# Supplementary material for: Incorporation of in situ generated 3,3′-(sulfane­diyl)bis­(1-methyl-1,3-imidazolidine-2-thione) into a one-dimensional CuI coordination polymer with sulfur-bridged {CuI 4S10} n central cores
Source: Acta Crystallogr E Crystallogr Commun. 2022 May 17;78(Pt 6):540–4. doi: 10.1107/S2056989022004911 (PMC9431798; doi:10.1107/S2056989022004911)
Supplement: Supplementary file 1 [file e-78-00540-sup1.cif]

##############################################################################
#                                                                            #
# This CIF contains the data in a paper accepted for publication in          #
# Acta Crystallographica Section E. It conforms to the requirements of       #
# Notes for Authors for Acta Crystallographica Section E, and has been       #
# peer reviewed under the auspices of the IUCr Commission on Journals.       #
#                                                                            #
# Full details of the Crystallographic Information File format               #
# are given in the paper "The Crystallographic Information File (CIF):       #
# a New Standard Archive File for Crystallography" by S. R. Hall, F. H.      #
# Allen and I. D. Brown [Acta Cryst. (1991), A47, 655-685].                  #
#                                                                            #
# The current version of the core CIF dictionary is obtainable from          #
# ftp://ftp.iucr.org/pub/cif_core.dic.                                       #
#                                                                            #
# Software is freely available for graphical display of the structure(s)     #
# in this CIF. For information consult the CIF software page                 #
# http://www.iucr.org/resources/cif/software.                                #
#                                                                            #
# This file may be used for bona fide research purposes within the           #
# scientific community so long as proper attribution is given to the journal # 
# article from which it was obtained.                                        #
#                                                                            #
##############################################################################
data_I
_audit_creation_method     'SHELXL-2018/3'
_journal_date_recd_electronic     2022-03-10
_journal_date_accepted     2022-05-06
_journal_name_full     'Acta Crystallographica, Section E'
_journal_year     2022
_journal_volume     78
_journal_issue      1
_journal_page_first     0
_journal_page_last     0
_journal_paper_category     GM
_journal_paper_doi     10.1107/S2056989022004911
_journal_coeditor_code     HB8015
_publ_contact_author_name     'Tarlok Singh Lobana'
_publ_contact_author_address
;
Department of Chemistry
Guru Nanak Dev University
Amritsar 143 005
India
;
_publ_contact_author_email     'tarlokslobana@yahoo.co.in'
_publ_contact_author_fax     ?
_publ_contact_author_phone     ?
_publ_section_title
;
Incorporation of <i>in situ</i> generated
3,3'-(sulfanediyl)bis(1-methyl-1,3-imidazolidine-2-thione)
into a one-dimensional Cu^I^
coordination polymer with sulfur-bridged {Cu^I^~4~S~10~}<i>~n~</i> central
cores
;
loop_
    _publ_author_name
    _publ_author_footnote
    _publ_author_address
    'Lobana, Tarlok Singh' .
;
Department of Chemistry
Guru Nanak Dev University
Amritsar  143 005
India
;
    'Butcher, Ray J.' .
;
Department of Chemistry
Howard University
525 College Street NW
Washington DC 20059
USA
;
    'Jasinski, Jerry P.'
;
Deceased April 13, 2021.
;
;
Department of Chemistry
Keene State College
Keene NH 03435-2001
USA
;
_publ_section_synopsis
;\
The reaction of [Cu(CH~3~CN)~4~](BF~4~) with
1-methyl-1,3-imidazolidine-2-thione {SC~3~H~4~(NMe) NH} forms the
one-dimensional coordination polymer
[Cu~4~(\k^5^:<i>L</i>^1^---N---S---N---<i>L</i>^1^)~2~(\k^1^:<i>L</i>^1^---\
NH)~2~(\k^2^: <i>L</i>^1^---NH)~2~]<i>~n~</i>(BF~4~)~4n~ {<i>L</i>^1^ =
SC~3~H~4~(NMe)NH} with sulfur-bridged {Cu^I^~4~S~10~}<i>~n~</i> central cores.
;
_chemical_name_systematic
;\
<i>catena</i>-Poly[[[(1-methyl-1,3-imidazolidine-2-thione-\k<i>S</i>)\
copper(I)]-\m-(1-methyl-1,3-imidazolidine-2-thione)-\k^2^<i>S</i>:<i>S</i>-\
copper(I)-\m-[3,3'-(sulfanediyl)bis(1-methyl-1,3-imidazolidine-2-thione)]-\
\k^5^<i>S</i>,<i>S</i>',<i>S</i>'':<i>S</i>,<i>S</i>'']
bis(tetrafluoridoborate)]
;
_chemical_name_common     ?
_chemical_formula_moiety     'C16 H30 Cu2 N8 S5 2+, 2(B F4 -)'
_chemical_formula_sum     'C16 H30 B2 Cu2 F8 N8 S5'
_chemical_formula_iupac     '[Cu2 (C4 H8 N2 S1)2 (C8 H14 N4 S3)] (B F4)2'
_chemical_formula_weight     795.48
_chemical_melting_point     ?
_space_group_crystal_system     monoclinic
_space_group_name_H-M_alt     'P 21/c'
_space_group_name_Hall     '-P 2ybc'
loop_
    _space_group_symop_operation_xyz
    'x, y, z'
    '-x, y+1/2, -z+1/2'
    '-x, -y, -z'
    'x, -y-1/2, z-1/2'
_cell_length_a     19.0636(7)
_cell_length_b     13.6989(3)
_cell_length_c     11.5770(4)
_cell_angle_alpha     90
_cell_angle_beta     101.734(3)
_cell_angle_gamma     90
_cell_volume     2960.16(17)
_cell_formula_units_Z     4
_cell_measurement_reflns_used     11503
_cell_measurement_theta_min     3.0902
_cell_measurement_theta_max     32.3273
_cell_measurement_temperature     100(2)
_exptl_crystal_description     chunk
_exptl_crystal_colour     colorless
_exptl_crystal_size_max     0.32
_exptl_crystal_size_mid     0.24
_exptl_crystal_size_min     0.16
_exptl_crystal_density_diffrn     1.785
_exptl_crystal_density_meas     ?
_exptl_crystal_density_method     'not measured'
_exptl_crystal_F_000     1608
_exptl_absorpt_coefficient_mu     1.865
_exptl_absorpt_correction_type     multi-scan
_exptl_absorpt_process_details
;
(CrysAlisPro; Rigaku, 2019)
;
_exptl_absorpt_correction_T_min     0.67265
_exptl_absorpt_correction_T_max     1.00000
_diffrn_ambient_temperature     100(2)
_diffrn_source     ?
_diffrn_radiation_type     MoK\a
_diffrn_radiation_wavelength     0.71073
_diffrn_measurement_device_type     'Xcalibur, Eos, Gemini'
_diffrn_measurement_method     '\w scans'
_diffrn_detector_area_resol_mean     16.1500
_diffrn_reflns_number     33195
_diffrn_reflns_av_R_equivalents     0.0318
_diffrn_reflns_av_unetI/netI     0.0259
_diffrn_reflns_theta_min     3.097
_diffrn_reflns_theta_max     29.574
_diffrn_reflns_theta_full     25.242
_diffrn_measured_fraction_theta_max     0.997
_diffrn_measured_fraction_theta_full     0.996
_diffrn_reflns_limit_h_min     -26
_diffrn_reflns_limit_h_max     26
_diffrn_reflns_limit_k_min     -17
_diffrn_reflns_limit_k_max     19
_diffrn_reflns_limit_l_min     -16
_diffrn_reflns_limit_l_max     16
_refine_special_details
;
 Refined as a 2-component twin.
;
_reflns_number_total     8277
_reflns_number_gt     7139
_reflns_threshold_expression     'I > 2\s(I)'
_refine_ls_structure_factor_coef     Fsqd
_refine_ls_matrix_type     full
_refine_ls_R_factor_all     0.0666
_refine_ls_R_factor_gt     0.0553
_refine_ls_wR_factor_gt     0.1302
_refine_ls_wR_factor_ref     0.1381
_refine_ls_goodness_of_fit_ref     1.092
_refine_ls_restrained_S_all     1.086
_refine_ls_number_reflns     8277
_refine_ls_number_parameters     506
_refine_ls_number_restraints     497
_refine_ls_hydrogen_treatment     constr
_refine_ls_weighting_scheme     calc
_refine_ls_weighting_details
             'w=1/[\s^2^(Fo^2^)+(0.0390P)^2^+14.3260P] where P=(Fo^2^+2Fc^2^)/3'
_atom_sites_solution_hydrogens     geom
_atom_sites_solution_primary     direct
_atom_sites_solution_secondary     difmap
_refine_ls_shift/su_max     0.000
_refine_ls_shift/su_mean     0.000
_refine_diff_density_max     1.905
_refine_diff_density_min     -1.288
_refine_ls_extinction_method     none
_refine_ls_extinction_coef     .
loop_
    _atom_type_symbol
    _atom_type_description
    _atom_type_scat_dispersion_real
    _atom_type_scat_dispersion_imag
    _atom_type_scat_source
    'C' 'C' 0.0033 0.0016
                         'International Tables Vol C Tables 4.2.6.8 and 6.1.1.4'
    'H' 'H' 0.0000 0.0000
                         'International Tables Vol C Tables 4.2.6.8 and 6.1.1.4'
    'B' 'B' 0.0013 0.0007
                         'International Tables Vol C Tables 4.2.6.8 and 6.1.1.4'
    'N' 'N' 0.0061 0.0033
                         'International Tables Vol C Tables 4.2.6.8 and 6.1.1.4'
    'F' 'F' 0.0171 0.0103
                         'International Tables Vol C Tables 4.2.6.8 and 6.1.1.4'
    'S' 'S' 0.1246 0.1234
                         'International Tables Vol C Tables 4.2.6.8 and 6.1.1.4'
    'Cu' 'Cu' 0.3201 1.2651
                         'International Tables Vol C Tables 4.2.6.8 and 6.1.1.4'
_computing_data_collection
;
<i>CrysAlisPRO</i> (Rigaku, 2019)
;
_computing_cell_refinement
;
<i>CrysAlisPRO</i> (Rigaku, 2019)
;
_computing_data_reduction
;
<i>CrysAlisRED</i> (Rigaku, 2019)
;
_computing_structure_solution
;
<i>SHELXT</i> (Sheldrick, 2015a)
;
_computing_structure_refinement
;
<i>SHELXL2018/3</i> (Sheldrick, 2015b)
;
_computing_molecular_graphics
;
<i>SHELXTL</i> (Sheldrick, 2008)
;
_computing_publication_material
;
<i>SHELXTL</i> (Sheldrick, 2008)
;
loop_
    _atom_site_type_symbol
    _atom_site_label
    _atom_site_fract_x
    _atom_site_fract_y
    _atom_site_fract_z
    _atom_site_U_iso_or_equiv
    _atom_site_adp_type
    _atom_site_calc_flag
    _atom_site_occupancy
    _atom_site_disorder_assembly
    _atom_site_disorder_group
    Cu Cu1 0.17200(3) 0.29294(3) 0.41072(4) 0.02467(12) Uani d 1 . .
    Cu Cu2 0.19437(3) 0.17473(4) 0.67264(5) 0.03398(14) Uani d 1 . .
    S S1 0.10220(5) 0.21261(7) 0.51531(8) 0.02188(18) Uani d 1 . .
    C C11 0.05713(19) 0.2930(3) 0.5887(3) 0.0239(7) Uani d 1 . .
    N N11 0.0615(2) 0.3899(3) 0.5829(4) 0.0330(8) Uani d 1 . .
    H H11A 0.083532 0.421452 0.534404 0.040 Uiso calc 1 . .
    C C12 0.0247(3) 0.4373(4) 0.6680(5) 0.0490(13) Uani d 1 . .
    H H12A -0.006637 0.491000 0.630846 0.059 Uiso calc 1 . .
    H H12B 0.059362 0.462956 0.736785 0.059 Uiso calc 1 . .
    C C13 -0.0185(3) 0.3537(4) 0.7028(5) 0.0476(13) Uani d 1 . .
    H H13A -0.014559 0.351379 0.789336 0.057 Uiso calc 1 . .
    H H13B -0.069603 0.359160 0.663905 0.057 Uiso calc 1 . .
    N N12 0.01487(19) 0.2670(3) 0.6605(3) 0.0339(8) Uani d 1 . .
    C C14 -0.0110(3) 0.1701(4) 0.6768(6) 0.0540(15) Uani d 1 . .
    H H14A 0.021727 0.121783 0.654344 0.081 Uiso calc 1 . .
    H H14B -0.058844 0.161726 0.627217 0.081 Uiso calc 1 . .
    H H14C -0.013555 0.160793 0.759755 0.081 Uiso calc 1 . .
    S S2 0.16050(5) 0.44336(7) 0.32065(8) 0.02344(18) Uani d 1 . .
    C C21 0.2452(2) 0.4870(3) 0.3691(3) 0.0220(7) Uani d 1 . .
    N N21 0.30019(17) 0.4367(2) 0.4393(3) 0.0230(6) Uani d 1 . .
    C C22 0.3681(2) 0.4915(3) 0.4478(4) 0.0295(8) Uani d 1 . .
    H H22A 0.396466 0.466287 0.391463 0.035 Uiso calc 1 . .
    H H22B 0.397611 0.489061 0.528730 0.035 Uiso calc 1 . .
    C C23 0.3406(2) 0.5937(3) 0.4154(4) 0.0335(9) Uani d 1 . .
    H H23A 0.339174 0.633096 0.486565 0.040 Uiso calc 1 . .
    H H23B 0.370330 0.627624 0.367087 0.040 Uiso calc 1 . .
    N N22 0.26779(19) 0.5744(2) 0.3468(3) 0.0265(7) Uani d 1 . .
    C C24 0.2230(3) 0.6540(3) 0.2916(4) 0.0328(9) Uani d 1 . .
    H H24A 0.183100 0.627598 0.232845 0.049 Uiso calc 1 . .
    H H24B 0.251451 0.698081 0.252849 0.049 Uiso calc 1 . .
    H H24C 0.204067 0.689934 0.351782 0.049 Uiso calc 1 . .
    S S3 0.20669(5) 0.17479(7) 0.28720(9) 0.02339(18) Uani d 1 . .
    C C31 0.29663(18) 0.1774(3) 0.3396(3) 0.0196(6) Uani d 1 . .
    N N31 0.33350(16) 0.2506(2) 0.4087(3) 0.0208(6) Uani d 1 . .
    C C32 0.4110(2) 0.2266(4) 0.4393(4) 0.0351(9) Uani d 1 . .
    H H32A 0.427437 0.218752 0.525530 0.042 Uiso calc 1 . .
    H H32B 0.440017 0.277800 0.410917 0.042 Uiso calc 1 . .
    C C33 0.4152(2) 0.1304(3) 0.3749(4) 0.0353(10) Uani d 1 . .
    H H33A 0.445475 0.137149 0.315261 0.042 Uiso calc 1 . .
    H H33B 0.435200 0.078091 0.431056 0.042 Uiso calc 1 . .
    N N32 0.34084(19) 0.1094(3) 0.3188(3) 0.0296(7) Uani d 1 . .
    C C34 0.3211(3) 0.0212(3) 0.2520(4) 0.0391(11) Uani d 1 . .
    H H34A 0.272500 0.027972 0.204794 0.059 Uiso calc 1 . .
    H H34B 0.322777 -0.034105 0.306143 0.059 Uiso calc 1 . .
    H H34C 0.354725 0.009827 0.199567 0.059 Uiso calc 1 . .
    S S4 0.29655(5) 0.32490(6) 0.49486(8) 0.02048(17) Uani d 1 . .
    S S5 0.30419(5) 0.12584(7) 0.64829(8) 0.02327(18) Uani d 1 . .
    C C51 0.3161(4) 0.0135(4) 0.5964(6) 0.0248(12) Uani d 0.622(6) A 1
    N N51 0.3829(4) -0.0246(5) 0.6150(7) 0.0386(14) Uani d 0.622(6) A 1
    H H51A 0.421277 0.005232 0.654537 0.046 Uiso calc 0.622(6) A 1
    C C52 0.3839(4) -0.1209(5) 0.5618(8) 0.0435(16) Uani d 0.622(6) A 1
    H H52A 0.406344 -0.169866 0.620714 0.052 Uiso calc 0.622(6) A 1
    H H52B 0.409746 -0.119777 0.495817 0.052 Uiso calc 0.622(6) A 1
    C C53 0.3053(6) -0.1418(8) 0.5183(14) 0.0364(17) Uani d 0.622(6) A 1
    H H53A 0.295008 -0.158421 0.433318 0.044 Uiso calc 0.622(6) A 1
    H H53B 0.289407 -0.196357 0.562912 0.044 Uiso calc 0.622(6) A 1
    N N52 0.2695(3) -0.0493(4) 0.5398(5) 0.0325(12) Uani d 0.622(6) A 1
    C C54 0.1936(4) -0.0347(6) 0.4976(7) 0.0364(16) Uani d 0.622(6) A 1
    H H54A 0.181113 0.032894 0.512284 0.055 Uiso calc 0.622(6) A 1
    H H54B 0.166873 -0.079161 0.539145 0.055 Uiso calc 0.622(6) A 1
    H H54C 0.181205 -0.048104 0.412704 0.055 Uiso calc 0.622(6) A 1
    C C51A 0.2840(6) 0.0129(8) 0.5822(11) 0.0267(18) Uani d 0.378(6) A 2
    N N51A 0.2168(6) -0.0181(7) 0.5374(10) 0.0333(19) Uani d 0.378(6) A 2
    H H51B 0.177838 0.012996 0.546084 0.040 Uiso calc 0.378(6) A 2
    C C52A 0.2167(7) -0.1106(8) 0.4719(12) 0.041(2) Uani d 0.378(6) A 2
    H H52C 0.200468 -0.100562 0.385886 0.049 Uiso calc 0.378(6) A 2
    H H52D 0.185884 -0.160175 0.498967 0.049 Uiso calc 0.378(6) A 2
    C C53A 0.2945(9) -0.1396(13) 0.502(3) 0.038(2) Uani d 0.378(6) A 2
    H H53C 0.301324 -0.198020 0.553806 0.046 Uiso calc 0.378(6) A 2
    H H53D 0.313059 -0.153626 0.430208 0.046 Uiso calc 0.378(6) A 2
    N N52A 0.3305(5) -0.0534(7) 0.5651(9) 0.0344(16) Uani d 0.378(6) A 2
    C C54A 0.4056(6) -0.0555(11) 0.6164(15) 0.044(3) Uani d 0.378(6) A 2
    H H54D 0.423838 0.011507 0.627346 0.066 Uiso calc 0.378(6) A 2
    H H54E 0.431180 -0.090733 0.563981 0.066 Uiso calc 0.378(6) A 2
    H H54F 0.413072 -0.088521 0.693007 0.066 Uiso calc 0.378(6) A 2
    B B1 0.1527(3) 0.6462(4) 0.6039(5) 0.0388(12) Uani d 1 . .
    B B2 0.5451(3) 0.1715(4) 0.7345(5) 0.0456(14) Uani d 1 . .
    F F11 0.1661(5) 0.6294(6) 0.7267(5) 0.0572(16) Uani d 0.662(12) B 1
    F F12 0.1231(8) 0.5666(8) 0.5451(12) 0.094(3) Uani d 0.662(12) B 1
    F F13 0.2172(5) 0.6656(7) 0.5761(9) 0.0743(18) Uani d 0.662(12) B 1
    F F14 0.1088(5) 0.7262(5) 0.5796(7) 0.0744(18) Uani d 0.662(12) B 1
    F F11A 0.1480(10) 0.6571(13) 0.7155(12) 0.062(2) Uani d 0.338(12) B 1
    F F12A 0.1085(16) 0.5744(17) 0.549(3) 0.098(5) Uani d 0.338(12) B 1
    F F13A 0.2223(8) 0.6300(14) 0.5893(19) 0.076(3) Uani d 0.338(12) B 1
    F F14A 0.1344(9) 0.7331(9) 0.5380(14) 0.078(2) Uani d 0.338(12) B 1
    F F21 0.4996(7) 0.2511(8) 0.7097(12) 0.065(2) Uani d 0.699(14) C 2
    F F22 0.6131(3) 0.1982(5) 0.7198(8) 0.0571(14) Uani d 0.699(14) C 2
    F F23 0.5171(4) 0.0954(5) 0.6579(7) 0.0553(15) Uani d 0.699(14) C 2
    F F24 0.5484(5) 0.1432(6) 0.8493(5) 0.0664(16) Uani d 0.699(14) C 2
    F F21A 0.5052(15) 0.2535(16) 0.718(3) 0.064(4) Uani d 0.301(14) C 2
    F F22A 0.6182(7) 0.1936(13) 0.7683(16) 0.063(2) Uani d 0.301(14) C 2
    F F23A 0.5376(9) 0.1170(12) 0.6304(11) 0.056(2) Uani d 0.301(14) C 2
    F F24A 0.5289(10) 0.1148(13) 0.8249(14) 0.065(2) Uani d 0.301(14) C 2
loop_
    _atom_site_aniso_label
    _atom_site_aniso_U_11
    _atom_site_aniso_U_22
    _atom_site_aniso_U_33
    _atom_site_aniso_U_12
    _atom_site_aniso_U_13
    _atom_site_aniso_U_23
    Cu1 0.0257(2) 0.0236(2) 0.0267(2) 0.00048(17) 0.01001(18) 0.00126(18)
    Cu2 0.0295(3) 0.0422(3) 0.0289(3) 0.0125(2) 0.0030(2) -0.0037(2)
    S1 0.0228(4) 0.0213(4) 0.0222(4) -0.0001(3) 0.0059(3) 0.0007(3)
    C11 0.0178(16) 0.0312(19) 0.0220(17) 0.0025(14) 0.0022(13) 0.0023(14)
    N11 0.0318(18) 0.0260(17) 0.043(2) 0.0039(14) 0.0112(16) -0.0041(15)
    C12 0.044(3) 0.052(3) 0.048(3) 0.014(2) 0.005(2) -0.020(3)
    C13 0.043(3) 0.068(4) 0.037(2) 0.025(3) 0.019(2) 0.004(2)
    N12 0.0274(17) 0.047(2) 0.0311(18) 0.0093(16) 0.0150(14) 0.0086(16)
    C14 0.039(3) 0.059(3) 0.069(4) 0.000(2) 0.024(3) 0.028(3)
    S2 0.0247(4) 0.0210(4) 0.0253(4) 0.0036(3) 0.0067(3) 0.0002(3)
    C21 0.0309(19) 0.0174(15) 0.0181(15) 0.0016(13) 0.0060(13) -0.0008(13)
    N21 0.0261(15) 0.0173(13) 0.0251(15) -0.0037(11) 0.0043(12) 0.0003(12)
    C22 0.030(2) 0.0273(19) 0.030(2) -0.0064(15) 0.0027(16) 0.0010(16)
    C23 0.041(2) 0.0226(18) 0.035(2) -0.0088(17) 0.0040(18) -0.0011(16)
    N22 0.0377(19) 0.0178(14) 0.0245(16) -0.0016(13) 0.0071(14) -0.0009(12)
    C24 0.048(3) 0.0207(18) 0.031(2) 0.0043(17) 0.0121(19) 0.0037(15)
    S3 0.0260(4) 0.0188(4) 0.0248(4) -0.0012(3) 0.0036(3) -0.0024(3)
    C31 0.0221(16) 0.0192(15) 0.0183(15) 0.0023(12) 0.0059(13) 0.0053(12)
    N31 0.0217(14) 0.0207(14) 0.0205(14) 0.0014(11) 0.0053(11) 0.0020(11)
    C32 0.0212(19) 0.044(2) 0.040(2) 0.0056(17) 0.0049(17) 0.001(2)
    C33 0.031(2) 0.034(2) 0.044(2) 0.0103(17) 0.0145(19) 0.0108(19)
    N32 0.0371(19) 0.0249(16) 0.0289(17) 0.0091(14) 0.0119(14) 0.0014(13)
    C34 0.063(3) 0.0231(19) 0.035(2) 0.0112(19) 0.019(2) -0.0022(17)
    S4 0.0255(4) 0.0190(4) 0.0172(4) -0.0005(3) 0.0049(3) 0.0012(3)
    S5 0.0251(4) 0.0208(4) 0.0252(4) -0.0006(3) 0.0082(3) -0.0019(3)
    C51 0.037(3) 0.018(2) 0.024(3) 0.002(2) 0.018(3) 0.003(2)
    N51 0.039(3) 0.027(3) 0.054(3) 0.008(2) 0.018(3) -0.004(3)
    C52 0.055(3) 0.030(3) 0.048(3) 0.013(3) 0.017(3) -0.003(3)
    C53 0.059(4) 0.020(3) 0.034(4) 0.003(3) 0.020(3) -0.003(3)
    N52 0.048(3) 0.019(2) 0.032(2) 0.005(2) 0.011(2) -0.0053(19)
    C54 0.048(4) 0.034(4) 0.026(4) -0.006(3) 0.005(3) -0.004(3)
    C51A 0.039(4) 0.019(3) 0.026(3) 0.001(3) 0.016(4) 0.004(3)
    N51A 0.044(4) 0.024(4) 0.032(4) -0.002(3) 0.007(4) -0.003(3)
    C52A 0.057(4) 0.028(4) 0.038(4) -0.005(4) 0.008(4) -0.006(3)
    C53A 0.058(4) 0.023(4) 0.037(5) 0.002(3) 0.018(4) -0.004(4)
    N52A 0.046(3) 0.024(3) 0.038(3) 0.004(3) 0.019(3) -0.002(3)
    C54A 0.045(5) 0.031(6) 0.061(7) 0.011(5) 0.022(5) 0.001(6)
    B1 0.048(3) 0.035(3) 0.035(3) -0.009(2) 0.012(2) -0.008(2)
    B2 0.048(3) 0.047(3) 0.038(3) 0.020(3) 0.000(2) -0.008(2)
    F11 0.088(5) 0.055(4) 0.036(2) 0.014(3) 0.028(3) -0.001(2)
    F12 0.156(8) 0.055(4) 0.076(4) -0.055(5) 0.031(5) -0.030(3)
    F13 0.086(3) 0.069(5) 0.080(4) -0.019(3) 0.047(3) 0.007(4)
    F14 0.092(4) 0.062(3) 0.069(3) 0.012(3) 0.018(3) 0.005(3)
    F11A 0.089(5) 0.057(4) 0.048(3) 0.009(4) 0.029(3) -0.005(3)
    F12A 0.136(10) 0.067(8) 0.085(8) -0.051(8) 0.008(8) -0.020(7)
    F13A 0.082(5) 0.074(6) 0.084(5) -0.010(5) 0.048(4) 0.015(6)
    F14A 0.096(4) 0.063(4) 0.077(4) -0.004(4) 0.024(3) 0.009(4)
    F21 0.074(4) 0.061(4) 0.048(4) 0.041(3) -0.012(3) -0.016(3)
    F22 0.061(3) 0.055(2) 0.059(3) 0.008(2) 0.020(3) -0.004(3)
    F23 0.056(3) 0.048(3) 0.060(3) 0.007(2) 0.007(2) -0.015(2)
    F24 0.074(3) 0.072(4) 0.048(3) 0.007(3) 0.000(3) 0.000(3)
    F21A 0.071(7) 0.059(7) 0.052(8) 0.038(7) -0.010(7) -0.018(7)
    F22A 0.066(4) 0.065(4) 0.054(4) 0.012(3) 0.003(4) -0.007(4)
    F23A 0.061(4) 0.050(4) 0.056(4) 0.011(3) 0.009(3) -0.011(3)
    F24A 0.070(4) 0.063(4) 0.058(4) 0.006(3) 0.004(3) -0.003(3)
_geom_special_details
;
 All esds (except the esd in the dihedral angle between two l.s. planes)
 are estimated using the full covariance matrix.  The cell esds are taken
 into account individually in the estimation of esds in distances, angles
 and torsion angles; correlations between esds in cell parameters are only
 used when they are defined by crystal symmetry.  An approximate (isotropic)
 treatment of cell esds is used for estimating esds involving l.s. planes.
;
loop_
    _geom_bond_atom_site_label_1
    _geom_bond_atom_site_label_2
    _geom_bond_site_symmetry_2
    _geom_bond_distance
    _geom_bond_publ_flag
    Cu1 S1 . 2.2590(10) y
    Cu1 S2 . 2.2997(10) y
    Cu1 S3 . 2.3423(10) y
    Cu1 S4 . 2.4162(10) y
    Cu1 Cu2 4_565 2.9074(8) y
    Cu2 S5 . 2.2696(11) y
    Cu2 S1 . 2.3179(11) y
    Cu2 S3 4_566 2.4364(11) y
    Cu2 S2 4_566 2.5338(11) y
    S1 C11 . 1.723(4) ?
    C11 N12 . 1.319(5) ?
    C11 N11 . 1.333(5) ?
    N11 C12 . 1.471(6) ?
    N11 H11A . 0.8800 ?
    C12 C13 . 1.512(8) ?
    C12 H12A . 0.9900 ?
    C12 H12B . 0.9900 ?
    C13 N12 . 1.477(6) ?
    C13 H13A . 0.9900 ?
    C13 H13B . 0.9900 ?
    N12 C14 . 1.442(6) ?
    C14 H14A . 0.9800 ?
    C14 H14B . 0.9800 ?
    C14 H14C . 0.9800 ?
    S2 C21 . 1.706(4) ?
    C21 N22 . 1.317(5) ?
    C21 N21 . 1.373(5) ?
    N21 C22 . 1.482(5) ?
    N21 S4 . 1.669(3) ?
    C22 C23 . 1.516(6) ?
    C22 H22A . 0.9900 ?
    C22 H22B . 0.9900 ?
    C23 N22 . 1.475(5) ?
    C23 H23A . 0.9900 ?
    C23 H23B . 0.9900 ?
    N22 C24 . 1.450(5) ?
    C24 H24A . 0.9800 ?
    C24 H24B . 0.9800 ?
    C24 H24C . 0.9800 ?
    S3 C31 . 1.699(4) ?
    C31 N32 . 1.312(5) ?
    C31 N31 . 1.381(5) ?
    N31 C32 . 1.484(5) ?
    N31 S4 . 1.678(3) ?
    C32 C33 . 1.524(6) ?
    C32 H32A . 0.9900 ?
    C32 H32B . 0.9900 ?
    C33 N32 . 1.464(6) ?
    C33 H33A . 0.9900 ?
    C33 H33B . 0.9900 ?
    N32 C34 . 1.442(5) ?
    C34 H34A . 0.9800 ?
    C34 H34B . 0.9800 ?
    C34 H34C . 0.9800 ?
    S5 C51 . 1.684(6) ?
    S5 C51A . 1.735(10) ?
    C51 N52 . 1.312(8) ?
    C51 N51 . 1.352(8) ?
    N51 C52 . 1.458(8) ?
    N51 H51A . 0.8800 ?
    C52 C53 . 1.507(11) ?
    C52 H52A . 0.9900 ?
    C52 H52B . 0.9900 ?
    C53 N52 . 1.484(9) ?
    C53 H53A . 0.9900 ?
    C53 H53B . 0.9900 ?
    N52 C54 . 1.445(9) ?
    C54 H54A . 0.9800 ?
    C54 H54B . 0.9800 ?
    C54 H54C . 0.9800 ?
    C51A N52A . 1.312(11) ?
    C51A N51A . 1.348(12) ?
    N51A C52A . 1.477(11) ?
    N51A H51B . 0.8800 ?
    C52A C53A . 1.505(14) ?
    C52A H52C . 0.9900 ?
    C52A H52D . 0.9900 ?
    C53A N52A . 1.481(12) ?
    C53A H53C . 0.9900 ?
    C53A H53D . 0.9900 ?
    N52A C54A . 1.434(12) ?
    C54A H54D . 0.9800 ?
    C54A H54E . 0.9800 ?
    C54A H54F . 0.9800 ?
    B1 F11A . 1.323(12) ?
    B1 F12 . 1.347(9) ?
    B1 F13 . 1.358(9) ?
    B1 F12A . 1.365(13) ?
    B1 F14 . 1.374(8) ?
    B1 F13A . 1.387(13) ?
    B1 F11 . 1.411(8) ?
    B1 F14A . 1.419(12) ?
    B2 F21A . 1.349(13) ?
    B2 F24 . 1.374(8) ?
    B2 F21 . 1.387(8) ?
    B2 F24A . 1.388(13) ?
    B2 F22 . 1.390(8) ?
    B2 F23A . 1.400(12) ?
    B2 F22A . 1.400(13) ?
    B2 F23 . 1.403(8) ?
    F11 F11A . 0.512(15) ?
    F13 F13A . 0.514(17) ?
    F14 F14A . 0.758(14) ?
    F22 F22A . 0.554(15) ?
    F23 F23A . 0.626(15) ?
    F24 F24A . 0.571(15) ?
loop_
    _geom_angle_atom_site_label_1
    _geom_angle_atom_site_label_2
    _geom_angle_atom_site_label_3
    _geom_angle_site_symmetry_1
    _geom_angle_site_symmetry_3
    _geom_angle
    _geom_angle_publ_flag
    S1 Cu1 S2 . . 131.86(4) y
    S1 Cu1 S3 . . 105.12(4) y
    S2 Cu1 S3 . . 110.79(4) y
    S1 Cu1 S4 . . 120.66(4) y
    S2 Cu1 S4 . . 90.89(4) y
    S3 Cu1 S4 . . 89.72(4) y
    S1 Cu1 Cu2 . 4_565 142.97(3) ?
    S2 Cu1 Cu2 . 4_565 56.80(3) ?
    S3 Cu1 Cu2 . 4_565 54.01(3) ?
    S4 Cu1 Cu2 . 4_565 91.89(3) ?
    S5 Cu2 S1 . . 122.65(4) y
    S5 Cu2 S3 . 4_566 109.15(4) y
    S1 Cu2 S3 . 4_566 102.24(4) y
    S5 Cu2 S2 . 4_566 105.31(4) y
    S1 Cu2 S2 . 4_566 114.68(4) y
    S3 Cu2 S2 4_566 4_566 100.47(4) y
    S5 Cu2 Cu1 . 4_566 118.66(3) ?
    S1 Cu2 Cu1 . 4_566 118.48(3) ?
    S3 Cu2 Cu1 4_566 4_566 51.07(3) ?
    S2 Cu2 Cu1 4_566 4_566 49.42(3) ?
    C11 S1 Cu1 . . 111.11(13) ?
    C11 S1 Cu2 . . 97.47(13) ?
    Cu1 S1 Cu2 . . 95.46(4) ?
    N12 C11 N11 . . 110.7(4) ?
    N12 C11 S1 . . 124.6(3) ?
    N11 C11 S1 . . 124.7(3) ?
    C11 N11 C12 . . 111.3(4) ?
    C11 N11 H11A . . 124.4 ?
    C12 N11 H11A . . 124.4 ?
    N11 C12 C13 . . 101.8(4) ?
    N11 C12 H12A . . 111.4 ?
    C13 C12 H12A . . 111.4 ?
    N11 C12 H12B . . 111.4 ?
    C13 C12 H12B . . 111.4 ?
    H12A C12 H12B . . 109.3 ?
    N12 C13 C12 . . 103.1(4) ?
    N12 C13 H13A . . 111.1 ?
    C12 C13 H13A . . 111.1 ?
    N12 C13 H13B . . 111.1 ?
    C12 C13 H13B . . 111.1 ?
    H13A C13 H13B . . 109.1 ?
    C11 N12 C14 . . 126.9(4) ?
    C11 N12 C13 . . 110.5(4) ?
    C14 N12 C13 . . 121.0(4) ?
    N12 C14 H14A . . 109.5 ?
    N12 C14 H14B . . 109.5 ?
    H14A C14 H14B . . 109.5 ?
    N12 C14 H14C . . 109.5 ?
    H14A C14 H14C . . 109.5 ?
    H14B C14 H14C . . 109.5 ?
    C21 S2 Cu1 . . 99.67(12) ?
    C21 S2 Cu2 . 4_565 95.24(13) ?
    Cu1 S2 Cu2 . 4_565 73.78(3) ?
    N22 C21 N21 . . 109.4(3) ?
    N22 C21 S2 . . 125.4(3) ?
    N21 C21 S2 . . 125.2(3) ?
    C21 N21 C22 . . 109.7(3) ?
    C21 N21 S4 . . 127.0(3) ?
    C22 N21 S4 . . 122.9(3) ?
    N21 C22 C23 . . 101.3(3) ?
    N21 C22 H22A . . 111.5 ?
    C23 C22 H22A . . 111.5 ?
    N21 C22 H22B . . 111.5 ?
    C23 C22 H22B . . 111.5 ?
    H22A C22 H22B . . 109.3 ?
    N22 C23 C22 . . 102.1(3) ?
    N22 C23 H23A . . 111.4 ?
    C22 C23 H23A . . 111.4 ?
    N22 C23 H23B . . 111.4 ?
    C22 C23 H23B . . 111.4 ?
    H23A C23 H23B . . 109.2 ?
    C21 N22 C24 . . 125.7(4) ?
    C21 N22 C23 . . 111.5(3) ?
    C24 N22 C23 . . 120.6(3) ?
    N22 C24 H24A . . 109.5 ?
    N22 C24 H24B . . 109.5 ?
    H24A C24 H24B . . 109.5 ?
    N22 C24 H24C . . 109.5 ?
    H24A C24 H24C . . 109.5 ?
    H24B C24 H24C . . 109.5 ?
    C31 S3 Cu1 . . 99.03(13) ?
    C31 S3 Cu2 . 4_565 98.92(12) ?
    Cu1 S3 Cu2 . 4_565 74.92(3) ?
    N32 C31 N31 . . 110.6(3) ?
    N32 C31 S3 . . 124.0(3) ?
    N31 C31 S3 . . 125.4(3) ?
    C31 N31 C32 . . 110.0(3) ?
    C31 N31 S4 . . 124.0(3) ?
    C32 N31 S4 . . 120.7(3) ?
    N31 C32 C33 . . 103.0(3) ?
    N31 C32 H32A . . 111.2 ?
    C33 C32 H32A . . 111.2 ?
    N31 C32 H32B . . 111.2 ?
    C33 C32 H32B . . 111.2 ?
    H32A C32 H32B . . 109.1 ?
    N32 C33 C32 . . 104.1(3) ?
    N32 C33 H33A . . 110.9 ?
    C32 C33 H33A . . 110.9 ?
    N32 C33 H33B . . 110.9 ?
    C32 C33 H33B . . 110.9 ?
    H33A C33 H33B . . 109.0 ?
    C31 N32 C34 . . 125.9(4) ?
    C31 N32 C33 . . 112.3(3) ?
    C34 N32 C33 . . 121.8(4) ?
    N32 C34 H34A . . 109.5 ?
    N32 C34 H34B . . 109.5 ?
    H34A C34 H34B . . 109.5 ?
    N32 C34 H34C . . 109.5 ?
    H34A C34 H34C . . 109.5 ?
    H34B C34 H34C . . 109.5 ?
    N21 S4 N31 . . 105.82(16) ?
    N21 S4 Cu1 . . 97.21(12) ?
    N31 S4 Cu1 . . 98.47(11) ?
    C51 S5 Cu2 . . 120.6(2) ?
    C51A S5 Cu2 . . 101.0(3) ?
    N52 C51 N51 . . 110.3(6) ?
    N52 C51 S5 . . 130.6(5) ?
    N51 C51 S5 . . 119.1(5) ?
    C51 N51 C52 . . 112.0(6) ?
    C51 N51 H51A . . 124.0 ?
    C52 N51 H51A . . 124.0 ?
    N51 C52 C53 . . 102.5(6) ?
    N51 C52 H52A . . 111.3 ?
    C53 C52 H52A . . 111.3 ?
    N51 C52 H52B . . 111.3 ?
    C53 C52 H52B . . 111.3 ?
    H52A C52 H52B . . 109.2 ?
    N52 C53 C52 . . 103.9(6) ?
    N52 C53 H53A . . 111.0 ?
    C52 C53 H53A . . 111.0 ?
    N52 C53 H53B . . 111.0 ?
    C52 C53 H53B . . 111.0 ?
    H53A C53 H53B . . 109.0 ?
    C51 N52 C54 . . 127.5(6) ?
    C51 N52 C53 . . 110.9(6) ?
    C54 N52 C53 . . 121.6(6) ?
    N52 C54 H54A . . 109.5 ?
    N52 C54 H54B . . 109.5 ?
    H54A C54 H54B . . 109.5 ?
    N52 C54 H54C . . 109.5 ?
    H54A C54 H54C . . 109.5 ?
    H54B C54 H54C . . 109.5 ?
    N52A C51A N51A . . 110.0(9) ?
    N52A C51A S5 . . 126.0(8) ?
    N51A C51A S5 . . 124.0(8) ?
    C51A N51A C52A . . 111.7(9) ?
    C51A N51A H51B . . 124.2 ?
    C52A N51A H51B . . 124.2 ?
    N51A C52A C53A . . 102.0(9) ?
    N51A C52A H52C . . 111.4 ?
    C53A C52A H52C . . 111.4 ?
    N51A C52A H52D . . 111.4 ?
    C53A C52A H52D . . 111.4 ?
    H52C C52A H52D . . 109.2 ?
    N52A C53A C52A . . 103.9(9) ?
    N52A C53A H53C . . 111.0 ?
    C52A C53A H53C . . 111.0 ?
    N52A C53A H53D . . 111.0 ?
    C52A C53A H53D . . 111.0 ?
    H53C C53A H53D . . 109.0 ?
    C51A N52A C54A . . 126.8(10) ?
    C51A N52A C53A . . 111.4(9) ?
    C54A N52A C53A . . 120.8(10) ?
    N52A C54A H54D . . 109.5 ?
    N52A C54A H54E . . 109.5 ?
    H54D C54A H54E . . 109.5 ?
    N52A C54A H54F . . 109.5 ?
    H54D C54A H54F . . 109.5 ?
    H54E C54A H54F . . 109.5 ?
    F11A B1 F12 . . 118.7(12) ?
    F11A B1 F13 . . 117.0(11) ?
    F12 B1 F13 . . 110.2(8) ?
    F11A B1 F12A . . 112.1(13) ?
    F12 B1 F12A . . 13(2) ?
    F13 B1 F12A . . 122.3(16) ?
    F11A B1 F14 . . 87.1(8) ?
    F12 B1 F14 . . 111.5(9) ?
    F13 B1 F14 . . 109.8(6) ?
    F12A B1 F14 . . 100.8(15) ?
    F11A B1 F13A . . 113.2(11) ?
    F12 B1 F13A . . 97.0(14) ?
    F13 B1 F13A . . 21.6(7) ?
    F12A B1 F13A . . 110.1(13) ?
    F14 B1 F13A . . 131.3(8) ?
    F11A B1 F11 . . 21.3(7) ?
    F12 B1 F11 . . 110.4(8) ?
    F13 B1 F11 . . 106.5(7) ?
    F12A B1 F11 . . 108.5(15) ?
    F14 B1 F11 . . 108.3(5) ?
    F13A B1 F11 . . 96.6(10) ?
    F11A B1 F14A . . 111.8(9) ?
    F12 B1 F14A . . 112.1(11) ?
    F13 B1 F14A . . 81.0(8) ?
    F12A B1 F14A . . 107.1(13) ?
    F14 B1 F14A . . 31.4(6) ?
    F13A B1 F14A . . 101.9(8) ?
    F11 B1 F14A . . 130.7(8) ?
    F21A B2 F24 . . 106.4(15) ?
    F21A B2 F21 . . 5(2) ?
    F24 B2 F21 . . 109.0(7) ?
    F21A B2 F24A . . 111.4(14) ?
    F24 B2 F24A . . 23.9(6) ?
    F21 B2 F24A . . 111.7(12) ?
    F21A B2 F22 . . 106.2(16) ?
    F24 B2 F22 . . 109.4(5) ?
    F21 B2 F22 . . 109.2(8) ?
    F24A B2 F22 . . 126.6(8) ?
    F21A B2 F23A . . 111.6(13) ?
    F24 B2 F23A . . 131.2(9) ?
    F21 B2 F23A . . 106.9(11) ?
    F24A B2 F23A . . 110.6(9) ?
    F22 B2 F23A . . 88.2(8) ?
    F21A B2 F22A . . 111.1(14) ?
    F24 B2 F22A . . 86.8(8) ?
    F21 B2 F22A . . 115.7(12) ?
    F24A B2 F22A . . 105.7(9) ?
    F22 B2 F22A . . 22.9(6) ?
    F23A B2 F22A . . 106.1(9) ?
    F21A B2 F23 . . 113.6(15) ?
    F24 B2 F23 . . 109.8(6) ?
    F21 B2 F23 . . 108.1(7) ?
    F24A B2 F23 . . 86.9(8) ?
    F22 B2 F23 . . 111.3(5) ?
    F23A B2 F23 . . 25.8(6) ?
    F22A B2 F23 . . 124.5(9) ?
    F11A F11 B1 . . 69.6(17) ?
    F13A F13 B1 . . 82(2) ?
    F14A F14 B1 . . 77.5(11) ?
    F11 F11A B1 . . 89.1(19) ?
    F13 F13A B1 . . 76.0(19) ?
    F14 F14A B1 . . 71.0(10) ?
    F22A F22 B2 . . 79.6(16) ?
    F23A F23 B2 . . 76.8(13) ?
    F24A F24 B2 . . 79.4(15) ?
    F22 F22A B2 . . 77.5(16) ?
    F23 F23A B2 . . 77.3(13) ?
    F24 F24A B2 . . 76.7(16) ?
loop_
    _geom_torsion_atom_site_label_1
    _geom_torsion_atom_site_label_2
    _geom_torsion_atom_site_label_3
    _geom_torsion_atom_site_label_4
    _geom_torsion_site_symmetry_1
    _geom_torsion_site_symmetry_2
    _geom_torsion_site_symmetry_3
    _geom_torsion_site_symmetry_4
    _geom_torsion
    _geom_torsion_publ_flag
    Cu1 S1 C11 N12 . . . . -177.0(3) ?
    Cu2 S1 C11 N12 . . . . -78.2(4) ?
    Cu1 S1 C11 N11 . . . . 1.3(4) ?
    Cu2 S1 C11 N11 . . . . 100.1(4) ?
    N12 C11 N11 C12 . . . . 6.4(5) ?
    S1 C11 N11 C12 . . . . -172.1(3) ?
    C11 N11 C12 C13 . . . . -14.2(5) ?
    N11 C12 C13 N12 . . . . 15.6(5) ?
    N11 C11 N12 C14 . . . . 170.6(5) ?
    S1 C11 N12 C14 . . . . -10.9(7) ?
    N11 C11 N12 C13 . . . . 4.8(5) ?
    S1 C11 N12 C13 . . . . -176.6(3) ?
    C12 C13 N12 C11 . . . . -13.4(5) ?
    C12 C13 N12 C14 . . . . 179.9(5) ?
    Cu1 S2 C21 N22 . . . . -177.1(3) ?
    Cu2 S2 C21 N22 4_565 . . . 108.5(3) ?
    Cu1 S2 C21 N21 . . . . 1.6(3) ?
    Cu2 S2 C21 N21 4_565 . . . -72.8(3) ?
    N22 C21 N21 C22 . . . . -9.8(4) ?
    S2 C21 N21 C22 . . . . 171.3(3) ?
    N22 C21 N21 S4 . . . . 177.5(3) ?
    S2 C21 N21 S4 . . . . -1.5(5) ?
    C21 N21 C22 C23 . . . . 21.3(4) ?
    S4 N21 C22 C23 . . . . -165.6(3) ?
    N21 C22 C23 N22 . . . . -23.3(4) ?
    N21 C21 N22 C24 . . . . -169.8(4) ?
    S2 C21 N22 C24 . . . . 9.2(6) ?
    N21 C21 N22 C23 . . . . -7.0(5) ?
    S2 C21 N22 C23 . . . . 171.9(3) ?
    C22 C23 N22 C21 . . . . 20.0(5) ?
    C22 C23 N22 C24 . . . . -176.3(4) ?
    Cu1 S3 C31 N32 . . . . 164.1(3) ?
    Cu2 S3 C31 N32 4_565 . . . -119.9(3) ?
    Cu1 S3 C31 N31 . . . . -16.4(3) ?
    Cu2 S3 C31 N31 4_565 . . . 59.6(3) ?
    N32 C31 N31 C32 . . . . -1.5(4) ?
    S3 C31 N31 C32 . . . . 178.9(3) ?
    N32 C31 N31 S4 . . . . -155.7(3) ?
    S3 C31 N31 S4 . . . . 24.7(4) ?
    C31 N31 C32 C33 . . . . 1.9(4) ?
    S4 N31 C32 C33 . . . . 157.0(3) ?
    N31 C32 C33 N32 . . . . -1.5(4) ?
    N31 C31 N32 C34 . . . . 178.6(4) ?
    S3 C31 N32 C34 . . . . -1.8(6) ?
    N31 C31 N32 C33 . . . . 0.5(5) ?
    S3 C31 N32 C33 . . . . -180.0(3) ?
    C32 C33 N32 C31 . . . . 0.8(5) ?
    C32 C33 N32 C34 . . . . -177.5(4) ?
    C21 N21 S4 N31 . . . . 101.3(3) ?
    C22 N21 S4 N31 . . . . -70.6(3) ?
    C21 N21 S4 Cu1 . . . . 0.3(3) ?
    C22 N21 S4 Cu1 . . . . -171.6(3) ?
    C31 N31 S4 N21 . . . . -115.8(3) ?
    C32 N31 S4 N21 . . . . 92.7(3) ?
    C31 N31 S4 Cu1 . . . . -15.7(3) ?
    C32 N31 S4 Cu1 . . . . -167.3(3) ?
    Cu2 S5 C51 N52 . . . . 17.6(8) ?
    Cu2 S5 C51 N51 . . . . -160.5(5) ?
    N52 C51 N51 C52 . . . . 3.0(10) ?
    S5 C51 N51 C52 . . . . -178.5(6) ?
    C51 N51 C52 C53 . . . . -6.1(11) ?
    N51 C52 C53 N52 . . . . 6.5(12) ?
    N51 C51 N52 C54 . . . . -176.3(7) ?
    S5 C51 N52 C54 . . . . 5.5(12) ?
    N51 C51 N52 C53 . . . . 1.7(11) ?
    S5 C51 N52 C53 . . . . -176.6(9) ?
    C52 C53 N52 C51 . . . . -5.4(13) ?
    C52 C53 N52 C54 . . . . 172.7(8) ?
    Cu2 S5 C51A N52A . . . . -169.1(11) ?
    Cu2 S5 C51A N51A . . . . 13.0(12) ?
    N52A C51A N51A C52A . . . . -6.4(15) ?
    S5 C51A N51A C52A . . . . 171.7(9) ?
    C51A N51A C52A C53A . . . . 9.5(19) ?
    N51A C52A C53A N52A . . . . -9(2) ?
    N51A C51A N52A C54A . . . . -168.7(13) ?
    S5 C51A N52A C54A . . . . 13(2) ?
    N51A C51A N52A C53A . . . . 0(2) ?
    S5 C51A N52A C53A . . . . -177.9(16) ?
    C52A C53A N52A C51A . . . . 6(2) ?
    C52A C53A N52A C54A . . . . 175.4(15) ?
    F12 B1 F11 F11A . . . . -117(3) ?
    F13 B1 F11 F11A . . . . 123(3) ?
    F12A B1 F11 F11A . . . . -104(3) ?
    F14 B1 F11 F11A . . . . 5(3) ?
    F13A B1 F11 F11A . . . . 143(3) ?
    F14A B1 F11 F11A . . . . 31(4) ?
    F11A B1 F13 F13A . . . . 85(4) ?
    F12 B1 F13 F13A . . . . -55(4) ?
    F12A B1 F13 F13A . . . . -60(4) ?
    F14 B1 F13 F13A . . . . -178(3) ?
    F11 B1 F13 F13A . . . . 65(4) ?
    F14A B1 F13 F13A . . . . -165(4) ?
    F11A B1 F14 F14A . . . . 142.8(17) ?
    F12 B1 F14 F14A . . . . -97.4(17) ?
    F13 B1 F14 F14A . . . . 25.0(17) ?
    F12A B1 F14 F14A . . . . -105.2(19) ?
    F13A B1 F14 F14A . . . . 24(2) ?
    F11 B1 F14 F14A . . . . 141.0(15) ?
    F12 B1 F11A F11 . . . . 72(3) ?
    F13 B1 F11A F11 . . . . -64(3) ?
    F12A B1 F11A F11 . . . . 84(3) ?
    F14 B1 F11A F11 . . . . -175(3) ?
    F13A B1 F11A F11 . . . . -41(3) ?
    F14A B1 F11A F11 . . . . -155(3) ?
    F11A B1 F13A F13 . . . . -105(4) ?
    F12 B1 F13A F13 . . . . 129(4) ?
    F12A B1 F13A F13 . . . . 128(4) ?
    F14 B1 F13A F13 . . . . 3(4) ?
    F11 B1 F13A F13 . . . . -119(3) ?
    F14A B1 F13A F13 . . . . 15(4) ?
    F11A B1 F14A F14 . . . . -40.6(18) ?
    F12 B1 F14A F14 . . . . 95.5(16) ?
    F13 B1 F14A F14 . . . . -156.2(16) ?
    F12A B1 F14A F14 . . . . 83(2) ?
    F13A B1 F14A F14 . . . . -161.8(16) ?
    F11 B1 F14A F14 . . . . -52.1(19) ?
    F21A B2 F22 F22A . . . . 106(3) ?
    F24 B2 F22 F22A . . . . -8(3) ?
    F21 B2 F22 F22A . . . . 111(3) ?
    F24A B2 F22 F22A . . . . -27(3) ?
    F23A B2 F22 F22A . . . . -142(2) ?
    F23 B2 F22 F22A . . . . -130(2) ?
    F21A B2 F23 F23A . . . . 91(2) ?
    F24 B2 F23 F23A . . . . -149.7(19) ?
    F21 B2 F23 F23A . . . . 91(2) ?
    F24A B2 F23 F23A . . . . -156.7(19) ?
    F22 B2 F23 F23A . . . . -28(2) ?
    F22A B2 F23 F23A . . . . -50(2) ?
    F21A B2 F24 F24A . . . . 106(3) ?
    F21 B2 F24 F24A . . . . 101(3) ?
    F22 B2 F24 F24A . . . . -140(2) ?
    F23A B2 F24 F24A . . . . -34(3) ?
    F22A B2 F24 F24A . . . . -143(2) ?
    F23 B2 F24 F24A . . . . -17(2) ?
    F21A B2 F22A F22 . . . . -82(3) ?
    F24 B2 F22A F22 . . . . 172(2) ?
    F21 B2 F22A F22 . . . . -78(3) ?
    F24A B2 F22A F22 . . . . 157(2) ?
    F23A B2 F22A F22 . . . . 40(3) ?
    F23 B2 F22A F22 . . . . 60(3) ?
    F21A B2 F23A F23 . . . . -100(2) ?
    F24 B2 F23A F23 . . . . 39(2) ?
    F21 B2 F23A F23 . . . . -96.8(19) ?
    F24A B2 F23A F23 . . . . 25(2) ?
    F22 B2 F23A F23 . . . . 153.6(18) ?
    F22A B2 F23A F23 . . . . 139.1(19) ?
    F21A B2 F24A F24 . . . . -82(3) ?
    F21 B2 F24A F24 . . . . -88(2) ?
    F22 B2 F24A F24 . . . . 49(3) ?
    F23A B2 F24A F24 . . . . 153(2) ?
    F22A B2 F24A F24 . . . . 39(2) ?
    F23 B2 F24A F24 . . . . 164(2) ?
loop_
    _geom_hbond_atom_site_label_D
    _geom_hbond_atom_site_label_H
    _geom_hbond_atom_site_label_A
    _geom_hbond_site_symmetry_A
    _geom_hbond_distance_DH
    _geom_hbond_distance_HA
    _geom_hbond_distance_DA
    _geom_hbond_angle_DHA
    _geom_hbond_publ_flag
    N11 H11A F12 . 0.88 2.12 2.764(11) 129.3 yes
    N11 H11A F12A . 0.88 2.15 2.74(2) 123.8 yes
    N51 H51A F23 . 0.88 2.20 2.995(12) 150.3 yes
    C13 H13B F12 3_566 0.99 2.63 3.329(17) 127.5 yes
    C13 H13B F12A 3_566 0.99 2.59 3.22(3) 121.6 yes
    C14 H14B F14A 3_566 0.98 2.59 3.331(14) 132.8 yes
    C14 H14C F11A 2_546 0.98 2.64 3.119(17) 110.6 yes
    C22 H22B F24 2_656 0.99 2.63 3.293(8) 124.5 yes
    C22 H22B F24A 2_656 0.99 2.61 3.395(17) 135.8 yes
    C23 H23A F24 2_656 0.99 2.56 3.164(8) 119.1 yes
    C23 H23B F22 3_666 0.99 2.63 3.453(8) 140.2 yes
    C24 H24C F13 . 0.98 2.58 3.321(11) 132.6 yes
    C32 H32A F21 . 0.99 2.33 3.259(15) 155.3 yes
    C32 H32A F21A . 0.99 2.46 3.38(3) 154.5 yes
    C32 H32A F23A . 0.99 2.61 3.287(16) 126.1 yes
    C32 H32B F24 4_565 0.99 2.56 3.499(9) 158.4 yes
    C32 H32B F24A 4_565 0.99 2.59 3.569(18) 169.5 yes
    C33 H33A F21 4_565 0.99 2.33 3.182(12) 144.2 yes
    C33 H33A F21A 4_565 0.99 2.31 3.16(3) 144.6 yes
    C34 H34A F13A 4_565 0.98 2.62 3.154(18) 114.3 yes
    C34 H34B F22 3_656 0.98 2.60 3.247(8) 123.2 yes
    C53 H53B F13 1_545 0.99 2.36 3.269(16) 151.9 yes
    C54 H54A S1 . 0.98 2.89 3.835(8) 162.4 yes
    C54 H54C F11 4_565 0.98 2.39 3.335(10) 162.0 yes
    C53A H53D F22 3_656 0.99 2.52 3.49(3) 166.7 yes
    C54A H54D F23 . 0.98 2.09 2.933(16) 143.6 yes
    C54A H54D F23A . 0.98 2.60 3.43(2) 142.7 yes
    C54A H54E F23A 3_656 0.98 2.47 3.36(2) 151.6 yes
_shelx_space_group_comment
;
The symmetry employed for this shelxl refinement is uniquely defined
by the following loop, which should always be used as a source of
symmetry information in preference to the above space-group names.
They are only intended as comments.
;
_shelx_estimated_absorpt_T_min     ?
_shelx_estimated_absorpt_T_max     ?
_shelx_hkl_file
;
   3   0   0 1126.17    8.70
   4   0   0    6.51    1.05
   5   0   0  793.28    9.83
   6   0   0 6294.42   30.11
   7   0   0   64.31    3.64
   8   0   0 3922.58   28.09
   9   0   0  390.82    9.57
  10   0   0 3564.42   29.98
  11   0   0  389.02   10.58
  12   0   0    6.02    2.08
  13   0   0    6.71    2.39
  14   0   0  138.98    7.24
  15   0   0  268.46   10.44
  16   0   0    0.53    1.92
  17   0   0   95.21    6.80
  18   0   0   -0.38    2.76
  19   0   0   71.77    7.17
  19   0   0   80.85    6.82
  20   0   0  260.99   13.32
  20   0   0  252.00   11.93
  21   0   0   58.88    7.22
  21   0   0   50.85    6.02
  22   0   0  262.85   12.76
  22   0   0  279.20   14.90
  23   0   0    8.89    3.75
  24   0   0   26.28    5.40
 -24   0   0   38.35    5.49
  25   0   0   85.82    9.58
 -25   0   0   85.42    7.66
  -3   1   0  679.80    4.95
   3  -1   0  699.46    5.70
   3   1   0  737.57    8.21
   3  -1   0  730.97    5.68
  -3   1   0  690.07    6.61
   4   1   0    7.26    0.59
   4  -1   0   11.17    1.04
   4  -1   0    8.67    0.85
   4   1   0   10.68    1.41
   5   1   0  742.74   10.37
   5  -1   0  719.98    8.25
   6   1   0  303.46    7.21
   6  -1   0  294.16    6.11
   7   1   0 3669.11   26.59
   7  -1   0 3795.42   23.60
   8  -1   0  263.82    6.83
   8   1   0  278.56    8.15
   9  -1   0 5652.09   33.44
   9   1   0 5782.64   38.76
  10  -1   0  198.48    6.81
  10   1   0  208.45    7.92
  11   1   0  104.33    5.90
  11  -1   0  108.21    5.40
  12   1   0  514.15   13.24
  12  -1   0  502.43   12.02
  13   1   0   90.69    5.96
  13  -1   0   89.26    5.33
  14   1   0    4.59    1.86
  14  -1   0    2.48    1.54
  15   1   0   56.32    5.41
  15  -1   0   59.26    4.88
  16  -1   0  374.46   12.20
  16   1   0  416.82   13.78
  17   1   0   14.98    3.16
  17  -1   0   20.05    2.98
  18  -1   0   10.19    2.49
  18   1   0   12.81    3.29
  19   1   0  127.45    9.22
  19  -1   0  113.81    8.95
  19   1   0  116.11    8.22
  19  -1   0  114.93    7.61
  20   1   0   36.27    5.52
  20   1   0   39.36    5.36
  20  -1   0   39.73    6.10
  20  -1   0   33.74    4.76
  21   1   0  197.41   11.86
  21  -1   0  196.13   10.40
 -21   1   0  195.18   10.08
  21  -1   0  203.96   12.58
  21   1   0  182.82   10.83
  22   1   0    4.67    3.72
  22  -1   0    4.37    3.83
  22   1   0    2.89    2.84
 -22   1   0    3.34    2.61
  23  -1   0   47.22    7.07
 -23   1   0   37.73    4.92
  23   1   0   39.20    6.02
  23   1   0   39.04    5.60
 -24   1   0   14.22    3.68
  24   1   0   15.82    4.61
  24  -1   0   13.77    4.67
  24   1   0   10.01    3.54
 -25   1   0   41.49    5.62
  25   1   0   42.17    6.73
  25  -1   0   40.99    7.03
  -1   2   0 1276.25    8.22
   2   2   0   77.31    2.65
  -2   2   0   70.68    2.15
  -2   2   0   71.88    2.46
  -2  -2   0   81.25    2.23
  -3   2   0 2983.19   16.43
   3   2   0 2985.13   11.84
  -3   2   0 2910.92   14.88
  -3  -2   0 3086.13   16.11
  -3   2   0 2985.56   14.86
   3   2   0 2823.36   17.76
   4  -2   0    3.02    0.56
   4   2   0    2.15    0.62
  -4   2   0    2.15    0.72
  -4   2   0    4.55    0.70
   4  -2   0    5.65    0.70
  -5   2   0  607.39    6.50
   5   2   0  635.52    7.22
   5  -2   0  626.64    6.63
   5   2   0  651.15   10.36
  -5   2   0  628.55    8.39
   5  -2   0  640.96    6.79
  -6   2   0  379.92    7.25
   6  -2   0  353.12    5.82
   6   2   0  369.07    8.58
   6   2   0  370.89    5.46
   6  -2   0  379.40    6.03
  -6   2   0  358.88    4.88
   7  -2   0  170.81    4.52
   7   2   0  153.74    3.48
   7   2   0  154.46    6.07
  -7   2   0  152.71    3.06
  -7   2   0  152.99    5.09
   8   2   0  782.30    7.53
   8   2   0  805.64   14.33
   8  -2   0  789.34   10.61
  -8   2   0  786.07   11.54
  -9   2   0    9.17    0.77
   9  -2   0    7.14    1.08
   9   2   0   11.17    2.34
  -9   2   0   12.70    2.25
  10  -2   0 1705.97   18.08
  10   2   0 1792.25   23.56
  11   2   0  299.21   10.08
  11  -2   0  287.59    8.04
  12   2   0    1.54    1.56
  12  -2   0    1.36    1.10
  13  -2   0  210.93    7.70
  13   2   0  216.51    9.35
  14  -2   0   56.24    4.32
  14   2   0   51.02    4.85
 -15   2   0   17.58    2.54
  15  -2   0   23.49    2.95
 -16   2   0   11.72    2.78
  16   2   0    6.50    2.37
  16  -2   0   12.76    2.68
  17  -2   0   74.60    5.50
 -17   2   0   70.49    5.43
  17   2   0   73.67    6.48
  18  -2   0    9.96    2.57
  18  -2   0   13.29    4.14
 -18   2   0    8.42    2.41
  18   2   0    9.85    3.11
  19   2   0    7.63    3.47
  19  -2   0    7.65    2.56
  19  -2   0   10.37    3.99
 -19   2   0    0.07    2.24
  19   2   0    3.91    2.62
 -20   2   0   46.56    5.03
  20   2   0   52.50    6.18
  20  -2   0   54.25    7.03
  20   2   0   49.42    5.92
  21   2   0    2.34    2.90
  21   2   0    6.11    3.45
  21  -2   0   10.50    4.51
 -21   2   0    2.81    2.94
  22   2   0    6.22    3.69
 -22   2   0   -1.94    3.02
  22  -2   0    5.89    3.96
  22   2   0    0.30    2.85
  23   2   0   -0.88    3.40
  23  -2   0    2.04    4.23
 -23   2   0   -6.12    3.63
  23   2   0   -2.82    3.46
  24  -2   0    9.92    4.97
  24   2   0    2.74    3.49
 -24   2   0    6.11    2.76
  24   2   0    4.53    3.02
  25   2   0   68.75    8.05
 -25   2   0   70.58    6.91
  25  -2   0   81.41    9.37
  25   2   0   67.41    7.73
   0   3   0    5.05    0.81
   0  -3   0    1.40    0.42
   0  -3   0    2.33    0.42
   0   3   0    5.16    0.74
   1  -3   0 1989.60   10.34
  -1  -3   0 1982.39   10.34
  -1   3   0 2148.69   13.66
   1   3   0 2081.04   13.33
   1   3   0 2089.59   11.94
   2   3   0  563.57    7.91
   2   3   0  559.57    5.89
  -2   3   0  549.28    6.80
  -2   3   0  577.44    7.66
  -2  -3   0  550.37    6.29
   3   3   0    9.77    1.42
  -3   3   0    8.75    1.10
   3   3   0    9.33    0.84
  -3   3   0   10.35    1.30
  -3   3   0   10.79    1.29
  -3  -3   0    8.91    1.09
   4   3   0 1226.71   12.30
   4   3   0 1123.94   13.42
   4  -3   0 1156.01    7.56
  -4   3   0 1180.60   11.40
   4   3   0 1188.07    8.94
  -4   3   0 1212.55   12.60
  -4   3   0 1197.46   11.52
  -4  -3   0 1223.35   11.84
  -5   3   0    4.35    1.09
   5   3   0    5.24    0.79
   5   3   0    7.08    1.58
  -5   3   0    4.25    0.88
   5  -3   0    7.96    0.95
   5  -3   0    4.93    0.48
   5   3   0    4.59    1.00
   6  -3   0   56.98    2.18
   6   3   0   58.23    3.70
   6   3   0   51.30    2.17
  -6   3   0   53.03    2.40
  -6   3   0   53.93    2.93
   6   3   0   53.31    2.65
   6  -3   0   55.47    1.88
   7   3   0   37.14    3.25
  -7   3   0   34.60    2.62
   7   3   0   35.00    2.13
   7  -3   0   37.11    1.79
  -7   3   0   33.04    1.82
   7  -3   0   33.21    1.90
   8   3   0  246.12    5.47
  -8   3   0  235.83    4.69
  -8   3   0  238.11    6.65
   8  -3   0  244.95    5.17
   8   3   0  248.50    8.30
  -9   3   0    2.00    0.57
   9  -3   0    3.17    0.83
  -9   3   0    1.37    1.20
   9   3   0    2.53    0.73
  10   3   0  139.63    3.91
  10   3   0  139.21    6.99
  10  -3   0  130.10    4.63
 -10   3   0  138.05    5.69
 -10   3   0  130.69    3.31
 -11   3   0   14.62    2.24
  11   3   0   11.59    2.47
  11  -3   0   19.67    2.04
  12  -3   0  526.28   10.54
 -12   3   0  493.55   11.84
  12   3   0  503.33   14.36
  13   3   0  339.01   12.14
 -13   3   0  333.48   10.27
  13  -3   0  327.88    8.93
 -14   3   0  129.65    6.76
  14   3   0  134.41    8.11
  14  -3   0  136.74    6.18
  15  -3   0    2.05    1.53
 -15   3   0   -2.10    2.96
  16  -3   0    0.02    1.47
  16   3   0    1.14    2.25
 -16   3   0   -2.75    2.42
  17  -3   0   94.04    8.07
  17   3   0   83.21    7.22
  17  -3   0   85.88    5.80
 -17   3   0   89.42    6.11
  18   3   0    5.55    2.96
  18  -3   0   -4.32    3.46
 -18   3   0   -2.22    2.90
  19   3   0   80.80    7.22
  19   3   0   79.96    7.48
  19  -3   0   88.43    8.43
 -19   3   0   82.49    6.28
 -20   3   0    1.68    2.29
  20   3   0    3.39    3.65
  20   3   0    9.20    3.94
  20  -3   0    6.83    4.72
  21  -3   0   17.93    5.40
 -21   3   0   12.71    2.94
  21   3   0   17.50    4.44
  21   3   0   15.80    4.06
  22  -3   0   20.08    5.52
  22   3   0   11.68    4.03
  22   3   0   12.36    4.05
 -22   3   0   13.53    3.35
  23  -3   0   22.98    5.68
  23   3   0   20.65    4.71
 -23   3   0   18.22    3.81
  23   3   0   23.60    5.11
 -24   3   0   16.02    3.87
  24   3   0   11.34    4.25
  24  -3   0   21.29    5.71
  24   3   0   23.98    5.24
  25   3   0   43.07    6.91
 -25   3   0   46.48    5.95
  25  -3   0   43.70    7.46
  25   3   0   47.23    6.96
   0  -4   0  513.62    5.50
   0  -4   0  515.45    4.67
   0   4   0  533.31    6.51
   0   4   0  551.41    7.61
   1   4   0  127.49    3.70
  -1   4   0  116.63    3.75
   1  -4   0  111.73    2.65
  -1   4   0  114.03    2.56
   1   4   0  122.02    3.49
  -1  -4   0  113.27    2.76
   2  -4   0  192.40    4.09
   2   4   0  204.71    5.29
  -2   4   0  179.44    2.41
  -2   4   0  202.56    5.22
   2   4   0  208.39    4.36
  -2  -4   0  198.18    4.14
   3   4   0   84.45    2.76
   3   4   0   90.90    3.83
  -3   4   0   86.81    3.80
  -3   4   0   83.47    3.18
  -3  -4   0   92.09    3.17
  -3   4   0   91.62    3.76
  -4  -4   0  830.75   10.22
   4   4   0  788.50    8.21
  -4   4   0  836.57   11.41
   4   4   0  811.65   12.14
  -4   4   0  816.99   10.34
  -4   4   0  802.02   10.88
   4   4   0  812.50   11.62
   5   4   0    1.23    0.90
   5   4   0    1.64    0.64
   5  -4   0   -1.01    0.59
  -5   4   0    0.37    0.99
  -5   4   0    0.73    0.71
   5   4   0    1.01    1.21
  -6   4   0    5.18    1.20
   6  -4   0    8.08    0.98
   6   4   0    7.31    1.75
   6   4   0    7.26    1.37
   6   4   0    6.53    0.98
  -6   4   0    5.14    1.06
  -7   4   0   23.22    2.19
   7   4   0   21.37    2.72
   7  -4   0   18.61    1.03
   7   4   0   18.32    1.90
  -7   4   0   20.76    1.77
   7  -4   0   21.80    1.58
   7   4   0   20.15    1.60
  -8   4   0  875.89   10.73
  -8   4   0  877.27   13.02
   8   4   0  844.99   11.81
   8   4   0  903.78   16.39
   8  -4   0  858.34    9.83
   8  -4   0  827.70    7.98
   8   4   0  865.48   10.12
   9  -4   0   68.82    3.11
   9   4   0   69.20    3.43
   9   4   0   62.43    4.87
  -9   4   0   68.86    2.98
   9   4   0   67.08    2.97
  -9   4   0   69.08    3.97
   9  -4   0   68.25    2.62
  10   4   0   32.99    3.82
  10   4   0   32.95    2.17
 -10   4   0   35.91    2.11
 -10   4   0   35.00    3.15
  10   4   0   35.82    2.44
  10  -4   0   35.10    2.11
  11   4   0   48.46    2.74
  11  -4   0   49.53    2.81
  11   4   0   47.03    4.52
 -11   4   0   49.68    2.43
 -11   4   0   46.28    3.60
 -12   4   0  571.29   12.76
 -12   4   0  536.48    7.65
  12  -4   0  563.69    9.96
  12   4   0  573.40    8.97
  12   4   0  575.51   15.55
 -13   4   0  115.56    6.25
  13   4   0  116.94    7.41
  13  -4   0  120.65    4.97
  14   4   0  200.74    9.88
  14  -4   0  207.19    6.91
 -14   4   0  207.86    8.42
 -15   4   0   63.62    5.00
  15  -4   0   65.32    4.19
  15   4   0   61.07    5.94
 -16   4   0   -1.09    2.27
  16   4   0    0.46    2.38
  16  -4   0    3.58    3.15
  17  -4   0   10.94    4.08
  17   4   0   10.56    4.26
 -17   4   0    7.23    2.41
  18  -4   0  268.18   13.51
  18   4   0  228.99   10.96
  18   4   0  256.28   12.98
 -18   4   0  238.06   10.38
  19   4   0   24.87    5.17
  19  -4   0   17.99    5.00
 -19   4   0   18.22    3.73
  19   4   0   20.66    4.22
  20  -4   0  119.72   10.01
  20   4   0  103.83    9.26
  20   4   0   99.77    8.05
 -20   4   0   94.76    7.10
  21   4   0    9.93    3.91
  21   4   0    9.90    4.04
  21  -4   0    9.69    4.73
 -21   4   0    3.95    2.97
 -22   4   0   30.45    4.56
  22   4   0   40.70    6.47
  22  -4   0   38.96    6.78
  22   4   0   33.49    5.29
  23   4   0   19.68    4.82
 -23   4   0   17.03    4.17
  23  -4   0   16.27    5.42
  23   4   0   22.49    5.23
 -24   4   0    9.21    3.31
  24   4   0   12.53    4.36
  24  -4   0   16.38    5.61
  24   4   0    9.59    4.08
  25  -4   0   16.03    5.55
  25   4   0    6.09    4.04
 -25   4   0    4.24    3.04
   0  -5   0    0.10    0.35
   0   5   0   -0.29    0.88
   0  -5   0    0.28    0.46
   0   5   0    0.70    0.68
  -1   5   0   25.55    2.09
   1   5   0   25.55    1.92
   1  -5   0   24.04    1.39
  -1  -5   0   19.49    0.80
  -1   5   0   22.05    1.35
   1   5   0   24.62    1.86
  -1  -5   0   20.26    1.29
   2  -5   0   57.52    2.37
  -2  -5   0   56.14    2.40
  -2   5   0   63.91    3.32
   2   5   0   63.23    3.17
  -2   5   0   56.82    1.70
   2   5   0   64.32    2.83
   3   5   0 1042.25   10.94
   3   5   0 1008.17   13.62
  -3  -5   0 1031.54   11.11
  -3   5   0 1053.10   14.05
   3  -5   0 1016.98   11.25
  -3   5   0 1062.70   12.17
  -3   5   0 1053.49   13.29
  -4   5   0   36.11    2.70
  -4   5   0   35.04    2.55
   4   5   0   32.77    2.02
  -4  -5   0   30.32    2.14
   4   5   0   32.36    2.78
  -4   5   0   35.27    2.64
   4  -5   0   31.12    2.18
   4   5   0   35.28    2.87
  -5   5   0   12.81    1.71
   5   5   0   12.83    1.80
  -5   5   0   13.31    1.73
  -5  -5   0   12.30    1.43
  -5   5   0    9.74    1.62
   5   5   0   14.44    2.13
   5   5   0   13.77    1.38
  -6   5   0    0.79    0.72
  -6   5   0   -0.71    1.53
   6   5   0    1.85    0.70
   6   5   0    2.33    1.07
   6  -5   0    0.56    0.55
  -6   5   0    0.74    0.97
   7   5   0  120.51    5.16
  -7   5   0  116.49    4.90
   7  -5   0  118.65    3.32
   7   5   0  122.46    6.17
   7   5   0  114.15    3.75
  -7   5   0  121.60    4.62
   8  -5   0  125.87    2.19
   8   5   0  142.80    4.43
  -8   5   0  143.65    5.65
  -8   5   0  141.34    4.94
   8  -5   0  151.36    4.03
   8   5   0  151.22    5.69
   8   5   0  141.82    6.94
   9   5   0 1185.40   12.92
   9   5   0 1189.66   15.71
   9  -5   0 1137.24   11.91
   9   5   0 1169.83   20.20
  -9   5   0 1181.71   13.89
  -9   5   0 1216.35   16.82
  10  -5   0   24.28    1.96
 -10   5   0   21.58    1.96
  10   5   0   25.75    2.18
  10   5   0   25.88    3.72
  10   5   0   23.80    2.36
  10  -5   0   24.64    1.54
 -11   5   0  869.98   15.66
  11   5   0  861.19   13.14
  11   5   0  852.78   18.98
  11   5   0  855.77   11.98
 -11   5   0  824.60   11.20
  11  -5   0  828.63    9.47
 -12   5   0   91.17    5.43
  12   5   0   84.50    4.07
  12   5   0   87.85    4.05
  12  -5   0   85.37    3.44
 -12   5   0   86.11    3.61
  12   5   0   90.77    6.77
  13   5   0  582.53   10.74
  13   5   0  619.22   17.30
  13   5   0  592.95   10.36
 -13   5   0  628.71   14.14
 -13   5   0  579.05    9.00
  13  -5   0  579.20    9.58
  14   5   0  803.02   12.93
 -14   5   0  813.78   17.21
  14   5   0  813.71   20.38
  14  -5   0  824.93   20.54
  15   5   0   69.71    6.69
  15  -5   0   70.39    6.64
  15   5   0   70.68    4.12
 -15   5   0   77.24    5.62
  16  -5   0    9.13    3.48
 -16   5   0   12.06    2.83
  16   5   0   13.76    4.47
  17   5   0  431.32   16.50
  17  -5   0  425.98   16.76
 -17   5   0  415.04   13.51
  18  -5   0    4.16    3.90
  18   5   0    9.25    3.30
 -18   5   0    1.70    2.26
  19  -5   0  286.89   14.57
  19   5   0  272.47   12.07
 -19   5   0  272.52   11.60
  19   5   0  289.91   14.46
  20   5   0   93.55    8.99
 -20   5   0   89.72    6.96
  20   5   0   84.97    7.44
  20  -5   0   94.66    9.12
  21   5   0   28.01    5.72
 -21   5   0   21.07    3.99
  21  -5   0   23.98    5.50
  21   5   0   27.18    5.09
 -22   5   0    1.67    2.54
  22   5   0    4.00    4.08
  22  -5   0    0.29    3.87
  23  -5   0    5.25    4.35
  23   5   0    0.13    3.75
 -23   5   0   -5.19    3.31
 -24   5   0   -6.51    3.78
  24   5   0    5.36    4.19
  24  -5   0   -1.31    3.89
  25  -5   0   21.00    5.74
  25   5   0   25.05    5.73
 -25   5   0   16.18    3.75
   0  -6   0 1561.28   11.86
   0  -6   0 1606.27    9.93
   0   6   0 1584.94   13.72
  -1   6   0   41.55    2.04
   1  -6   0   46.26    2.16
   1   6   0   49.91    2.91
  -1   6   0   47.73    3.07
  -1  -6   0   46.64    2.29
   1  -6   0   46.08    2.16
   1   6   0   48.93    2.93
  -1  -6   0   40.22    1.29
   2   6   0 3184.97   23.25
   2  -6   0 3103.82   18.25
   2   6   0 3254.01   21.62
  -2   6   0 3080.54   14.38
  -2  -6   0 3131.54   18.76
  -2   6   0 3267.53   24.48
   3   6   0  102.53    4.82
  -3  -6   0   94.74    3.58
   3   6   0  105.13    4.00
  -3   6   0   95.18    4.70
  -3   6   0   82.77    1.89
   3  -6   0   92.39    3.48
  -3   6   0   94.56    4.43
   4  -6   0  415.17    8.07
   4   6   0  434.53    9.89
   4   6   0  420.97   10.50
  -4   6   0  429.75    9.58
   4   6   0  447.79    8.00
  -4   6   0  436.50    9.87
  -4  -6   0  423.83    7.99
  -4   6   0  423.96    8.60
  -5   6   0 2367.83   22.69
   5   6   0 2280.81   23.97
   5   6   0 2289.50   23.96
   5  -6   0 2276.22   20.52
  -5   6   0 2283.59   22.80
  -5   6   0 2267.59   20.24
  -5  -6   0 2188.20   19.64
   5   6   0 2280.36   17.58
   6   6   0   -0.24    1.35
  -6   6   0   -1.06    1.43
   6   6   0    2.58    1.69
  -6   6   0   -0.07    1.14
  -6   6   0    0.32    0.93
   6  -6   0   -1.79    1.46
   6   6   0    0.66    0.79
   7   6   0  106.03    5.86
   7   6   0  100.42    5.21
   7  -6   0  109.31    3.16
  -7   6   0  114.33    5.00
  -7   6   0  102.35    4.77
   7  -6   0   98.25    5.02
  -7   6   0  102.45    5.31
   7   6   0  109.16    3.90
  -8   6   0 1318.52   17.36
  -8   6   0 1267.90   16.25
   8   6   0 1283.63   18.38
   8  -6   0 1264.51   18.79
   8   6   0 1237.11   20.83
   8  -6   0 1274.05   11.53
   8   6   0 1246.72   13.39
   9  -6   0   20.13    1.63
   9   6   0   15.96    1.79
   9   6   0   16.49    3.19
  -9   6   0   14.07    1.96
   9  -6   0   15.56    2.14
  -9   6   0   14.22    1.92
   9   6   0   17.37    2.44
  10   6   0  903.92   15.23
  10   6   0  887.43   18.91
 -10   6   0  908.13   15.59
  10  -6   0  861.05   10.91
 -10   6   0  883.62   13.19
  10   6   0  898.70   12.11
  10  -6   0  887.10   17.82
  11   6   0  119.00    4.62
  11   6   0  125.90    5.67
  11   6   0  135.87    8.09
 -11   6   0  128.43    6.21
  11  -6   0  131.48    7.49
 -11   6   0  122.04    4.89
 -12   6   0 1135.82   14.69
  12   6   0 1191.14   23.47
  12   6   0 1168.35   17.00
  12   6   0 1154.93   14.77
 -12   6   0 1207.52   19.91
  12  -6   0 1212.59   22.65
  13   6   0   15.47    3.71
  13   6   0   16.46    2.22
 -13   6   0   17.95    3.51
 -13   6   0   12.10    1.78
  13  -6   0   12.93    3.33
  13   6   0   10.64    1.64
  14  -6   0   40.60    4.94
 -14   6   0   41.37    4.56
  14   6   0   37.62    2.96
  14   6   0   34.08    4.97
 -15   6   0   15.54    3.10
  15   6   0   11.76    3.30
  15  -6   0   11.44    2.91
  16  -6   0  138.62    9.42
 -16   6   0  145.78    8.02
  16   6   0  131.69    7.11
  16   6   0  129.67    9.22
  17   6   0    3.01    2.34
  17  -6   0    2.34    2.88
 -17   6   0   -1.74    2.36
  18  -6   0  287.73   14.35
 -18   6   0  278.30   11.45
  18   6   0  246.48   10.67
  18   6   0  268.59   14.22
 -19   6   0   15.46    3.42
  19  -6   0   17.99    4.73
  19   6   0   16.61    4.82
 -20   6   0   92.29    7.22
  20   6   0  100.19    9.17
  20  -6   0   93.01    9.01
 -21   6   0   18.61    3.73
  21  -6   0   26.91    5.59
  21   6   0   28.25    5.78
  22  -6   0   13.89    4.99
 -22   6   0   13.68    3.56
  22   6   0   10.19    4.47
 -23   6   0   -2.39    3.46
  23   6   0   10.36    4.67
  23  -6   0    2.72    4.52
 -24   6   0   -0.69    2.99
  24   6   0   10.95    4.72
  24  -6   0    8.20    4.74
   0  -7   0    6.21    0.90
   0   7   0    3.08    1.28
   0   7   0    4.56    1.60
   1  -7   0 1692.68   13.21
   1   7   0 1754.20   16.73
  -1   7   0 1745.60   13.83
   1  -7   0 1742.59   12.68
  -1   7   0 1729.69   18.77
   1   7   0 1769.00   17.91
  -1  -7   0 1698.77   14.20
   2  -7   0 1091.00   11.20
   2   7   0 1136.71   14.15
  -2  -7   0 1097.55   11.96
   2   7   0 1130.48   14.58
  -2   7   0 1102.00    9.61
  -2   7   0 1103.19   15.50
  -3  -7   0  850.35   11.25
   3   7   0  885.59   13.82
   3   7   0  869.45   12.25
   3  -7   0  834.68   10.85
  -3   7   0  848.69   15.34
  -3   7   0  855.07   14.09
   4   7   0 1127.25   18.37
   4   7   0 1146.63   13.84
  -4   7   0 1180.65   17.65
   4  -7   0 1142.10   13.65
  -4  -7   0 1121.73   13.61
  -4   7   0 1153.01   16.65
   4   7   0 1115.39   16.68
  -5  -7   0  106.93    4.63
  -5   7   0  116.09    5.56
   5   7   0  121.28    4.58
   5   7   0  114.54    5.96
   5   7   0  119.69    5.83
  -5   7   0  121.05    5.63
   5  -7   0  111.20    4.79
  -5   7   0  109.60    5.12
  -6   7   0   16.49    2.35
  -6   7   0   17.19    2.26
   6   7   0   18.50    2.60
  -6   7   0   15.05    2.09
   6   7   0   16.80    2.62
  -6  -7   0   18.54    2.06
   6   7   0   15.07    1.63
   6  -7   0   21.03    2.24
  -7   7   0  736.21   13.66
   7   7   0  735.12   14.98
   7  -7   0  706.55    8.26
  -7   7   0  731.27   13.14
   7   7   0  689.56   15.07
   7   7   0  696.62   10.78
  -7   7   0  718.39   14.31
   7  -7   0  693.78   13.36
   8   7   0    5.62    1.26
  -8   7   0    4.19    1.63
   8  -7   0    2.12    1.76
   8   7   0    3.13    1.84
   8  -7   0    4.33    0.88
  -8   7   0    3.13    1.07
   8   7   0    4.49    1.58
   9  -7   0  555.27    8.02
  -9   7   0  548.47   11.63
  -9   7   0  568.65   12.35
   9   7   0  568.60    9.96
   9  -7   0  536.28   13.39
   9   7   0  543.35   14.90
   9   7   0  541.74   12.85
  10   7   0  353.67   12.44
 -10   7   0  376.21   10.60
 -10   7   0  356.43    9.17
  10   7   0  360.28   10.48
  10  -7   0  349.20    6.70
  10  -7   0  371.69   11.64
  10   7   0  367.09    8.13
  11   7   0  367.49    8.32
 -11   7   0  352.22    9.11
  11   7   0  363.08   10.43
  11   7   0  371.75   13.14
 -11   7   0  390.08   11.33
  11  -7   0  373.82   12.31
  11  -7   0  362.37    7.38
  12   7   0   99.52    5.51
 -12   7   0   98.14    5.85
  12   7   0   98.89    4.47
  12  -7   0   89.99    6.52
  12   7   0   88.77    6.87
 -12   7   0   94.53    4.65
  13   7   0   29.78    4.20
  13   7   0   35.49    3.31
 -13   7   0   33.78    3.74
 -13   7   0   33.67    2.85
  13  -7   0   34.42    4.27
  13   7   0   31.45    2.75
  14   7   0   11.73    3.11
  14  -7   0   15.41    2.84
 -14   7   0   18.83    2.97
  15  -7   0   -5.11    3.92
 -15   7   0   -1.50    2.49
  16   7   0   17.71    4.08
 -16   7   0   18.01    3.19
  16  -7   0   11.49    2.73
  17  -7   0    4.49    3.05
 -17   7   0    6.28    2.57
  18   7   0   11.65    3.96
 -18   7   0   14.29    3.10
  18  -7   0   13.28    3.78
  19   7   0   60.73    7.19
  19  -7   0   77.16    8.08
 -19   7   0   66.84    6.16
  20   7   0    6.51    4.10
  20  -7   0    0.27    3.16
 -20   7   0   -0.67    2.50
  21   7   0   75.79    8.66
 -21   7   0   71.21    6.77
  21  -7   0   82.22    8.98
 -22   7   0    1.95    2.89
  22   7   0    1.03    3.61
  22  -7   0   -4.74    4.16
  23   7   0   85.80    9.28
 -23   7   0   76.69    7.43
  23  -7   0   74.73    9.13
 -24   7   0   33.15    5.43
  24   7   0   26.28    6.04
  24  -7   0   23.70    5.94
   0   8   0  896.49   11.77
   0  -8   0  893.92    8.17
   0  -8   0  852.83   10.27
   0   8   0  896.10   14.22
  -1  -8   0 1039.84   11.93
   1   8   0 1071.22   15.32
  -1   8   0 1073.55   15.94
  -1   8   0 1065.15   11.68
   1  -8   0 1089.86   10.48
   1   8   0 1114.31   14.16
  -1   8   0 1129.44   15.40
   1  -8   0 1035.73   11.14
   2   8   0 1195.59   15.75
  -2   8   0 1164.24   10.79
  -2  -8   0 1174.56   13.20
   2   8   0 1225.68   15.90
  -2   8   0 1189.99   17.17
   2  -8   0 1181.80   12.04
   2  -8   0 1150.69   11.57
  -3   8   0 1453.87   19.37
  -3  -8   0 1458.69   15.46
   3   8   0 1495.46   17.38
  -3   8   0 1466.36   21.29
   3   8   0 1490.93   18.80
   3  -8   0 1420.54   14.57
  -4  -8   0    4.65    1.24
  -4   8   0    3.63    1.73
   4   8   0    8.37    1.78
   4   8   0    9.32    2.45
   4   8   0   10.61    2.56
  -4   8   0    5.49    1.91
   4  -8   0    5.29    1.39
   5   8   0  681.51   15.33
  -5   8   0  682.32   14.12
  -5   8   0  707.89   14.82
   5  -8   0  671.26   11.63
   5   8   0  706.81   11.74
  -5  -8   0  698.88   11.87
   5   8   0  688.10   14.13
  -6   8   0   66.33    4.18
   6   8   0   75.44    3.91
  -6  -8   0   66.19    3.88
   6   8   0   74.43    5.09
   6  -8   0   71.88    4.13
  -6   8   0   69.54    4.70
  -6   8   0   66.65    4.62
   6   8   0   64.50    4.92
  -7   8   0   13.24    2.18
  -7   8   0   16.87    2.47
   7   8   0   16.90    2.56
  -7   8   0   14.18    2.48
   7   8   0   12.10    0.81
   7   8   0   15.50    2.54
   7  -8   0   15.89    2.25
  -7   8   0   16.50    2.48
   7   8   0   18.82    2.07
   8   8   0  368.76   11.43
   8  -8   0  404.02    6.69
   8  -8   0  391.23   10.74
  -8   8   0  408.65   11.72
  -8   8   0  392.56   10.64
   8   8   0  389.78    8.74
   8   8   0  375.84   12.04
  -8   8   0  414.98   10.68
   9   8   0  237.81    9.20
   9  -8   0  245.49    5.35
  -9   8   0  244.23    8.29
  -9   8   0  235.11    8.28
   9  -8   0  241.12    9.00
   9   8   0  222.05    9.83
   9   8   0  240.66    6.92
  10   8   0  187.07    9.56
  10  -8   0  206.62    8.89
  10   8   0  209.83    6.62
  10   8   0  205.95    8.53
 -10   8   0  205.04    7.55
 -10   8   0  216.97    8.26
  11   8   0  446.50   12.58
  11   8   0  420.09   14.37
 -11   8   0  465.83   12.37
  11   8   0  449.41    9.74
 -11   8   0  432.65   10.87
  11  -8   0  446.84   13.62
  12   8   0   74.22    6.42
  12   8   0   84.53    5.52
 -12   8   0   77.80    4.70
 -12   8   0   77.39    5.40
  12  -8   0   80.25    6.17
  12   8   0   77.45    4.20
  13  -8   0   85.22    6.63
 -13   8   0   82.88    4.82
  13   8   0   74.57    6.65
 -13   8   0   83.90    6.00
  13   8   0   90.10    5.63
  14   8   0   -5.37    3.97
  14  -8   0   -0.88    2.66
 -14   8   0    1.90    2.07
 -15   8   0   -1.04    2.57
  15   8   0   -4.41    3.20
  15  -8   0   -5.30    3.63
  16  -8   0   29.34    4.55
  16   8   0   28.09    4.84
 -16   8   0   41.66    4.64
 -17   8   0    3.52    2.22
  17   8   0    4.15    2.85
  17  -8   0    4.50    3.01
  18  -8   0    7.65    3.37
  18   8   0   -0.37    3.41
 -18   8   0    3.58    2.71
 -19   8   0   -3.16    2.93
  19   8   0    6.16    3.68
  19  -8   0    5.24    3.38
  20   8   0   38.46    6.27
 -20   8   0   33.34    4.78
  20  -8   0   44.46    6.82
  21   8   0    5.47    4.12
  21  -8   0   -1.72    3.87
 -21   8   0   -0.01    2.61
  22   8   0   81.67    9.17
 -22   8   0   80.62    7.53
  22  -8   0   81.14    9.17
  23   8   0   -4.25    4.80
  23  -8   0   -0.75    3.89
 -23   8   0   -1.72    2.95
   0  -9   0    4.33    1.05
   0   9   0    3.30    1.51
   0  -9   0    3.14    0.91
   0   9   0    4.51    2.41
   0   9   0    6.66    2.41
  -1  -9   0  602.14    9.52
   1  -9   0  630.26    8.30
  -1   9   0  661.23   12.80
   1   9   0  615.49   12.51
   1   9   0  627.68   11.25
  -1   9   0  615.27   13.01
   1   9   0  655.24   12.80
  -1   9   0  607.55    9.44
   1  -9   0  594.66    8.98
   2  -9   0 1526.13   14.40
   2   9   0 1589.65   18.96
  -2   9   0 1532.16   13.29
   2   9   0 1580.33   19.65
  -2   9   0 1565.40   20.98
  -2  -9   0 1539.24   16.06
  -2   9   0 1592.83   23.82
  -2   9   0 1605.13   19.88
   2  -9   0 1588.90   14.59
   3   9   0   54.61    4.05
   3   9   0   52.84    5.32
   3   9   0   49.38    3.93
  -3   9   0   60.70    4.58
  -3   9   0   44.35    2.07
   3  -9   0   54.39    3.18
  -3   9   0   55.71    5.05
  -3   9   0   50.85    4.74
  -3  -9   0   51.58    3.45
   3  -9   0   45.33    2.70
   4   9   0  837.19   18.09
   4   9   0  843.36   15.51
  -4   9   0  826.84   17.02
   4   9   0  831.37   13.83
  -4   9   0  814.48   16.07
  -4  -9   0  844.67   12.95
   4  -9   0  819.42   12.14
  -4   9   0  859.65   14.65
  -5   9   0   41.43    3.95
  -5   9   0   44.77    3.99
   5   9   0   44.93    3.45
  -5   9   0   45.62    3.91
   5   9   0   46.12    4.06
  -5  -9   0   44.30    3.15
   5  -9   0   44.99    3.24
   5   9   0   46.95    4.58
  -5   9   0   51.74    4.08
   6  -9   0  135.12    5.80
  -6   9   0  142.94    6.42
   6   9   0  136.85    7.49
   6   9   0  133.32    6.91
  -6   9   0  143.19    7.14
  -6   9   0  138.40    6.85
  -6  -9   0  133.80    5.73
  -6   9   0  148.81    6.65
   6   9   0  145.10    5.82
   7  -9   0  297.60    9.03
   7   9   0  304.51   10.74
   7   9   0  315.70    8.47
  -7   9   0  310.28    9.72
  -7   9   0  313.87   10.43
  -7   9   0  313.87    9.39
   7   9   0  304.64   11.01
  -7   9   0  310.97   10.23
   8   9   0   10.74    2.44
   8   9   0    5.59    2.13
   8  -9   0    9.79    2.29
  -8   9   0    4.38    1.82
  -8   9   0    7.44    2.05
  -8   9   0    9.14    2.06
  -8   9   0   10.08    2.28
   8   9   0    8.42    1.57
  -9   9   0  151.30    6.97
   9   9   0  148.29    5.96
  -9   9   0  133.76    6.73
   9  -9   0  149.60    7.20
  -9   9   0  153.22    7.10
   9   9   0  147.42    7.80
   9   9   0  148.37    8.06
  10  -9   0  177.55    8.37
  10   9   0  155.62    8.89
 -10   9   0  177.10    7.95
  10   9   0  177.10    6.51
 -10   9   0  170.20    7.51
  10   9   0  174.43    8.45
  11  -9   0   35.67    4.09
  11   9   0   39.66    4.93
 -11   9   0   38.15    4.15
  11   9   0   39.35    4.19
 -11   9   0   41.73    3.72
  11   9   0   42.65    3.35
  12  -9   0   76.09    5.95
  12   9   0   77.30    5.65
  12   9   0   68.03    6.34
 -12   9   0   77.49    5.78
 -12   9   0   69.81    4.74
  13  -9   0    0.24    2.65
 -13   9   0    4.58    2.21
  13   9   0   -0.33    3.26
  13   9   0    2.89    1.61
 -13   9   0    4.22    1.38
 -14   9   0   29.84    4.05
  14  -9   0   28.06    4.25
  14   9   0   27.26    4.00
  15  -9   0   -5.18    3.97
 -15   9   0    0.49    2.18
  15   9   0   -4.45    3.57
  16  -9   0   22.12    4.29
 -16   9   0   19.78    3.61
  16   9   0   15.32    4.08
  17  -9   0   33.22    5.41
  17   9   0   30.57    5.46
 -17   9   0   31.39    4.35
  18  -9   0   -0.45    2.95
  18   9   0    3.61    3.34
 -18   9   0   -2.43    3.11
 -19   9   0   -4.28    3.10
  19  -9   0    0.17    3.34
  19   9   0    0.23    3.25
  20  -9   0    4.55    3.28
 -20   9   0    4.99    2.84
  20   9   0    9.91    4.30
  21  -9   0   17.79    5.37
  21   9   0   19.50    5.26
 -21   9   0   15.71    4.08
  22   9   0   -2.03    4.02
 -22   9   0   -1.39    3.24
  22  -9   0   -6.07    4.94
   0  10   0   47.40    4.58
   0 -10   0   42.70    1.99
   0 -10   0   46.61    2.94
   0  10   0   45.40    3.07
   0  10   0   48.31    4.01
   0  10   0   49.57    4.12
   1 -10   0    9.69    1.38
  -1  10   0   10.59    2.44
  -1  10   0   10.97    2.71
   1 -10   0   11.31    1.25
  -1  10   0   11.86    1.62
   1  10   0   13.15    1.96
  -1 -10   0    9.83    1.49
   1  10   0    9.70    2.13
   1  10   0   12.27    2.76
   1  10   0   11.73    2.28
  -1  10   0   12.06    2.53
   2  10   0   -0.12    1.48
  -2  10   0    2.17    0.95
   2 -10   0    0.54    0.80
  -2  10   0    0.22    1.72
  -2  10   0   -2.22    2.16
   2  10   0    2.70    1.75
  -2  10   0    2.69    1.78
   2 -10   0    1.92    0.89
   2  10   0    1.83    1.70
   2  10   0    1.61    1.23
  -2  10   0    3.72    1.85
  -2 -10   0    2.83    1.19
  -2  10   0    1.12    1.87
   3  10   0    8.85    1.76
  -3 -10   0    9.73    1.66
  -3  10   0    6.81    1.70
  -3  10   0    9.57    1.08
   3  10   0   10.78    2.63
   3 -10   0   11.91    1.50
   3  10   0   11.99    2.50
  -3  10   0   15.99    2.44
   3  10   0   13.20    2.11
  -3  10   0   10.33    2.19
   3 -10   0    7.33    1.17
  -3  10   0   11.80    2.39
   4  10   0  126.97    6.34
   4  10   0  128.32    7.70
  -4  10   0  134.30    6.23
   4 -10   0  128.11    5.00
  -4  10   0  127.03    6.22
  -4  10   0  126.54    7.19
   4  10   0  126.86    5.93
  -4 -10   0  123.97    5.25
   4 -10   0  129.37    4.50
  -4  10   0  129.41    6.71
  -5  10   0    4.80    2.19
  -5  10   0    3.54    1.69
  -5 -10   0    5.17    1.29
   5  10   0    3.81    2.26
  -5  10   0    9.15    2.56
   5  10   0    5.23    1.45
   5 -10   0    4.71    1.42
  -5  10   0    1.63    1.95
   5  10   0    2.66    1.95
  -6  10   0   15.22    2.17
   6  10   0   20.65    3.39
  -6  10   0   19.27    2.76
   6 -10   0   20.82    2.63
   6  10   0   17.40    2.40
  -6 -10   0   15.18    1.78
  -6  10   0   19.56    3.01
  -6  10   0   19.28    2.82
   6  10   0   18.78    2.67
   7  10   0  192.26    9.42
   7  10   0  205.18    9.29
  -7  10   0  198.66    8.69
  -7  10   0  200.65    8.25
   7 -10   0  195.44    7.54
  -7  10   0  197.87    7.87
  -7  10   0  210.50    8.95
   7  10   0  198.26    7.30
   8  10   0   21.19    3.31
   8  10   0   27.03    2.90
  -8  10   0   29.30    3.57
  -8  10   0   23.66    3.22
  -8  10   0   24.46    3.01
   8  10   0   23.58    3.41
   8 -10   0   26.67    3.20
  -8  10   0   23.47    3.32
   9  10   0   11.47    2.52
  -9  10   0   12.41    2.33
  -9  10   0   11.05    2.41
  -9  10   0    7.00    2.07
   9  10   0   12.47    2.73
   9 -10   0   11.88    2.51
   9  10   0   15.12    2.43
 -10  10   0    9.93    2.50
 -10  10   0   12.46    2.77
  10  10   0    9.86    2.60
  10  10   0   12.90    2.32
 -10  10   0   10.71    2.11
  10 -10   0   12.75    2.55
  10  10   0    7.49    2.43
 -11  10   0  142.66    7.68
 -11  10   0  130.49    6.89
  11  10   0  123.91    8.29
  11 -10   0  131.80    7.60
 -11  10   0  143.09    7.49
  11  10   0  136.98    7.98
 -12  10   0    3.30    1.63
  12  10   0    1.08    2.78
  12  10   0    4.69    2.24
  12 -10   0    3.46    2.08
 -12  10   0    3.99    2.21
 -13  10   0   15.76    2.62
  13  10   0   12.52    2.70
 -13  10   0   19.91    3.74
  13  10   0   15.05    3.82
  13 -10   0   11.08    2.79
  14  10   0  107.11    8.67
  14 -10   0  113.28    8.05
 -14  10   0  122.47    7.50
  15 -10   0    7.67    2.79
  15  10   0    6.27    3.23
 -15  10   0   13.14    3.26
  16  10   0   10.21    3.92
 -16  10   0   13.60    3.38
  16 -10   0   13.17    3.74
  17  10   0   49.18    6.65
 -17  10   0   43.67    5.21
  17 -10   0   48.95    6.24
  18  10   0   32.94    6.05
  18 -10   0   25.39    5.14
 -18  10   0   21.12    3.88
 -19  10   0    3.61    2.80
  19  10   0    3.34    3.41
  19 -10   0    2.32    3.27
  20 -10   0   -1.19    3.75
  20  10   0    3.73    3.88
 -20  10   0   -0.16    2.69
 -21  10   0   -1.88    3.06
  21  10   0    0.87    3.76
  21 -10   0   -1.27    4.34
  22  10   0  -10.95    5.22
 -22  10   0    0.72    2.88
  22 -10   0   -6.87    4.63
   0  11   0    1.64    2.40
   0  11   0    2.76    2.02
   0  11   0    1.19    1.36
   0  11   0    2.57    1.79
   0 -11   0    2.16    1.11
  -1  11   0  203.11    8.05
   1  11   0  210.18    8.29
   1  11   0  208.86    8.25
  -1  11   0  197.38    5.89
  -1 -11   0  198.54    6.19
  -1  11   0  190.64    9.51
   1 -11   0  189.39    5.76
   1  11   0  205.36    9.88
  -1  11   0  193.38    8.28
   1  11   0  205.44    7.10
  -2  11   0  161.13    4.85
   2  11   0  167.96    7.58
   2  11   0  172.12    6.87
   2  11   0  166.85    8.95
  -2 -11   0  168.22    5.92
   2  11   0  170.35    7.34
  -2  11   0  166.63    8.70
  -2  11   0  161.97    7.73
   2 -11   0  171.04    5.06
   2 -11   0  161.20    5.27
  -2  11   0  159.38    7.32
   3 -11   0   54.09    3.14
  -3  11   0   49.41    4.74
  -3  11   0   52.79    4.56
   3  11   0   48.03    4.01
  -3  11   0   54.50    4.62
   3  11   0   52.00    5.29
   3  11   0   50.84    3.93
   3  11   0   48.63    4.33
   3 -11   0   55.84    3.14
  -3 -11   0   52.61    3.46
  -3  11   0   56.42    4.52
   4 -11   0   62.66    3.57
   4  11   0   66.77    4.74
   4  11   0   68.34    4.72
  -4  11   0   68.40    4.92
   4  11   0   73.02    5.13
  -4  11   0   71.69    4.85
  -4  11   0   67.24    5.51
  -4  11   0   66.67    5.17
   4  11   0   68.93    5.97
  -4 -11   0   65.44    3.97
   4 -11   0   70.91    3.50
  -5  11   0    2.02    2.12
  -5 -11   0   -0.41    1.70
  -5  11   0   -2.15    2.39
   5  11   0   -1.02    2.38
   5  11   0    0.15    1.44
   5 -11   0    2.59    1.15
  -5  11   0    4.06    2.36
   5 -11   0    2.30    1.08
   5  11   0   -2.97    2.72
  -5  11   0   -2.08    2.47
   6  11   0   72.38    5.54
   6  11   0   76.19    6.39
   6 -11   0   71.33    4.49
  -6  11   0   73.50    5.44
  -6 -11   0   75.36    4.58
   6  11   0   80.06    5.04
  -6  11   0   78.84    5.94
  -6  11   0   86.22    5.58
  -6  11   0   80.67    5.50
   7  11   0    2.52    1.36
  -7  11   0    0.88    2.09
   7  11   0   -2.76    2.69
   7 -11   0    3.48    1.85
   7  11   0    3.90    2.10
  -7  11   0   -0.62    2.52
  -7  11   0   -0.33    2.03
  -7  11   0    2.29    1.75
  -8  11   0   -3.99    2.91
   8 -11   0    1.48    1.60
   8  11   0    1.32    1.91
  -8  11   0    0.78    1.72
  -8  11   0   -2.61    2.44
   8  11   0    1.75    1.42
  -8  11   0    0.80    2.08
   8  11   0   -0.91    2.63
  -9  11   0   -2.05    2.45
   9  11   0    1.95    1.68
   9  11   0   -1.31    2.10
  -9  11   0    0.43    1.96
   9 -11   0    2.95    1.90
   9  11   0   -2.50    2.85
  -9  11   0    1.09    1.61
  10  11   0    2.43    2.05
 -10  11   0   -2.97    2.40
 -10  11   0   -2.16    2.43
  10  11   0   -1.94    3.24
  10 -11   0    1.26    1.84
 -10  11   0    2.79    1.70
  11 -11   0   92.33    6.38
  11  11   0   85.38    6.83
 -11  11   0   90.56    6.17
 -11  11   0  100.30    6.65
  11  11   0   83.23    6.96
 -11  11   0   90.72    6.12
  12  11   0    8.05    2.75
 -12  11   0    3.96    2.30
  12 -11   0    3.96    2.12
 -12  11   0    6.97    2.62
 -12  11   0    2.17    1.58
  12  11   0    4.16    2.88
  13 -11   0  135.86    8.49
 -13  11   0  134.04    7.31
  13  11   0  122.62    9.22
 -13  11   0  135.29    8.20
  13  11   0  136.00    8.48
 -13  11   0  128.24    7.91
  14 -11   0   23.05    3.95
 -14  11   0   17.17    3.29
 -14  11   0   27.67    4.19
  14  11   0   22.92    4.59
 -15  11   0   56.29    5.71
  15 -11   0   54.29    6.09
 -15  11   0   44.93    5.03
  15  11   0   60.25    7.07
  16 -11   0  154.18   10.36
  16  11   0  137.88   10.89
 -16  11   0  152.76    9.18
  17 -11   0   36.64    5.94
 -17  11   0   28.53    4.48
  17  11   0   38.96    6.38
  18  11   0   11.26    4.70
 -18  11   0    6.30    3.04
  18 -11   0    3.85    3.18
  19  11   0   37.09    6.51
 -19  11   0   26.85    4.87
  19 -11   0   35.11    6.13
 -20  11   0   65.77    6.80
  20  11   0   62.50    8.03
  20 -11   0   76.58    8.72
 -21  11   0   22.27    4.64
  21  11   0   12.77    5.17
  21 -11   0   15.30    4.81
   0  12   0   41.58    4.17
   0  12   0   37.91    3.09
   0  12   0   36.80    4.41
   0  12   0   35.91    3.84
   0 -12   0   32.64    2.72
   1  12   0   95.63    5.98
   1  12   0   96.03    4.97
  -1  12   0   87.61    6.67
  -1  12   0   93.80    5.85
   1 -12   0   95.02    4.35
   1  12   0   93.78    6.98
  -1  12   0   87.80    5.88
  -1 -12   0   96.43    4.52
   1  12   0   99.03    6.10
   2  12   0   30.13    3.13
  -2  12   0   27.46    3.92
   2  12   0   32.35    3.89
   2  12   0   28.37    4.21
   2  12   0   28.25    3.61
  -2  12   0   28.90    3.62
  -2 -12   0   32.53    2.81
  -2  12   0   30.78    3.66
  -3 -12   0   33.56    3.22
   3  12   0   37.52    4.41
  -3  12   0   32.72    4.12
  -3  12   0   34.55    4.43
   3  12   0   39.95    4.07
   3  12   0   33.33    3.52
   3  12   0   29.57    4.18
   4  12   0  499.74   14.01
  -4 -12   0  463.22   10.90
   4  12   0  459.38   15.68
  -4  12   0  510.01   13.27
  -4  12   0  478.99   14.15
  -4  12   0  504.40   13.56
  -4  12   0  487.78   15.51
   4  12   0  485.37   13.14
   4  12   0  488.04   13.03
  -5  12   0   16.59    3.63
  -5  12   0   28.97    4.38
  -5  12   0   21.72    3.81
  -5 -12   0   16.06    2.42
   5  12   0   17.03    3.45
   5 -12   0   15.90    2.09
   5  12   0   17.65    2.88
   5  12   0   19.87    3.86
   5  12   0   14.38    2.90
  -5  12   0   30.16    4.36
  -6  12   0   10.67    2.96
   6 -12   0    5.08    1.35
   6  12   0    6.53    2.26
   6  12   0    6.61    1.97
  -6  12   0   12.25    3.04
  -6 -12   0    3.46    1.48
  -6  12   0    6.30    2.29
   6  12   0    6.05    2.59
  -6  12   0    6.59    2.47
   7  12   0  152.80    7.20
  -7  12   0  149.90    8.44
   7  12   0  147.11    8.24
  -7  12   0  150.26    8.59
  -7  12   0  153.74    7.72
  -7  12   0  164.76    7.99
   7  12   0  153.46    9.17
   7 -12   0  159.79    6.96
  -8  12   0   16.56    3.35
  -8  12   0   18.45    3.22
   8  12   0   17.39    3.38
  -8  12   0   23.65    3.64
   8  12   0   18.58    2.77
   8 -12   0   24.23    3.37
   8  12   0   14.31    2.98
  -8  12   0   18.12    3.23
   9  12   0  185.70   10.25
   9 -12   0  193.57    8.44
  -9  12   0  186.28    9.19
  -9  12   0  187.59    9.40
  -9  12   0  184.80    8.81
   9  12   0  179.90    9.69
 -10  12   0   68.78    5.68
 -10  12   0   59.76    5.31
 -10  12   0   66.98    5.48
  10  12   0   68.12    6.46
  10  12   0   66.70    6.48
  10 -12   0   73.63    5.65
 -11  12   0   16.70    3.33
 -11  12   0   22.46    3.57
  11  12   0   21.86    4.01
 -11  12   0   19.78    3.37
  11 -12   0   26.90    3.92
  11  12   0   21.26    4.10
 -12  12   0  245.24   10.60
  12 -12   0  259.94   11.28
  12  12   0  230.13   12.33
 -12  12   0  248.22   10.73
 -12  12   0  233.06   10.33
  12  12   0  249.12   11.90
 -13  12   0   82.95    6.76
  13  12   0   82.37    8.02
 -13  12   0   98.61    7.33
  13 -12   0   99.89    7.52
 -13  12   0   87.18    6.42
 -13  12   0   92.06    7.08
  13  12   0  101.59    7.71
  14  12   0  246.09   13.43
 -14  12   0  244.75   11.14
 -14  12   0  241.80   11.02
  14 -12   0  262.93   12.53
  15  12   0  289.49   14.90
  15 -12   0  300.52   13.80
 -15  12   0  310.98   12.79
 -15  12   0  294.84   12.50
  16  12   0   26.05    5.50
 -16  12   0   17.89    4.23
 -16  12   0   18.91    4.47
  16 -12   0   29.01    5.32
 -17  12   0  107.82    8.26
  17  12   0   99.93    9.95
  17 -12   0  108.26    9.24
 -17  12   0  103.28    8.21
 -18  12   0  104.59    8.44
  18 -12   0  107.20    9.41
 -18  12   0   94.01    7.82
  18  12   0  102.30    9.93
 -19  12   0   64.69    6.78
 -19  12   0   60.10    6.79
  19  12   0   68.10    8.66
  19 -12   0   68.87    8.00
 -20  12   0   25.23    4.74
 -20  12   0   20.69    4.38
  20 -12   0   31.26    5.96
  20  12   0   21.38    5.95
   0  13   0   -4.19    2.61
   0  13   0   -0.86    2.14
   0  13   0    0.80    2.11
  -1  13   0   19.23    3.35
   1  13   0   26.30    3.92
  -1  13   0   19.97    3.38
   1  13   0   26.45    3.76
  -1  13   0   23.62    3.90
   1  13   0   25.48    4.31
   2  13   0  215.94   11.14
   2  13   0  218.74    8.38
   2  13   0  230.15    9.71
  -2  13   0  213.73    9.78
  -2  13   0  214.21   10.96
   2  13   0  237.56   10.18
   3  13   0  416.49   13.17
  -3  13   0  382.89   13.18
   3  13   0  377.86   12.40
   3  13   0  359.39   14.63
  -3  13   0  378.22   14.48
   3  13   0  397.66   11.75
  -4  13   0   20.33    3.82
  -4  13   0   21.75    4.06
   4  13   0   24.29    4.35
   4  13   0   20.84    3.60
   4  13   0   24.19    3.55
   4  13   0   26.27    4.45
  -4 -13   0   19.77    2.85
  -5  13   0   86.37    5.98
   5  13   0   96.01    6.74
   5  13   0   88.91    5.98
   5  13   0   85.55    7.29
  -5  13   0   93.25    6.35
  -5 -13   0   80.19    4.99
   5  13   0   91.42    6.25
  -5  13   0   83.64    6.85
  -5  13   0   84.68    6.35
  -6  13   0   83.82    6.38
  -6  13   0   79.49    5.92
  -6  13   0   86.67    6.24
   6  13   0   86.52    6.52
   6  13   0   85.51    6.31
   6  13   0   77.09    5.56
   6  13   0   80.31    7.13
  -6  13   0   83.68    6.85
   7  13   0   -2.40    2.09
   7  13   0   -2.66    2.78
  -7  13   0    3.22    2.66
   7  13   0    0.22    2.42
   7  13   0    0.25    2.37
  -7  13   0   -1.25    2.13
  -7  13   0   -1.15    2.46
  -7  13   0   -0.42    1.86
   8  13   0  115.87    7.80
  -8  13   0  118.04    7.45
  -8  13   0  122.43    8.13
   8  13   0  119.89    8.62
  -8  13   0  114.43    7.08
   9  13   0   61.63    6.11
  -9  13   0   56.31    5.66
  -9  13   0   60.57    5.67
   9  13   0   56.89    6.27
  -9  13   0   67.43    5.82
   9 -13   0   70.82    5.42
 -10  13   0   51.84    5.41
 -10  13   0   50.70    5.21
 -10  13   0   54.43    5.59
  10  13   0   48.27    5.99
  10 -13   0   63.41    5.39
  10  13   0   59.59    6.44
 -11  13   0  202.49   10.26
  11 -13   0  227.95   10.17
 -11  13   0  198.35    9.68
  11  13   0  199.54   11.38
 -11  13   0  203.00   10.08
  11  13   0  200.03   11.28
 -12  13   0    1.82    2.00
  12 -13   0   11.33    3.57
  12  13   0    2.83    3.33
  12  13   0    4.03    2.99
 -12  13   0   10.74    3.64
 -12  13   0    3.32    3.01
  13  13   0  330.14   15.39
  13 -13   0  363.87   13.87
 -13  13   0  339.71   12.91
 -13  13   0  330.19   12.88
 -13  13   0  365.90   13.70
  13  13   0  338.92   14.61
  14  13   0  227.90   13.39
 -14  13   0  242.14   11.50
  14 -13   0  260.26   12.37
 -14  13   0  243.26   11.61
  15  13   0   13.78    4.83
  15 -13   0   10.38    3.93
 -15  13   0    0.95    2.69
 -15  13   0    2.09    2.98
 -16  13   0  264.01   12.64
 -16  13   0  247.88   12.08
  16 -13   0  290.13   14.09
 -16  13   0  263.63   12.36
  16  13   0  255.71   14.86
 -17  13   0  155.43    9.94
 -17  13   0  148.70    9.69
  17  13   0  141.39   11.76
  17 -13   0  161.20   11.06
  18  13   0   -2.14    3.37
  18 -13   0    3.54    3.76
 -18  13   0    2.91    3.40
 -18  13   0    5.49    3.58
   0  14   0    2.40    2.44
   0  14   0    2.92    2.57
   0  14   0   -1.84    2.48
  -1  14   0  116.47    7.24
   1  14   0  120.51    7.56
   1  14   0  108.95    8.46
  -1  14   0  109.36    8.40
   1  14   0  122.32    7.46
  -1  14   0  119.22    7.53
   2  14   0   60.20    5.61
  -2  14   0   50.80    5.86
  -2  14   0   51.06    5.38
   2  14   0   55.88    6.38
   2  14   0   54.53    5.27
   3  14   0   41.01    4.78
   3  14   0   51.24    5.38
   3  14   0   43.02    4.23
  -3  14   0   44.19    5.43
  -3  14   0   40.88    4.88
   3  14   0   44.89    5.73
   4  14   0  181.11    9.05
   4  14   0  192.88    8.83
   4  14   0  168.77   10.50
   4  14   0  191.93    9.60
  -4  14   0  178.34   10.34
  -4  14   0  168.15    9.24
   5  14   0   23.57    4.26
   5  14   0   26.79    3.86
   5  14   0   23.17    4.33
  -5  14   0   21.88    3.70
  -5  14   0   25.95    4.10
   5  14   0   29.63    4.00
  -5  14   0   28.98    4.15
   6  14   0   17.72    3.65
   6  14   0   12.29    3.04
  -6  14   0   11.74    3.12
  -6  14   0   11.98    3.41
   6  14   0   10.29    3.22
   6  14   0   13.82    3.12
  -6  14   0   14.36    3.51
  -6  14   0   19.86    3.69
   7  14   0  150.89    8.04
  -7  14   0  140.02    8.01
   7  14   0  137.95    9.80
  -7  14   0  149.42    9.49
   7  14   0  154.70    8.96
  -7  14   0  154.24    8.51
   7  14   0  162.68    9.22
  -7  14   0  135.80    8.68
  -8  14   0   95.40    7.55
   8  14   0   80.62    7.67
  -8  14   0   87.00    6.54
   8  14   0   98.14    7.57
   8  14   0   93.01    7.33
  -8  14   0  106.16    7.43
   9  14   0   34.81    5.31
  -9  14   0   32.84    4.35
  -9  14   0   41.61    5.07
  -9  14   0   37.20    4.90
   9  14   0   34.47    4.81
 -10  14   0   95.32    6.95
 -10  14   0  115.43    7.80
  10  14   0  106.70    8.52
  10  14   0   97.65    7.95
 -10  14   0  105.16    7.91
  11  14   0   41.82    5.81
 -11  14   0   44.45    5.52
  11  14   0   36.75    5.46
 -11  14   0   28.28    4.40
 -11  14   0   34.71    4.65
 -12  14   0  197.87   10.58
 -12  14   0  201.60   10.31
  12  14   0  204.91   11.76
  12  14   0  196.65   11.77
 -12  14   0  205.59   10.58
 -13  14   0   24.00    4.43
 -13  14   0   24.70    4.18
  13  14   0   27.01    5.41
 -13  14   0   28.87    4.97
  13  14   0   29.84    5.32
  13 -14   0   35.37    5.37
 -14  14   0  129.43    8.82
  14 -14   0  151.09    9.61
 -14  14   0  142.54    9.34
  14  14   0  133.55   10.53
 -15  14   0  250.96   12.55
  15 -14   0  266.15   13.08
  15  14   0  247.20   14.42
 -15  14   0  247.73   11.99
 -16  14   0   19.09    4.33
  16 -14   0   29.83    5.35
  16  14   0   22.70    5.62
 -16  14   0   20.78    4.61
 -17  14   0   35.76    5.40
  17  14   0   33.32    6.46
 -17  14   0   25.46    4.54
  17 -14   0   33.99    5.58
   0  15   0    1.70    2.76
   0  15   0   -3.26    2.51
   0  15   0    1.56    2.17
   1  15   0  140.18    8.50
   1  15   0  139.77    9.93
  -1  15   0  135.72    9.67
  -1  15   0  141.59    8.69
   1  15   0  146.84    8.53
   2  15   0   17.36    4.51
  -2  15   0   14.17    3.32
   2  15   0   15.57    3.73
   2  15   0   19.66    4.33
  -2  15   0   15.61    3.74
  -3  15   0  145.86    9.08
   3  15   0  149.42   10.44
  -3  15   0  149.32   10.10
   3  15   0  174.34    9.38
   3  15   0  151.29    8.77
  -4  15   0   -0.35    2.79
   4  15   0    2.58    2.69
  -4  15   0    1.73    2.57
   4  15   0    6.79    3.46
   4  15   0    1.01    2.18
  -5  15   0   -4.29    3.55
   5  15   0    2.62    2.81
   5  15   0    0.40    2.58
  -5  15   0   -4.44    3.32
   5  15   0   -0.40    2.13
   5  15   0   -1.54    2.12
   6  15   0    2.33    2.66
  -6  15   0    0.81    2.51
   6  15   0    1.42    2.77
   6  15   0    0.27    2.16
  -6  15   0    0.26    2.89
   7  15   0  146.94    9.29
   7  15   0  132.38    9.97
  -7  15   0  140.79    8.41
  -7  15   0  123.49    7.73
  -7  15   0  133.35    9.02
   7  15   0  134.74    8.80
  -7  15   0  133.00    9.34
  -8  15   0   -3.70    2.86
  -8  15   0    4.36    2.88
   8  15   0    4.02    2.78
   8  15   0    0.59    3.13
  -8  15   0    4.13    2.78
   8  15   0    3.39    2.83
  -9  15   0   46.41    5.04
  -9  15   0   53.88    5.87
   9  15   0   43.29    5.50
  -9  15   0   53.13    6.16
   9  15   0   52.20    6.47
   9  15   0   58.66    6.15
 -10  15   0   10.16    3.18
  10  15   0    6.86    3.15
 -10  15   0   12.93    3.61
 -10  15   0    4.56    2.62
  10  15   0   10.13    3.32
  10  15   0    6.96    3.43
  11  15   0   53.09    6.59
 -11  15   0   55.83    6.21
 -11  15   0   55.03    5.95
 -11  15   0   52.85    5.65
  11  15   0   55.07    6.52
 -12  15   0   35.53    5.07
  12  15   0   44.64    6.12
  12  15   0   44.35    6.21
 -12  15   0   32.26    4.75
 -12  15   0   43.61    5.63
 -13  15   0  159.50    9.89
 -13  15   0  145.18    9.27
  13  15   0  153.24   10.75
  13  15   0  150.17   10.98
 -14  15   0    1.07    2.61
  14  15   0    7.45    4.02
 -14  15   0    8.49    3.64
  15  15   0   64.27    7.93
 -15  15   0   64.56    6.76
 -15  15   0   62.23    6.56
   0  16   0   69.73    6.51
   0  16   0   73.70    6.50
   0  16   0   64.77    7.10
  -1  16   0   36.80    5.72
   1  16   0   35.92    5.02
   1  16   0   37.21    4.89
  -1  16   0   36.56    5.11
   1  16   0   33.68    5.46
  -2  16   0   70.08    7.36
  -2  16   0   70.08    6.78
   2  16   0   72.84    6.74
   2  16   0   69.14    7.51
   2  16   0   79.19    6.88
   3  16   0   60.32    6.25
  -3  16   0   48.68    6.29
  -3  16   0   46.28    5.55
   3  16   0   51.32    5.68
   3  16   0   53.44    6.54
  -4  16   0   11.78    3.78
   4  16   0   15.32    3.42
  -4  16   0    9.72    3.73
   4  16   0   13.17    4.19
   4  16   0   22.91    4.65
  -5  16   0    7.14    2.79
  -5  16   0    3.89    2.60
   5  16   0    9.41    3.74
   5  16   0    9.20    3.55
   6  16   0   32.39    5.59
   6  16   0   37.77    5.53
  -6  16   0   35.12    5.52
  -6  16   0   26.68    4.70
   7  16   0   63.38    6.69
  -7  16   0   62.64    6.80
   7  16   0   53.87    7.07
  -8  16   0   30.98    4.78
   8  16   0   31.91    4.96
   8  16   0   26.50    5.25
  -8  16   0   22.05    4.02
   8  16   0   30.99    4.98
  -8  16   0   26.43    4.77
   9  16   0   19.60    4.22
  -9  16   0   24.95    4.47
  -9  16   0   20.85    4.39
  -9  16   0    8.77    2.53
   9  16   0   14.92    4.11
   9  16   0   14.70    4.16
  10  16   0    6.43    3.29
 -10  16   0    7.39    2.85
 -10  16   0   12.54    3.61
 -10  16   0   17.28    3.98
  10  16   0   11.78    3.76
  10  16   0    4.93    3.17
 -11  16   0   37.33    5.49
  11  16   0   25.52    4.81
 -11  16   0   33.34    5.04
  11  16   0   27.93    5.16
  11  16   0   39.84    5.82
 -11  16   0   24.62    4.24
  12  16   0   31.97    5.56
  12  16   0   32.00    5.64
 -12  16   0   29.08    4.53
  12  16   0   41.68    5.99
 -12  16   0   36.62    5.27
 -12  16   0   38.82    5.48
 -13  16   0   34.64    5.31
  13  16   0   31.17    5.76
  13  16   0   34.39    5.73
 -13  16   0   28.17    4.92
  13  16   0   36.10    5.66
  14  16   0   42.65    6.54
 -14  16   0   42.22    5.84
 -14  16   0   32.90    4.94
   0  17   0    5.21    3.36
   0  17   0   -0.81    2.27
   1  17   0    0.03    2.78
  -1  17   0   -4.12    2.87
  -1  17   0    5.13    3.48
   1  17   0    1.40    2.84
   1  17   0    1.54    2.64
   2  17   0   93.58    7.79
  -2  17   0   89.46    7.89
   2  17   0   91.45    8.83
  -2  17   0   90.60    8.78
   2  17   0   96.11    7.80
  -3  17   0   27.85    5.33
   3  17   0   31.55    5.04
   3  17   0   35.96    5.39
  -3  17   0   29.44    5.01
   3  17   0   32.91    5.66
  -4  17   0   16.87    3.82
  -4  17   0   23.17    4.79
   4  17   0   27.38    4.95
   4  17   0   18.54    4.39
   5  17   0    1.07    2.73
  -5  17   0   -1.30    3.39
   5  17   0   -1.22    2.93
  -5  17   0    2.98    2.62
  -6  17   0    2.64    2.53
   6  17   0   10.08    3.81
   6  17   0    8.19    3.22
  -7  17   0    8.21    3.67
   7  17   0    1.12    2.85
   7  17   0   12.75    3.94
   8  17   0    0.64    2.86
   8  17   0   -2.10    2.94
  -8  17   0   -0.80    3.12
  -9  17   0   -3.27    3.11
   9  17   0   -3.39    3.70
  -9  17   0   -6.47    3.72
   9  17   0   -0.40    3.68
 -10  17   0   32.42    5.46
  10  17   0   30.41    5.16
  10  17   0   30.29    5.28
 -10  17   0   38.08    5.52
  10  17   0   28.78    5.47
 -10  17   0   27.30    4.47
 -11  17   0    0.87    2.73
  11  17   0   -2.17    3.24
 -11  17   0    4.53    3.27
 -11  17   0    1.45    2.77
  11  17   0   -0.36    3.11
  11  17   0   -2.44    3.27
   0  18   0  116.83    8.94
   0  18   0  113.13   10.10
  -1  18   0   21.83    4.51
   1  18   0   24.21    4.64
  -1  18   0   31.62    5.92
   1  18   0   28.85    5.67
   2  18   0   15.91    3.93
  -2  18   0   14.32    3.90
   2  18   0   14.10    4.21
   2  18   0   16.66    4.35
  -2  18   0   21.46    5.16
  -3  18   0   20.30    4.39
   3  18   0   19.13    5.09
  -3  18   0   17.15    4.61
   3  18   0   16.15    4.23
  -4  18   0   -3.18    3.27
  -4  18   0    1.11    2.87
   4  18   0   -2.84    3.72
   4  18   0    2.06    3.42
  -5  18   0    3.43    3.00
   5  18   0    5.08    3.47
   5  18   0    4.13    3.04
  -6  18   0    0.21    3.25
   6  18   0   -0.02    3.27
   6  18   0   -1.44    3.37
   7  18   0    0.29    3.18
  -7  18   0   -0.15    2.85
   7  18   0   -2.38    3.47
   8  18   0   10.29    3.79
   8  18   0    8.14    4.01
  -8  18   0    8.87    3.84
   0  19   0   11.71    5.18
   0  19   0    9.85    4.45
   1  19   0  213.35   14.35
   1  19   0  206.59   12.29
  -1  19   0  210.14   14.22
  -1  19   0  217.27   12.85
 -26   0   1    2.88    3.24
  26   0  -1   -2.71    4.16
 -25   0   1   10.11    3.90
  25   0  -1   -2.10    3.68
  24   0  -1    0.16    3.39
  23   0  -1    3.14    3.72
  23   0  -1   -2.55    2.60
  22   0  -1    0.82    2.61
  22   0  -1    0.47    3.07
  21   0  -1    1.77    2.32
  21   0  -1   -2.13    3.21
  20   0  -1   -1.39    3.15
  20   0  -1   -1.48    2.22
  19   0  -1   -1.32    3.55
  19   0  -1   -0.12    2.03
  18   0  -1   -6.71    4.01
  18   0  -1   -4.21    2.76
  17   0  -1   -0.44    2.31
  17   0  -1   -2.34    2.81
  16   0  -1   -0.84    2.13
  16   0  -1   -0.68    2.25
  15   0  -1   -1.54    2.14
  15   0  -1   -0.54    2.10
  14   0  -1   -0.43    1.73
  14   0  -1   -1.41    2.32
  13   0  -1   -1.65    1.54
  13   0  -1   -3.92    2.65
  12   0  -1   -1.37    1.88
  12   0  -1   -3.07    2.53
  11   0  -1   -0.41    1.37
  10   0  -1    0.59    1.24
   9   0  -1    0.17    1.05
   8   0  -1    0.22    0.85
   7   0  -1    7.08    1.29
   7   0  -1   -1.15    1.08
   6   0  -1    0.39    0.86
   6   0  -1    1.17    1.07
   5   0  -1    0.02    0.74
   5   0  -1    1.30    0.70
   4   0  -1    0.44    0.55
   4   0  -1    1.25    0.58
   3   0  -1    1.51    0.49
  -2   0  -1    8.82    0.54
   3   0   1    1.98    0.61
   3   0   1    2.37    0.71
  -3   0  -1    1.40    0.36
   4   0   1   18.29    1.51
   4   0   1    0.33    0.76
   5   0   1   -0.95    0.93
   5   0   1    2.78    0.94
   6   0   1    2.79    1.00
   7   0   1   -0.02    1.08
   8   0   1    0.38    1.17
   9   0   1    4.20    1.97
  10   0   1    1.46    1.49
  11   0   1    2.86    1.55
  12   0   1    0.13    1.64
  13   0   1    1.59    1.70
  14   0   1    0.93    1.89
  15   0   1    1.58    2.08
  16   0   1    1.33    2.02
  17   0   1   -1.99    2.41
  18   0   1   -5.12    2.89
  19   0   1   -0.18    2.31
  20   0   1    0.81    2.33
  21   0   1   -1.75    2.90
  22   0   1   -3.16    3.21
  22   0   1    4.10    3.64
  23   0   1    0.14    3.46
 -23   0  -1    2.69    2.87
 -24   0  -1   -6.44    3.28
  24   0   1   -3.81    4.39
  25   0   1   -9.08    4.99
 -25   0  -1   -1.19    2.87
  26   1  -1   30.94    6.48
  26  -1  -1   27.40    6.13
 -26   1   1   31.15    4.99
  25  -1  -1    6.52    4.22
 -25   1   1   17.52    4.24
  25   1  -1   12.92    4.60
  24  -1  -1   23.19    5.33
  24   1  -1   24.34    4.69
 -24   1   1   33.38    5.01
  24   1  -1   27.38    5.52
  23   1  -1    1.46    2.86
 -23   1   1   10.01    3.57
  23   1  -1    2.03    2.84
  23  -1  -1    4.98    3.82
  22   1  -1    6.77    3.51
  22   1  -1    5.34    3.08
  22  -1  -1    5.53    3.41
 -22   1   1    3.79    2.89
  21  -1  -1   38.18    5.73
  21  -1  -1   37.80    4.83
  21   1  -1   43.69    6.04
  21   1  -1   42.10    5.39
  20  -1  -1    8.20    3.22
  20   1  -1    9.26    3.54
  20  -1  -1   12.61    2.92
  20   1  -1   12.09    3.27
  19  -1  -1    2.54    2.74
  19   1  -1    7.17    2.62
  19   1  -1   -2.67    3.40
  19  -1  -1    4.81    2.25
  18   1  -1   40.39    4.98
  18  -1  -1   38.04    5.15
  18  -1  -1   41.52    4.52
  18   1  -1   32.16    4.44
  17   1  -1   11.15    2.67
  17  -1  -1   13.37    3.20
  17  -1  -1   11.70    2.61
  17   1  -1   11.95    2.92
  16   1  -1    7.15    2.68
  16  -1  -1    7.33    2.95
  16   1  -1    7.98    2.38
  16  -1  -1   10.09    2.47
  15  -1  -1   15.59    3.55
  15   1  -1   16.02    3.14
  15  -1  -1   16.82    2.61
  15   1  -1   16.83    2.90
  14  -1  -1   43.28    4.51
  14   1  -1   42.10    4.23
  14  -1  -1   40.76    3.67
  14   1  -1   36.48    4.24
  13  -1  -1    9.39    1.88
  13   1  -1    9.03    1.72
  13   1  -1   11.34    2.10
  13  -1  -1   10.42    2.55
  12  -1  -1   -2.72    2.52
  12  -1  -1    0.17    1.36
  12   1  -1   -0.60    1.70
  11  -1  -1   56.67    3.92
  11  -1  -1   60.67    5.01
  10  -1  -1   91.23    4.99
  10  -1  -1   96.72    4.52
  10   1  -1   82.27    4.86
   9  -1  -1    9.32    2.56
   9  -1  -1    5.93    1.86
   9   1  -1    7.65    2.34
   8  -1  -1  154.61    5.71
   8  -1  -1  160.50    4.83
   8   1  -1  154.30    5.53
   7   1  -1   62.96    3.43
   7  -1  -1   65.01    2.89
   7   1  -1   62.80    3.22
   7  -1  -1   60.51    3.44
   6  -1  -1   16.32    1.51
   6   1  -1   14.38    1.80
   6  -1  -1   20.12    2.30
   6   1  -1   13.76    1.93
   5  -1  -1   97.26    3.49
   5  -1  -1  101.07    2.82
   5   1  -1  100.47    3.49
   5   1  -1   98.46    3.14
   4   1  -1   17.55    1.25
   4  -1  -1   18.10    1.11
   4  -1  -1   18.37    1.66
   3   1  -1  795.17    7.99
   3  -1  -1  810.04    5.91
   3  -1  -1  820.02    7.69
  -2   1  -1  118.80    2.55
   2   1   1  113.25    2.91
  -3   1  -1 1380.86    9.61
  -3   1  -1 1346.84   10.23
   3   1   1 1344.92   11.63
   3  -1   1 1402.49    9.79
   4  -1   1  201.16    4.00
  -4   1  -1  195.31    4.45
  -4  -1  -1  204.07    4.65
   4  -1   1  204.10    4.31
  -4   1  -1  199.90    4.09
   5  -1   1  608.32    8.16
   5  -1   1  579.43    7.75
   5   1   1  611.26    9.67
   6   1   1   49.54    3.17
   6  -1   1   53.57    2.85
   6  -1   1   56.11    2.83
   7  -1   1   48.15    2.90
   7  -1   1   49.62    2.97
   7   1   1   51.01    3.65
   8   1   1  814.81   14.04
   8  -1   1  794.56   12.35
   9   1   1  435.31   10.87
   9  -1   1  446.03    9.95
  10   1   1 1158.60   18.39
  10  -1   1 1102.13   16.42
  11  -1   1    0.40    1.27
  11   1   1    0.90    1.71
  12   1   1   69.77    5.29
  12  -1   1   71.46    4.76
  13  -1   1  190.67    8.11
  13   1   1  193.35    8.85
  14  -1   1  101.12    6.31
  14   1   1  106.77    7.00
  15   1   1  262.13   11.09
  15  -1   1  238.99    9.82
  16  -1   1   80.85    6.02
  16   1   1   85.14    6.70
  17  -1   1   96.05    6.72
  17   1   1  101.24    7.49
  18   1   1   20.34    3.70
  18  -1   1   24.39    3.77
  19   1   1   14.72    3.63
 -19   1  -1   13.61    3.34
  19  -1   1   15.22    3.36
  20  -1   1   -0.81    2.19
  20   1   1    2.98    2.51
 -20   1  -1    2.34    2.65
  21   1   1    2.77    2.85
  21  -1   1    1.62    2.30
 -21   1  -1    4.80    2.59
  22  -1   1   26.92    5.94
  22   1   1   24.15    5.28
  22   1   1   19.16    4.21
 -22   1  -1   19.26    3.73
  23   1   1   -3.18    3.07
  23  -1   1    5.70    4.60
 -23   1  -1   -2.43    2.91
  23   1   1   -4.17    3.72
  24   1   1    3.75    3.74
  24   1   1    2.54    2.86
 -24   1  -1    7.77    3.46
  24  -1   1   10.82    4.36
  25   1   1    8.10    4.01
 -25   1  -1   16.41    4.29
 -25  -1  -1    8.99    3.79
  25  -1   1   11.63    4.91
 -26   2   1   57.03    6.72
  26  -2  -1   57.15    8.39
  26   2  -1   54.08    7.39
  25  -2  -1   97.51    9.89
 -25   2   1   95.11    7.96
  25   2  -1   88.32    8.71
  25   2  -1   90.35    9.05
 -24   2   1    4.62    3.41
  24  -2  -1    0.64    3.79
  24   2  -1    4.27    3.15
  24   2  -1   -0.48    3.21
  23   2  -1   17.00    4.59
 -23   2   1   17.35    3.70
  23   2  -1   16.89    4.28
  23  -2  -1   17.73    5.12
 -22   2   1   20.72    3.94
  22  -2  -1   29.28    5.84
  22   2  -1   23.14    4.45
  22   2  -1   22.83    4.68
  21   2  -1   -2.15    2.84
  21   2  -1    0.35    2.59
 -21   2   1   -0.28    2.71
  21  -2  -1    0.73    2.97
  20   2  -1   51.67    6.05
 -20   2   1   46.01    4.95
  20  -2  -1   48.82    6.69
  20   2  -1   44.83    5.73
  19  -2  -1   90.23    7.99
  19  -2  -1   86.85    6.25
  19   2  -1   88.43    7.19
 -19   2   1   91.91    6.54
  19   2  -1   86.44    7.46
  18  -2  -1    8.66    2.28
 -18   2   1   12.07    2.83
  18   2  -1   11.95    3.01
  18   2  -1    6.36    2.58
  18  -2  -1    8.63    3.38
 -17   2   1   13.04    3.11
  17  -2  -1   12.30    3.61
  17   2  -1    4.91    2.46
  17  -2  -1    9.05    2.43
  17   2  -1    9.88    3.13
  16  -2  -1    6.65    3.07
  16   2  -1   -0.90    2.53
  16  -2  -1    0.47    1.44
  16   2  -1   -0.14    2.27
  15  -2  -1  152.03    7.05
  15   2  -1  144.50    8.21
  15  -2  -1  151.35    8.87
  15   2  -1  144.64    7.76
  14   2  -1    1.21    1.90
  14   2  -1    0.15    1.90
  14  -2  -1    2.76    1.47
  14  -2  -1    3.94    2.22
  13   2  -1  194.43    8.53
  13  -2  -1  197.87    8.93
  13   2  -1  189.21    7.90
  13  -2  -1  208.51    7.25
  12  -2  -1  176.99    8.01
  12  -2  -1  174.70    6.28
  12   2  -1  163.24    7.02
  11  -2  -1   76.38    5.26
  11   2  -1   62.33    4.64
  11  -2  -1   69.03    3.88
 -10   2   1  199.60    3.68
  10  -2  -1  233.00    6.34
  10  -2  -1  243.91    8.30
  10   2  -1  214.04    8.03
   9   2  -1  273.92    8.66
   9  -2  -1  275.20    6.55
   8   2  -1  180.02    6.33
   8  -2  -1  183.20    4.73
   8  -2  -1  191.90    6.39
   7   2  -1 1276.24   13.11
   7  -2  -1 1338.03   11.22
  -7   2   1 1297.98   13.42
   7  -2  -1 1374.90   16.02
   7   2  -1 1224.25   15.46
   6  -2  -1 1423.82   14.92
   6  -2  -1 1397.97   10.20
   6   2  -1 1409.78   15.27
   5   2  -1   19.88    1.49
   5  -2  -1   20.76    1.16
   5  -2  -1   25.43    2.13
  -5   2   1   19.33    1.70
   5   2  -1   21.37    2.29
   4  -2  -1   16.64    0.91
  -4   2   1   14.51    1.31
   4   2  -1   18.21    1.23
  -3   2   1 4900.85   17.75
   3  -2  -1 4894.47   20.22
   3   2  -1 4915.08   18.87
   2  -2  -1  470.74    5.60
   2   2  -1  477.96    5.97
   2   2  -1  506.40    5.63
  -2   2   1  470.92    4.87
   1  -2  -1   51.12    1.62
   1   2  -1   62.85    1.95
   0  -2  -1 1764.49    9.71
   0  -2  -1 1834.33    8.55
   1   2   1   41.76    1.79
  -1  -2  -1   39.90    1.25
  -1  -2  -1   40.48    1.60
  -1   2  -1   40.72    1.75
  -1   2  -1   43.92    1.79
  -2  -2  -1   11.74    1.15
   2   2   1   14.39    1.50
  -2   2  -1   15.93    1.43
  -2   2  -1   11.80    1.14
  -3   2  -1 3180.69   17.13
  -3   2  -1 3106.32   16.85
  -3   2  -1 3150.84   15.83
  -3  -2  -1 3185.84   17.00
  -4  -2  -1  658.27    8.58
  -4   2  -1  657.38    8.31
  -4   2  -1  646.08    8.28
   4  -2   1  661.69    7.41
   4   2   1  622.64    4.31
   4   2   1  668.96   10.03
  -5   2  -1    3.99    1.25
   5  -2   1    4.46    1.08
   5   2   1    4.05    1.66
  -5  -2  -1   11.74    2.15
  -5   2  -1    9.33    1.73
   5  -2   1    8.92    1.05
   6  -2   1 1477.08   13.55
  -6   2  -1 1470.53   14.94
   6  -2   1 1488.37   12.92
   6   2   1 1498.97   17.50
   7  -2   1   -0.07    0.84
   7   2   1    3.13    1.86
  -7   2  -1    0.75    1.06
   7  -2   1    0.53    0.89
   8   2   1 2736.93   26.75
  -8   2  -1 2759.48   22.83
   8  -2   1 2774.79   21.38
   9  -2   1  577.44   10.69
  -9   2  -1  592.02   11.21
   9   2   1  600.81   13.23
  10   2   1  940.97   17.33
 -10   2  -1  980.48   15.11
  10  -2   1  938.71   14.45
  11  -2   1  546.81   11.82
 -11   2  -1  533.00   11.85
  11   2   1  549.63   13.97
  12  -2   1  149.27    6.64
  12   2   1  160.55    8.22
 -12   2  -1  144.10    6.46
  13  -2   1  111.61    6.15
 -13   2  -1  117.31    6.21
  13   2   1  114.42    7.27
  14  -2   1  682.08   15.12
 -14   2  -1  692.74   15.27
  14   2   1  696.23   17.96
 -15   2  -1   82.21    5.61
  15  -2   1   81.51    5.69
  15   2   1   87.40    6.86
 -16   2  -1  381.08   12.32
  16   2   1  401.87   14.46
  16  -2   1  394.12   12.24
  17  -2   1   64.55    5.45
  17   2   1   61.27    6.27
 -17   2  -1   59.49    5.10
 -18   2  -1  184.68    9.21
  18  -2   1  189.50    9.30
  18   2   1  196.50   10.89
 -19   2  -1  131.82    8.14
  19  -2   1  125.20    7.92
  19   2   1  122.90    8.97
  20   2   1   24.91    4.95
 -20   2  -1   24.07    3.99
 -21   2  -1    8.75    3.31
  21   2   1    8.74    3.69
  22   2   1   27.20    5.53
 -22   2  -1   34.37    5.09
  22  -2   1   45.08    7.34
  22   2   1   27.85    5.44
  23   2   1   15.25    4.77
  23   2   1   19.27    4.70
  23  -2   1   28.49    6.38
 -23   2  -1   19.11    4.24
 -24   2  -1   34.56    5.59
  24   2   1   26.42    5.81
  24   2   1   30.00    5.75
  25  -2   1   12.27    5.40
  25   2   1   14.27    4.65
 -25   2  -1   11.25    4.14
  25   2   1    6.55    3.82
  25  -3  -1   13.69    5.32
  25   3  -1    7.47    4.05
  25   3  -1    6.19    3.96
 -25   3   1   14.61    3.68
  24  -3  -1   26.31    6.15
  24   3  -1   18.30    4.72
 -24   3   1   22.92    4.28
  24   3  -1   19.29    4.68
 -23   3   1    1.53    2.48
  23   3  -1    4.92    3.02
  23  -3  -1    2.12    3.54
  23   3  -1    2.56    3.03
  22  -3  -1    1.84    3.55
  22   3  -1   -2.88    3.20
 -22   3   1   -0.73    2.29
  22   3  -1    0.28    2.70
  21   3  -1    5.92    3.48
  21   3  -1    3.24    3.35
  21  -3  -1   10.00    4.60
 -21   3   1   -2.10    2.50
  20   3  -1    3.31    2.73
 -20   3   1    2.68    2.27
  20  -3  -1    8.57    3.68
  20   3  -1    7.18    3.26
  19   3  -1   11.97    3.38
  19  -3  -1   16.73    4.74
 -19   3   1   12.65    3.02
  19   3  -1   10.91    4.03
 -18   3   1   42.83    4.46
  18   3  -1   48.98    5.42
  18   3  -1   48.21    5.73
  18  -3  -1   53.48    6.45
  17  -3  -1   14.98    3.79
 -17   3   1   10.96    2.59
  17  -3  -1   12.22    2.35
  17   3  -1   11.09    3.27
  17   3  -1    9.19    2.60
  16  -3  -1   17.90    4.07
  16  -3  -1   11.06    2.30
  16   3  -1   12.53    2.97
 -16   3   1    9.05    2.36
  16   3  -1   12.08    3.29
  15   3  -1   35.28    4.34
  15  -3  -1   38.33    3.45
 -15   3   1   33.32    3.37
  15   3  -1   33.52    3.84
  15  -3  -1   37.33    4.73
 -14   3   1   68.44    4.83
  14  -3  -1   73.10    4.37
  14   3  -1   68.79    5.24
  14   3  -1   78.31    6.24
  14  -3  -1   75.99    6.36
  13   3  -1    2.89    1.74
  13  -3  -1    5.04    2.70
 -13   3   1    1.85    0.54
  13   3  -1    1.65    1.92
 -13   3   1    1.48    1.66
  13  -3  -1    5.54    1.69
  12   3  -1   93.88    5.86
 -12   3   1   93.23    5.03
  12   3  -1   86.92    4.91
 -12   3   1   90.07    2.75
  12  -3  -1   90.58    4.19
  12  -3  -1   97.35    6.06
  11  -3  -1   91.55    5.72
 -11   3   1   78.20    2.74
  11  -3  -1   88.89    3.86
  11   3  -1   83.71    4.66
 -11   3   1   85.53    4.70
  11   3  -1   74.36    5.46
  10   3  -1  182.63    7.77
  10   3  -1  171.86    6.29
 -10   3   1  172.20    6.30
  10  -3  -1  182.42    5.04
   9  -3  -1   32.26    2.03
   9   3  -1   27.28    2.89
   9  -3  -1   30.77    2.87
   9   3  -1   27.48    2.27
  -9   3   1   30.09    1.88
  -9   3   1   30.56    2.59
   8   3  -1  153.53    4.92
   8  -3  -1  157.95    3.86
  -8   3   1  153.52    5.25
   8   3  -1  147.07    6.32
   8  -3  -1  166.39    6.30
   7   3  -1  282.00    5.91
  -7   3   1  270.28    6.61
   7   3  -1  285.65    6.13
   7  -3  -1  288.95    4.56
   7   3  -1  261.06    7.84
   7  -3  -1  274.37    7.51
   6   3  -1   29.65    2.78
   6   3  -1   31.60    2.23
   6  -3  -1   30.45    1.32
   6   3  -1   26.02    1.88
   6   3  -1   30.40    1.86
   6  -3  -1   31.23    2.58
  -6   3   1   27.55    2.08
   5   3  -1  195.95    5.77
   5   3  -1  197.57    3.73
   5   3  -1  209.19    5.19
   5   3  -1  210.15    4.64
  -5   3   1  204.98    4.86
   5  -3  -1  201.38    5.44
   4   3  -1   16.11    2.74
  -4   3   1    7.66    1.29
   4   3  -1    8.12    1.15
   4   3  -1   11.83    0.86
   4  -3  -1   14.36    2.23
   3   3  -1  311.62    5.18
  -3   3   1  298.51    5.04
   3   3  -1  296.86    5.98
   3  -3  -1  307.41    5.44
   2   3  -1  943.77    9.43
  -2   3   1  979.52    8.22
   2   3  -1  982.99    8.95
  -2   3   1  946.87    8.35
  -2   3   1  977.65    9.96
   2  -3  -1  987.32    8.66
  -1   3   1  210.77    3.32
   1  -3  -1  196.60    3.45
  -1   3   1  198.06    4.12
   1   3  -1  198.18    4.16
   1   3  -1  204.07    3.94
  -1  -3   1  217.10    2.99
   0  -3  -1   10.56    1.00
   0   3   1   10.15    0.94
   0   3   1   11.97    1.05
   0   3  -1   10.58    0.90
   0   3  -1   10.23    1.10
   0  -3  -1    9.52    0.75
  -1   3  -1   42.25    2.04
  -1  -3  -1   38.05    1.33
   1   3   1   41.33    1.61
  -1  -3  -1   38.37    1.78
  -2  -3  -1  128.97    3.38
   2   3   1  126.43    2.55
   2   3   1  134.34    4.07
  -2   3  -1  128.19    3.72
  -2   3  -1  126.08    3.67
   3   3   1 1436.38   14.58
  -3  -3  -1 1415.97   12.00
  -3   3  -1 1407.63   12.47
  -3   3  -1 1408.60   12.88
  -3   3  -1 1395.15   12.24
  -4  -3  -1  147.45    4.30
  -4   3  -1  149.19    4.52
  -4   3  -1  139.98    4.01
   4   3   1  130.80    4.93
  -4   3  -1  152.94    4.42
   4   3   1  134.04    2.33
   5   3   1  269.29    7.42
  -5   3  -1  274.82    6.42
   5   3   1  262.69    3.52
   5  -3   1  274.48    5.14
  -5   3  -1  269.54    5.37
   5  -3   1  272.17    4.18
  -5  -3  -1  271.97    6.30
  -5   3  -1  258.13    6.03
   6   3   1  446.40   10.50
  -6   3  -1  466.34    7.01
  -6   3  -1  471.70    8.78
   6   3   1  450.78    5.17
   6  -3   1  491.04    7.36
  -6   3  -1  483.46    8.94
  -6  -3  -1  458.30    8.80
   6  -3   1  462.17    6.46
   7  -3   1  894.95   10.27
   7   3   1  899.72    7.87
   7   3   1  909.76   15.66
   7  -3   1  950.93   11.07
  -7   3  -1  906.57   12.95
   8  -3   1  169.55    5.01
   8   3   1  175.64    7.41
   8   3   1  161.68    4.65
   8  -3   1  169.88    5.12
  -8   3  -1  169.51    5.97
   9   3   1 1635.18   23.05
   9   3   1 1618.79   14.54
   9  -3   1 1671.80   16.83
   9  -3   1 1659.38   17.13
  -9   3  -1 1677.68   19.42
  10  -3   1  459.15    9.47
 -10   3  -1  469.53   10.84
  10   3   1  456.41   12.63
  10  -3   1  461.85    9.62
  10   3   1  438.77    7.38
  11  -3   1   63.62    3.90
  11   3   1   58.36    5.36
  11   3   1   50.64    2.43
 -11   3  -1   59.91    4.17
 -12   3  -1  476.91   11.92
  12   3   1  479.04   14.53
  12   3   1  437.73    6.51
  12  -3   1  482.90   11.08
  13   3   1  422.25   13.92
  13  -3   1  422.69   10.85
 -13   3  -1  429.37   11.56
  14  -3   1   23.61    2.93
  14   3   1   21.24    3.92
 -14   3  -1   19.94    3.02
 -15   3  -1  372.68   11.62
  15   3   1  373.98   14.06
  15  -3   1  366.57   10.84
 -16   3  -1   77.40    5.85
  16  -3   1   80.81    5.54
  16   3   1   84.59    7.25
  17  -3   1  533.28   14.16
 -17   3  -1  545.15   15.42
  17   3   1  539.08   17.78
 -18   3  -1  352.50   12.61
  18   3   1  348.06   14.80
 -19   3  -1  108.19    7.68
  19   3   1  112.46    9.26
 -20   3  -1  354.90   13.37
  20   3   1  362.61   15.93
 -21   3  -1   76.53    6.85
  21   3   1   80.23    8.10
  21  -3   1  100.51    9.84
  22   3   1   12.06    4.55
  22  -3   1   17.01    5.47
 -22   3  -1    4.08    3.15
  22   3   1    1.62    3.71
 -23   3  -1  190.55   10.91
  23   3   1  185.34   12.41
  23  -3   1  194.49   13.64
  23   3   1  187.01   12.20
  24   3   1   22.82    5.39
  24   3   1   38.80    6.73
 -24   3  -1   37.52    5.57
  24  -3   1   37.68    7.67
  25  -3   1  101.15   10.57
  25   3   1   94.03    9.43
  25   3   1   88.45    9.28
 -25   3  -1   90.41    8.18
  25  -4  -1   23.15    5.95
 -25   4   1   18.21    4.11
  25   4  -1   17.76    5.10
  24   4  -1   17.73    4.50
  24  -4  -1   13.88    4.73
 -24   4   1   16.30    3.98
  24   4  -1   17.93    5.09
  23   4  -1   20.88    5.12
  23   4  -1   16.17    4.38
  23  -4  -1   20.06    5.44
 -23   4   1   16.90    3.80
  22   4  -1   10.51    3.71
  22   4  -1   10.26    3.47
  22  -4  -1   10.87    4.32
 -22   4   1   11.94    3.29
  21  -4  -1    0.11    3.45
  21   4  -1    1.56    2.57
 -21   4   1   -0.74    2.34
  21   4  -1   -0.70    2.84
  20  -4  -1   24.37    5.36
 -20   4   1   15.36    3.54
  20   4  -1   14.46    4.08
  20   4  -1   15.12    3.90
 -19   4   1    2.26    2.39
  19   4  -1    5.30    3.25
  19   4  -1    6.01    3.03
  19  -4  -1    1.61    3.20
  18   4  -1  162.84    8.85
  18   4  -1  176.97   10.56
 -18   4   1  187.62    8.98
  18  -4  -1  186.56   11.07
  17  -4  -1    9.15    4.16
 -17   4   1    0.92    2.09
  17   4  -1    8.41    3.12
  17   4  -1    6.51    3.43
 -16   4   1   -0.88    1.85
  16   4  -1    0.69    2.61
  16  -4  -1    4.05    3.17
  16   4  -1    1.79    1.96
 -15   4   1   18.90    3.07
  15  -4  -1   27.00    4.74
  15   4  -1   23.88    4.32
  15  -4  -1   20.93    2.46
  15   4  -1   23.36    3.62
  14  -4  -1   47.03    3.23
 -14   4   1   44.19    3.97
  14  -4  -1   43.68    5.04
  14   4  -1   39.53    3.82
  14   4  -1   41.94    5.12
  13   4  -1  134.64    7.76
  13  -4  -1  127.43    4.85
  13  -4  -1  128.96    7.57
  13   4  -1  129.42    6.13
 -13   4   1  133.49    6.41
 -13   4   1  127.35    3.78
  12   4  -1   17.69    3.10
  12   4  -1   13.63    3.92
  12  -4  -1   20.38    4.56
  12  -4  -1   11.95    2.13
 -12   4   1    9.24    2.90
 -11   4   1   42.46    3.64
 -11   4   1   41.62    2.45
  11  -4  -1   45.97    4.13
  11   4  -1   36.89    4.03
  11  -4  -1   43.47    2.55
  11   4  -1   41.59    3.02
  10   4  -1   32.92    3.66
 -10   4   1   32.98    2.24
  10  -4  -1   31.10    3.34
  10   4  -1   33.65    2.44
  10   4  -1   35.37    2.74
 -10   4   1   36.11    3.11
  10  -4  -1   37.46    2.10
   9   4  -1   18.99    2.79
   9   4  -1   27.84    2.80
  -9   4   1    8.63    2.70
   9   4  -1   22.71    4.14
  -9   4   1    7.41    1.43
   9  -4  -1   26.70    3.74
   9  -4  -1   11.06    1.42
   9   4  -1   24.46    2.78
  -8   4   1  214.73    5.71
   8   4  -1  225.63    6.13
   8  -4  -1  219.78    3.81
  -8   4   1  220.52    6.40
   8   4  -1  200.64    7.55
   8  -4  -1  228.88    7.45
   8   4  -1  212.65    5.68
   8   4  -1  220.78    5.44
   7   4  -1  213.63    4.81
   7   4  -1  217.06    6.07
  -7   4   1  210.30    5.88
   7  -4  -1  230.21    6.94
   7   4  -1  204.01    5.29
   7   4  -1  207.99    7.16
  -6   4   1   56.02    3.16
   6   4  -1   55.68    2.25
   6   4  -1   56.87    4.22
   6   4  -1   66.75    3.67
   6   4  -1   55.18    2.88
  -5   4   1  124.91    4.12
   5   4  -1  126.27    5.09
   5   4  -1  122.85    3.90
   5   4  -1  128.03    2.60
   5  -4  -1  136.96    4.69
   5   4  -1  141.11    4.99
   4  -4  -1   15.87    1.63
   4   4  -1   12.92    0.63
   4   4  -1   15.03    1.43
   4   4  -1   13.16    1.73
  -4   4   1   12.86    1.42
   3   4  -1   87.46    3.04
   3  -4  -1   89.38    3.14
  -3   4   1   87.60    3.11
  -3   4   1   91.98    1.81
   3   4  -1   91.85    3.53
  -3   4   1   89.58    3.11
  -3   4   1   94.70    3.72
  -2   4   1  267.88    5.07
  -2  -4   1  294.58    4.68
  -2   4   1  275.34    5.93
   2  -4  -1  271.69    4.98
  -2   4   1  278.15    3.84
   2   4  -1  278.92    5.41
   2   4  -1  283.03    5.71
   1  -4  -1  150.98    3.28
  -1   4   1  175.50    3.64
   1   4  -1  157.03    3.94
   1   4  -1  158.91    4.29
  -1  -4   1  154.38    2.86
  -1   4   1  159.52    4.35
   0   4  -1  963.37    8.37
   0  -4  -1  935.32    7.24
   0  -4  -1  931.40    8.83
   0   4  -1  993.34   10.59
   0   4   1  977.52    9.93
   0   4   1  976.74    9.79
   0  -4   1  918.42    5.64
  -1   4  -1  171.11    4.59
  -1   4  -1  165.71    3.11
   1   4   1  172.73    3.87
  -1  -4  -1  153.81    3.82
  -1  -4  -1  164.97    2.87
   1   4   1  174.10    4.65
  -2   4  -1   20.81    1.79
   2   4   1   17.91    1.76
   2   4   1   20.03    1.34
  -2  -4  -1   20.39    1.63
  -2   4  -1   20.79    1.73
  -3   4  -1   46.44    2.70
  -3   4  -1   42.78    2.51
   3   4   1   45.88    2.90
   3   4   1   42.43    1.77
  -3   4  -1   45.39    2.70
  -3  -4  -1   47.58    2.43
  -4   4  -1  662.73   10.26
  -4   4  -1  684.09    9.88
  -4   4  -1  689.09    9.84
   4   4   1  677.25    6.76
   4   4   1  694.54   11.75
  -4  -4  -1  696.59    9.81
   5   4   1 1232.35   16.92
   5  -4   1 1196.98    7.50
  -5   4  -1 1245.90   14.62
   5   4   1 1231.41    8.85
  -5  -4  -1 1231.14   13.76
  -5   4  -1 1246.99   13.19
   6  -4   1  504.84    5.90
  -6   4  -1  528.45    9.80
  -6   4  -1  527.52    8.50
  -6  -4  -1  526.36    9.69
   6   4   1  535.37   11.65
  -6   4  -1  531.05   10.04
   6  -4   1  537.21    7.63
   6   4   1  501.48    5.78
   7   4   1  440.62    5.82
   7   4   1  453.97   11.49
   7  -4   1  440.71    6.41
  -7   4  -1  438.32    7.73
   7  -4   1  456.99    7.54
   7   4   1  426.31    8.63
  -7   4  -1  451.89    9.58
  -7   4  -1  458.10    9.60
   8   4   1 1336.74   20.38
  -8   4  -1 1354.81   16.84
   8   4   1 1310.53   15.24
  -8   4  -1 1321.14   13.21
   8   4   1 1330.38   10.92
   8  -4   1 1361.44   12.62
   8  -4   1 1395.78   14.20
  -9   4  -1  141.02    5.83
   9   4   1  142.29    7.32
   9   4   1  144.12    5.10
   9  -4   1  140.11    4.86
   9   4   1  138.65    3.78
   9  -4   1  141.45    4.48
 -10   4  -1  352.48    9.66
  10  -4   1  362.72    8.33
  10   4   1  359.11   11.70
  10   4   1  334.11    7.63
  10  -4   1  350.94    7.72
  10   4   1  351.24    6.33
  11  -4   1 1409.96   16.48
  11  -4   1 1373.04   17.12
  11   4   1 1402.26   15.21
 -11   4  -1 1428.24   19.75
  11   4   1 1458.36   24.40
  11   4   1 1376.97   13.22
  12   4   1   38.72    4.77
  12  -4   1   41.64    3.25
 -12   4  -1   40.89    3.97
  12   4   1   35.13    2.42
  13   4   1  245.32    5.79
  13   4   1  277.19   11.78
 -13   4  -1  258.01    9.37
  13  -4   1  256.56    7.80
  14   4   1  630.76   18.21
 -14   4  -1  632.10   14.95
  14  -4   1  606.48   12.52
 -15   4  -1  168.32    8.05
  15   4   1  174.72   10.29
  15  -4   1  166.93    7.00
  16   4   1  611.66   18.97
 -16   4  -1  630.01   15.95
  17   4   1   14.44    4.29
 -17   4  -1   12.15    3.27
  18   4   1  315.25   14.48
 -18   4  -1  337.14   12.43
 -19   4  -1  466.84   15.30
  19   4   1  447.83   17.72
  20  -4   1   24.75    6.42
  20   4   1   21.76    5.51
 -20   4  -1   10.80    3.54
  21  -4   1  171.10   12.66
 -21   4  -1  162.51    9.65
  21   4   1  157.80   11.40
 -22   4  -1  277.54   12.66
  22   4   1  278.26   15.13
  22   4   1  296.14   14.54
  22  -4   1  302.69   16.26
  23   4   1   10.86    4.35
  23  -4   1   23.54    6.43
 -23   4  -1   11.88    4.16
  23   4   1   21.19    5.55
  24  -4   1  170.97   13.36
  24   4   1  178.54   12.02
 -24   4  -1  176.21   10.70
  24   4   1  168.35   12.52
  25  -5  -1    7.42    4.65
  25   5  -1    6.01    3.57
 -25   5   1    6.25    3.18
  24  -5  -1  121.88   10.93
  24   5  -1  124.88   11.05
 -24   5   1  117.15    8.78
 -23   5   1  105.43    8.19
  23   5  -1  111.55    9.95
  23  -5  -1  128.26   10.94
  22  -5  -1   13.27    4.86
 -22   5   1    7.83    3.05
  22   5  -1    9.36    3.89
  21  -5  -1   11.33    4.47
  21   5  -1   12.02    3.53
 -21   5   1   13.71    3.65
  21   5  -1   16.95    4.63
 -20   5   1    9.17    3.11
  20   5  -1    9.99    4.00
  20   5  -1   10.37    3.11
  20  -5  -1   13.65    4.29
 -19   5   1  101.54    7.00
  19  -5  -1  102.86    8.86
  19   5  -1   91.74    6.72
  19   5  -1   97.19    8.50
  18  -5  -1    9.00    4.02
 -18   5   1    7.11    2.53
  18   5  -1   11.38    3.09
  18   5  -1   12.74    4.21
  17   5  -1  190.12    8.90
  17   5  -1  187.47    7.38
  17  -5  -1  207.03   11.47
 -17   5   1  206.79    9.28
  17   5  -1  202.43   11.19
  16  -5  -1  179.40   10.23
  16   5  -1  162.25    6.67
  16   5  -1  158.30    7.78
 -16   5   1  176.35    8.35
  16   5  -1  173.29   10.05
 -15   5   1  134.53    7.26
  15   5  -1  128.71    6.59
  15   5  -1  126.28    5.84
  15   5  -1  118.96    8.26
  15  -5  -1  132.23    8.40
  14   5  -1   53.36    4.31
 -14   5   1   49.53    4.61
  14  -5  -1   50.38    5.74
  14   5  -1   52.54    5.84
  14   5  -1   51.94    4.06
  13   5  -1    8.39    3.39
  13   5  -1    4.04    1.78
  13  -5  -1    2.24    1.14
  13  -5  -1    4.51    2.88
  13   5  -1    5.38    2.05
 -13   5   1   -0.13    0.82
 -13   5   1    4.43    2.34
 -12   5   1   16.69    1.62
  12   5  -1   18.23    2.29
 -12   5   1   20.11    2.84
  12  -5  -1   16.34    2.97
  12   5  -1   18.99    3.46
  12  -5  -1   20.45    1.65
  12   5  -1   18.69    2.19
  11   5  -1  110.28    4.93
  11  -5  -1  103.81    3.20
 -11   5   1  110.74    5.71
  11   5  -1  108.42    7.14
  11   5  -1  104.35    4.78
 -11   5   1  105.19    4.29
  11  -5  -1  115.16    6.65
 -10   5   1   34.86    3.53
  10   5  -1   30.10    4.21
  10   5  -1   28.47    2.58
  10  -5  -1   27.57    3.68
 -10   5   1   22.30    2.19
  10   5  -1   26.45    2.67
  10   5  -1   27.34    2.72
  10  -5  -1   26.31    1.50
   9   5  -1  725.10   10.98
   9   5  -1  690.66   14.91
  -9   5   1  724.29   11.58
   9   5  -1  754.50   12.43
   9   5  -1  687.76    9.98
  -9   5   1  745.69   12.65
   9  -5  -1  728.41   14.24
   8   5  -1    9.72    3.23
  -8   5   1    8.00    1.95
  -8   5   1   12.11    2.57
   8   5  -1   13.63    1.78
   8   5  -1    9.07    2.36
   8   5  -1   12.60    2.36
  -7   5   1   17.74    2.42
   7   5  -1    9.09    2.48
   7   5  -1   12.71    2.49
   7  -5  -1   18.04    1.09
   7   5  -1   12.09    1.49
   7   5  -1   15.56    3.29
  -7   5   1   11.48    2.17
   6  -5  -1  267.66    3.30
   6   5  -1  286.10    4.18
  -6   5   1  290.93    6.94
   6  -5  -1  297.29    7.49
   6   5  -1  281.71    6.35
   6   5  -1  281.79    8.14
   6   5  -1  296.41    7.99
  -6   5   1  297.16    7.46
   5   5  -1  214.40    5.39
   5   5  -1  233.55    7.17
  -5   5   1  211.74    5.81
   5   5  -1  225.63    7.13
   5  -5  -1  224.57    6.21
   4  -5  -1 1636.11   14.89
   4   5  -1 1552.80   16.66
  -4   5   1 1606.88   17.17
  -4   5   1 1647.51   15.01
   4   5  -1 1555.81   14.20
   3   5  -1   16.73    1.78
   3  -5  -1   19.37    1.84
  -3   5   1   21.63    1.18
  -3   5   1   17.78    1.78
  -3   5   1   19.25    2.08
   3   5  -1   19.54    2.12
   2   5  -1 1460.01   14.09
  -2   5   1 1519.96   15.31
   2   5  -1 1508.58   14.09
  -2  -5   1 1546.79   11.44
  -2   5   1 1516.67   13.56
   2  -5  -1 1515.92   12.24
  -2   5   1 1497.96   10.57
   1   5  -1  435.87    6.96
   1  -5  -1  422.67    5.83
  -1   5   1  419.27    6.50
  -1   5   1  436.41    7.88
   1   5  -1  440.16    7.72
  -1  -5   1  423.86    5.25
  -1   5   1  410.75    7.17
   0  -5  -1  114.06    3.41
   0   5   1  125.64    4.09
   0  -5   1  115.97    2.37
   0   5  -1  121.55    4.22
   0  -5  -1  117.35    2.72
   0   5  -1  129.58    3.52
   0   5   1  134.54    4.25
  -1  -5  -1    8.60    1.76
   1   5   1   27.00    2.78
  -1  -5  -1   12.02    0.99
  -1   5  -1   13.60    1.25
  -1   5  -1   10.92    2.04
   1  -5   1    9.31    0.74
   1   5   1   24.54    2.08
   2   5   1  236.04    6.40
  -2   5  -1  230.25    6.07
  -2  -5  -1  224.69    5.23
   2   5   1  234.63    5.02
  -3   5  -1   14.65    2.44
  -3   5  -1   18.76    2.33
   3   5   1   19.06    1.88
  -3  -5  -1   27.28    2.24
   3   5   1   24.09    3.25
  -4   5  -1  873.58   11.84
   4   5   1  875.33   13.91
   4   5   1  873.47    9.01
  -4  -5  -1  894.48   11.52
  -4   5  -1  918.68   13.02
  -4   5  -1  886.78   12.72
  -5  -5  -1    6.22    1.65
  -5   5  -1    8.02    1.66
  -5   5  -1    6.32    1.65
   5   5   1    9.05    2.20
  -5   5  -1   11.12    2.11
   5   5   1    6.58    1.70
   5   5   1    4.78    1.05
  -6   5  -1 1205.70   14.40
  -6  -5  -1 1214.85   15.18
   6   5   1 1136.27   10.02
   6   5   1 1149.80   15.82
  -6   5  -1 1242.52   15.35
  -6   5  -1 1236.81   16.16
   6   5   1 1179.13   18.19
  -7  -5  -1 1050.31   14.80
  -7   5  -1 1111.26   15.88
   7   5   1 1047.40    9.69
   7   5   1 1052.52   15.10
   7   5   1 1089.30   18.23
  -7   5  -1 1062.32   13.40
  -7   5  -1 1094.43   15.40
   7  -5   1 1091.98   11.61
  -8   5  -1  294.38    8.74
   8   5   1  296.40   10.12
  -8   5  -1  289.39    7.04
   8   5   1  292.53    8.20
  -8   5  -1  297.49    8.51
   8  -5   1  264.35    4.74
   8  -5   1  282.13    6.32
   8   5   1  275.36    5.19
   9  -5   1  600.09    8.04
  -9   5  -1  597.44    9.81
  -9   5  -1  616.37   12.64
   9   5   1  613.07   11.70
   9   5   1  587.07   15.07
   9   5   1  593.75    7.94
  10   5   1  724.36   12.57
  10  -5   1  727.86   11.31
 -10   5  -1  725.15   10.79
  10  -5   1  714.52    9.59
 -10   5  -1  766.84   14.81
  10   5   1  720.57    9.24
  10   5   1  714.21   17.24
  11  -5   1   51.76    2.93
  11   5   1   48.25    3.40
 -11   5  -1   52.97    4.17
  11   5   1   50.60    2.70
  11   5   1   53.50    5.42
  11  -5   1   47.44    3.17
  12  -5   1  364.44    7.90
  12   5   1  344.76    8.39
 -12   5  -1  375.70   11.13
  12   5   1  377.71   13.77
  12   5   1  364.25    7.25
  12  -5   1  381.53    9.34
  13   5   1  695.21   10.45
  13   5   1  734.28   19.81
  13   5   1  684.11   11.40
 -13   5  -1  710.97   15.51
  13  -5   1  704.28   11.69
  14   5   1  142.28    9.16
 -14   5  -1  133.86    7.29
  15   5   1  376.71   14.89
 -15   5  -1  384.67   12.37
 -16   5  -1    4.23    2.87
  16   5   1    6.96    3.99
 -17   5  -1  280.87   11.28
  17   5   1  277.82   13.58
  18   5   1   37.57    5.96
 -18   5  -1   35.00    4.53
 -19   5  -1    8.86    3.15
  19   5   1   14.17    4.44
  19  -5   1   12.58    4.89
  20  -5   1  228.30   13.95
  20   5   1  227.75   13.75
 -20   5  -1  217.02   10.73
  21  -5   1  167.68   12.43
 -21   5  -1  145.87    9.15
  21   5   1  159.38   11.54
  21   5   1  149.85    9.94
 -22   5  -1    6.75    3.18
  22   5   1   15.31    4.67
  22   5   1   13.59    5.08
  22  -5   1   14.26    5.23
 -23   5  -1  114.08    8.64
  23  -5   1  131.99   11.40
  23   5   1  140.84   11.41
 -24   5  -1   16.42    3.77
  24  -5   1   22.88    6.04
  24   5   1   26.43    5.64
 -24   6   1  103.53    8.43
  24   6  -1  120.55   10.85
  24  -6  -1  121.99   11.39
  23  -6  -1   67.58    8.40
  23   6  -1   59.76    8.02
 -23   6   1   61.29    6.32
  22  -6  -1  194.19   13.01
 -22   6   1  176.58   10.21
  22   6  -1  175.22   12.38
  21   6  -1   15.31    4.59
 -21   6   1   14.25    3.58
  21  -6  -1   19.97    4.98
  20  -6  -1    1.98    3.50
  20   6  -1    1.97    3.16
 -20   6   1    0.83    2.35
  19   6  -1   75.78    7.80
 -19   6   1   65.39    5.96
  19  -6  -1   70.45    7.48
  18  -6  -1  460.42   17.45
  18   6  -1  438.92   17.26
  18   6  -1  417.88   12.99
 -18   6   1  467.71   14.83
  17  -6  -1   11.07    3.75
  17   6  -1   10.52    3.92
 -17   6   1   14.69    3.23
  17   6  -1   13.45    2.99
  16   6  -1  185.09    7.12
 -16   6   1  209.56    9.21
  16   6  -1  175.51    7.74
  16  -6  -1  194.70   10.72
  16   6  -1  187.06   10.71
  15   6  -1   33.89    4.95
 -15   6   1   37.64    4.41
  15  -6  -1   36.02    4.87
  15   6  -1   31.48    3.36
  15   6  -1   33.10    3.25
  14   6  -1   97.56    5.01
  14   6  -1   91.55    5.14
  14   6  -1  102.32    7.70
 -14   6   1  105.84    6.34
  14  -6  -1   93.27    6.88
 -13   6   1    6.99    1.41
  13   6  -1   10.61    2.04
  13   6  -1    5.04    2.87
  13  -6  -1   10.84    3.15
  13   6  -1   10.11    2.33
 -13   6   1   16.20    3.43
  12   6  -1   82.56    4.61
  12   6  -1   74.73    4.21
 -12   6   1   67.98    3.73
 -12   6   1   83.62    5.54
  12  -6  -1   85.04    6.45
  12   6  -1   84.48    6.73
  11   6  -1   17.90    2.01
  11   6  -1   22.38    2.52
 -11   6   1   20.05    2.24
 -11   6   1   20.87    2.70
  11   6  -1   19.98    3.54
  11  -6  -1   19.50    2.98
  11   6  -1   23.28    2.48
  10  -6  -1  456.89   12.07
  10   6  -1  441.96    8.19
  10   6  -1  466.30    9.48
 -10   6   1  472.05   10.95
  10   6  -1  481.18   10.97
  10   6  -1  467.69   13.19
 -10   6   1  478.81   10.10
   9   6  -1  161.15    7.76
  -9   6   1  165.41    6.60
   9  -6  -1  174.87    7.47
   9   6  -1  152.78    4.44
   9   6  -1  166.57    6.65
  -9   6   1  154.56    6.02
   9   6  -1  160.30    5.66
   8   6  -1  888.61   12.44
   8  -6  -1  898.90   15.40
  -8   6   1  904.76   14.37
   8   6  -1  893.33   16.71
   8   6  -1  895.80   15.21
  -8   6   1  897.14   14.06
   8   6  -1  849.59    8.97
   7  -6  -1  975.98    7.04
   7   6  -1 1088.12   16.66
  -7   6   1 1008.37   14.01
   7   6  -1 1025.95   12.98
   7  -6  -1 1032.95   15.17
   7   6  -1  981.09    8.05
   7   6  -1  985.26   16.76
  -7   6   1 1090.41   15.76
   6  -6  -1  317.41    8.22
   6   6  -1  282.85    7.15
  -6   6   1  298.71    7.47
  -6   6   1  316.80    8.54
   6   6  -1  313.10    9.20
   6   6  -1  307.93    9.05
   5   6  -1  109.25    5.47
  -5   6   1  107.37    5.04
  -5   6   1  109.98    5.06
  -5   6   1  111.95    4.46
   5  -6  -1  107.19    4.42
   5   6  -1  107.54    4.28
   5   6  -1  107.20    5.13
  -4   6   1 1593.97   19.29
   4  -6  -1 1573.84   15.31
  -4   6   1 1594.92   18.32
   4   6  -1 1577.04   15.59
   4   6  -1 1572.23   17.66
  -3   6   1 1890.91   19.20
   3   6  -1 1929.16   17.27
   3   6  -1 1932.54   18.38
  -3  -6   1 1880.63   15.21
   3  -6  -1 1879.16   15.42
  -3   6   1 1876.13   16.72
   2   6  -1  330.69    7.40
  -2   6   1  327.56    7.04
   2  -6  -1  321.91    5.99
  -2   6   1  335.24    7.92
  -2   6   1  328.12    5.57
   2   6  -1  334.30    7.26
  -2  -6   1  339.79    5.83
   1  -6  -1 1823.60   14.24
  -1   6   1 1816.73   14.80
   1   6  -1 1873.58   15.49
  -1  -6   1 1825.61   12.03
   1   6  -1 1886.14   16.85
  -1   6   1 1789.27   16.47
   1   6  -1 1873.81   17.49
   1  -6  -1 1796.10   12.69
  -1   6   1 1871.65   17.82
   0   6  -1  205.20    5.98
   0  -6   1  218.58    3.86
   0  -6  -1  199.39    5.08
   0   6   1  248.10    6.23
   0  -6   1  200.95    3.69
   0  -6  -1  200.53    3.95
   0   6  -1  226.02    5.09
   0   6   1  246.21    6.41
   1   6   1  293.73    6.66
  -1  -6  -1  269.79    5.87
   1   6   1  293.90    7.17
  -1   6  -1  278.64    7.19
  -1  -6  -1  279.32    4.20
  -1   6  -1  283.05    5.04
   1  -6   1  267.82    3.95
  -2   6  -1   11.74    1.84
  -2   6  -1   13.64    1.34
   2   6   1   17.34    2.98
  -2  -6  -1   19.40    2.07
   3   6   1   30.28    2.82
   3   6   1   38.45    3.75
  -3   6  -1   38.06    3.85
  -3  -6  -1   36.06    3.06
   4   6   1  125.44    5.64
  -4  -6  -1  127.65    4.65
   4   6   1  123.58    3.99
  -4   6  -1  119.40    4.86
  -4   6  -1  122.26    5.23
  -4   6  -1  124.89    5.35
   4   6   1  124.03    5.51
   5   6   1 1524.56   20.18
   5   6   1 1491.46   19.73
   5   6   1 1561.52   13.50
  -5   6  -1 1536.71   18.07
  -5   6  -1 1598.35   18.92
  -5  -6  -1 1580.60   17.08
  -5   6  -1 1582.49   17.53
   6   6   1   16.14    3.62
   6   6   1   18.97    2.16
  -6   6  -1   26.19    3.55
  -6  -6  -1   19.47    3.35
  -6   6  -1   22.09    2.95
  -6   6  -1   23.26    3.11
   6   6   1   21.09    3.27
   7   6   1 1513.54   22.29
  -7   6  -1 1521.14   19.79
   7  -6   1 1525.00   14.03
   7   6   1 1442.09   19.50
  -7  -6  -1 1477.40   18.29
   7   6   1 1439.68   12.94
  -7   6  -1 1526.02   17.70
  -7   6  -1 1597.47   18.99
  -8   6  -1  857.11   13.17
  -8   6  -1  885.72   15.53
   8   6   1  870.86   15.27
   8  -6   1  883.80   11.15
  -8   6  -1  908.11   14.99
   8   6   1  869.58   17.64
   8   6   1  833.82    9.87
   9   6   1   89.15    3.38
   9  -6   1   78.25    2.13
  -9   6  -1   89.99    4.43
  -9   6  -1   96.99    5.58
   9   6   1   92.40    6.30
   9  -6   1   87.07    3.84
   9   6   1   84.75    4.99
  -9   6  -1   93.90    5.44
 -10   6  -1   76.97    3.91
  10   6   1   80.15    3.23
 -10   6  -1   76.99    4.73
  10  -6   1   72.47    2.39
  10   6   1   73.68    6.22
  10   6   1   82.82    4.97
  10  -6   1   81.72    3.80
  11  -6   1  749.26   12.03
  11   6   1  750.20   10.07
 -11   6  -1  746.74   11.90
  11   6   1  764.03   19.41
  11   6   1  756.31   14.16
 -11   6  -1  788.85   15.86
  12  -6   1  444.01    9.97
  12   6   1  422.64    7.87
  12   6   1  455.15   15.67
  12   6   1  437.95   10.54
 -12   6  -1  460.64   12.46
 -13   6  -1  114.92    6.56
  13   6   1  113.90    5.37
  13   6   1  118.29    8.51
 -14   6  -1  355.81   11.64
  14   6   1  347.34   14.07
 -15   6  -1    2.60    2.45
  15   6   1    4.95    2.99
 -16   6  -1   40.37    4.50
  16   6   1   36.63    5.60
  17   6   1    1.22    3.29
 -17   6  -1    7.86    2.96
 -18   6  -1   -4.52    3.05
  18   6   1   -1.06    3.31
  18  -6   1   -1.21    3.86
  19   6   1   36.77    6.15
  19  -6   1   39.29    6.27
 -19   6  -1   43.92    5.11
  20  -6   1   42.14    6.65
 -20   6  -1   32.21    4.66
  20   6   1   44.75    6.47
  21  -6   1   21.83    5.65
 -21   6  -1   10.94    3.31
  21   6   1   20.35    5.72
  22   6   1   77.61    8.81
  22  -6   1   64.94    8.22
 -22   6  -1   65.01    6.37
 -23   6  -1   19.34    4.30
  23   6   1   13.45    4.56
  23  -6   1   23.53    5.91
  24   6   1    1.89    3.72
 -24   6  -1   -5.19    3.48
  24  -6   1    0.22    4.10
  24   7  -1   33.85    6.69
 -24   7   1   27.56    4.71
  24  -7  -1   30.77    6.49
 -23   7   1  186.36   10.86
  23   7  -1  183.20   13.42
  23  -7  -1  212.10   14.16
 -22   7   1    5.45    3.51
  22   7  -1    6.94    4.73
  22  -7  -1    5.36    4.17
  21  -7  -1   46.35    6.99
  21   7  -1   46.67    6.94
 -21   7   1   51.72    5.97
 -20   7   1  194.16   10.40
  20  -7  -1  197.62   12.60
  20   7  -1  190.48   12.49
  19   7  -1   84.39    8.10
 -19   7   1   83.78    6.77
  19  -7  -1   80.80    7.89
  18   7  -1   59.09    7.13
 -18   7   1   58.27    5.55
  18  -7  -1   61.08    7.14
 -17   7   1  608.91   16.43
  17  -7  -1  579.92   18.95
  16   7  -1  112.71    8.77
  16  -7  -1  108.43    8.14
 -16   7   1  111.30    7.03
 -15   7   1  122.79    7.18
  15  -7  -1  125.11    8.31
  15   7  -1  115.86    5.66
  15   7  -1  102.04    7.93
  14   7  -1   39.20    4.86
  14   7  -1   40.82    3.42
  14  -7  -1   38.19    4.66
  14   7  -1   39.10    3.31
 -14   7   1   42.59    4.33
  13   7  -1    4.53    1.35
 -13   7   1    3.19    1.82
  13   7  -1    1.95    2.65
 -13   7   1    6.50    1.58
  13  -7  -1    4.29    2.37
  13   7  -1    5.04    1.48
  12   7  -1   31.76    3.14
 -12   7   1   30.20    2.85
  12  -7  -1   36.56    4.42
  12   7  -1   31.80    4.48
  12   7  -1   32.79    3.27
 -12   7   1   36.88    3.73
  12   7  -1   31.10    2.60
 -11   7   1  624.40   13.47
  11   7  -1  576.94   15.89
  11   7  -1  579.08    9.50
  11   7  -1  595.21   13.36
  11   7  -1  608.44   11.57
 -11   7   1  620.63   12.46
  11  -7  -1  611.11   15.09
 -10   7   1  155.35    6.59
  10   7  -1  164.86    6.04
  10  -7  -1  157.93    7.62
  10   7  -1  166.48    8.44
  10   7  -1  158.56    7.06
  10   7  -1  153.29    4.47
 -10   7   1  154.23    6.46
  -9   7   1  608.71   12.50
   9   7  -1  587.43   14.71
   9   7  -1  613.32   13.76
   9  -7  -1  595.07   13.22
   9   7  -1  584.57    7.51
  -9   7   1  640.85   12.94
   9   7  -1  611.00   11.05
  -8   7   1  922.90   15.78
   8   7  -1  911.69   13.28
  -8   7   1  926.20   14.76
   8  -7  -1  903.67   15.51
   8   7  -1  873.73   17.10
   8   7  -1  884.69   16.51
   8   7  -1  827.29    7.51
  -7   7   1   22.82    2.99
   7   7  -1   19.25    2.57
   7  -7  -1   13.19    0.93
  -7   7   1   20.72    2.65
   7   7  -1   21.35    3.51
   7   7  -1   19.05    3.21
   7  -7  -1   22.81    2.99
   6   7  -1 1756.60   21.92
   6  -7  -1 1742.58   18.81
   6   7  -1 1720.91   17.94
  -6   7   1 1774.18   22.08
   6   7  -1 1698.27   22.77
  -6   7   1 1709.37   18.54
   5   7  -1  400.51   10.99
   5   7  -1  405.62   10.22
  -5   7   1  423.67   10.90
  -5   7   1  399.66   10.44
   5  -7  -1  414.31    8.72
   5   7  -1  397.02    8.64
   4   7  -1  554.94   11.07
  -4   7   1  556.32   11.63
  -4   7   1  557.96   12.63
   4  -7  -1  548.56    9.36
   3   7  -1   33.71    2.74
  -3  -7   1   33.47    2.24
  -3   7   1   31.44    2.75
  -3   7   1   31.72    2.70
   3  -7  -1   29.85    2.11
   3   7  -1   32.56    2.74
  -3   7   1   33.05    1.74
  -2   7   1 1305.82   16.71
   2   7  -1 1368.20   15.32
  -2   7   1 1293.66   12.13
  -2   7   1 1306.30   15.17
  -2  -7   1 1298.45   12.09
   2   7  -1 1309.67   15.65
   2  -7  -1 1303.58   12.51
  -1   7   1   21.63    3.00
  -1  -7   1   11.87    1.41
   1   7  -1   22.22    2.52
   1  -7  -1   19.13    1.86
  -1   7   1   22.99    2.38
   1   7  -1   25.22    3.27
   1  -7  -1   13.47    1.87
  -1   7   1   26.79    2.94
   0  -7  -1  809.89   10.57
   0  -7   1  808.13    8.08
   0   7   1  827.31   11.65
   0   7  -1  816.77   10.22
   0  -7   1  829.41    7.68
   0   7   1  854.23   12.70
   0  -7  -1  846.45    8.38
   0   7  -1  826.49   12.89
   0   7   1  808.73   12.18
   1   7   1  680.03   11.26
   1   7   1  676.47   11.08
   1  -7   1  620.49    6.72
  -1  -7  -1  634.61    6.63
  -1   7  -1  659.95    8.33
   1  -7   1  637.39    8.01
  -1   7  -1  650.98   11.82
  -1  -7  -1  661.37    9.77
   2   7   1   15.43    2.11
   2   7   1   16.29    2.47
   2  -7   1    9.23    1.16
  -2   7  -1   10.54    1.83
  -2  -7  -1   12.40    1.76
   2  -7   1    8.58    0.88
  -2   7  -1   11.44    1.09
   3   7   1  121.70    4.64
   3   7   1  133.87    5.83
  -3   7  -1  129.38    6.08
  -3   7  -1  112.64    5.25
  -3  -7  -1  127.38    4.73
  -4   7  -1  748.45   13.89
   4   7   1  706.27   13.67
  -4  -7  -1  741.75   11.54
  -4   7  -1  742.09   13.40
   4   7   1  715.11   14.87
   4   7   1  712.61   10.45
   5   7   1   80.43    5.92
  -5  -7  -1   93.97    5.48
  -5   7  -1   90.83    5.23
   5   7   1   80.95    5.85
   5   7   1   96.05    4.43
  -5   7  -1   96.50    5.44
  -5   7  -1   83.51    5.06
  -6   7  -1  368.47    9.57
  -6  -7  -1  374.36    9.10
   6   7   1  374.61   10.91
  -6   7  -1  378.97    9.80
  -6   7  -1  376.58   10.17
   6   7   1  362.98   11.19
   6   7   1  368.66    7.28
  -7   7  -1  889.95   14.83
   7   7   1  865.85   11.12
  -7   7  -1  901.87   16.16
  -7   7  -1  904.71   14.86
  -7  -7  -1  892.01   14.74
   7   7   1  874.07   17.64
   7   7   1  902.01   16.81
   8  -7   1  208.08    5.58
  -8   7  -1  220.52    7.85
   8   7   1  218.01    9.51
  -8   7  -1  212.93    7.22
  -8   7  -1  213.47    8.25
  -8  -7  -1  212.46    7.64
   8   7   1  205.74    8.20
   8   7   1  215.37    5.77
  -9   7  -1  379.06   11.04
   9   7   1  366.73    7.29
   9   7   1  369.76   10.82
  -9   7  -1  384.97   10.48
  -9   7  -1  367.69    9.31
   9  -7   1  381.85    7.74
   9   7   1  357.91   12.61
 -10   7  -1  285.19    9.65
  10   7   1  260.82    6.25
  10   7   1  261.50    9.30
 -10   7  -1  265.07    7.95
  10  -7   1  281.18    7.01
  10   7   1  283.64   11.87
  11   7   1  230.72    8.61
  11   7   1  244.73   11.29
 -11   7  -1  243.29    9.11
 -11   7  -1  232.55    7.35
  11   7   1  221.78    5.84
  11  -7   1  232.15    6.61
  12   7   1   53.73    5.83
 -12   7  -1   51.02    4.51
  12   7   1   50.49    4.13
  12  -7   1   48.03    3.26
 -12   7  -1   47.61    3.47
 -13   7  -1  118.99    6.84
  13   7   1  114.05    8.19
  13   7   1  122.99    6.17
 -14   7  -1    8.29    2.70
  14   7   1   10.52    3.45
 -15   7  -1   -2.30    2.39
  15   7   1   -4.15    3.41
  16   7   1    6.58    3.62
 -16   7  -1   12.10    3.25
  16  -7   1   10.74    3.78
 -17   7  -1   13.77    3.19
  17  -7   1   17.20    4.19
  17   7   1    7.99    3.73
  18   7   1    1.37    2.90
  18  -7   1   -2.45    3.96
 -18   7  -1   -5.04    3.42
 -19   7  -1    0.64    2.72
  19   7   1    0.40    3.50
  19  -7   1    2.67    3.49
 -20   7  -1    0.66    2.81
  20  -7   1    3.29    3.65
  20   7   1    2.97    3.91
  21  -7   1   78.00    8.87
 -21   7  -1   74.21    7.20
  21   7   1   86.59    9.15
 -22   7  -1   31.88    5.22
  22   7   1   27.32    6.03
  22  -7   1   20.46    5.86
 -23   7  -1   10.36    3.63
  23   7   1    9.88    4.46
  23  -7   1    7.26    4.10
  23  -8  -1   36.64    6.86
 -23   8   1   32.18    5.04
  23   8  -1   45.98    7.46
 -22   8   1   42.67    5.70
  22   8  -1   38.27    6.87
  22  -8  -1   46.14    7.33
  21  -8  -1  147.39   11.37
  21   8  -1  123.28   10.81
 -21   8   1  126.79    8.75
 -20   8   1   14.96    3.52
  20  -8  -1   18.43    4.99
  20   8  -1   14.70    4.65
  19  -8  -1  165.81   11.40
 -19   8   1  161.32    9.27
  19   8  -1  156.11   11.08
  18  -8  -1  102.01    8.70
 -18   8   1  105.79    7.25
  18   8  -1  102.96    9.08
  17  -8  -1   12.48    3.95
 -17   8   1    3.41    2.58
  17   8  -1   10.63    3.97
 -16   8   1   10.78    2.79
  16   8  -1   10.79    4.15
  16  -8  -1   11.77    4.12
 -15   8   1  142.28    7.77
  15  -8  -1  142.55    8.98
  15   8  -1  145.49    9.49
  14   8  -1    4.10    1.64
  14  -8  -1    4.21    2.61
  14   8  -1   -1.76    3.12
 -14   8   1    1.30    2.07
 -13   8   1   30.96    3.06
 -13   8   1   27.90    3.46
  13   8  -1   30.64    3.48
  13   8  -1   16.75    3.38
  13   8  -1   28.90    2.95
  13  -8  -1   24.43    3.78
  12   8  -1   36.23    3.76
 -12   8   1   41.30    4.06
  12  -8  -1   38.02    4.45
 -12   8   1   38.51    3.51
  12   8  -1   32.81    4.40
  12   8  -1   38.19    3.39
 -11   8   1  299.40    9.36
  11   8  -1  287.88    8.43
  11   8  -1  269.76   11.24
 -11   8   1  298.66    9.67
  11   8  -1  284.68    9.98
  11  -8  -1  282.90   10.43
  10   8  -1   35.70    3.14
 -10   8   1   37.40    3.68
  10   8  -1   34.81    4.00
  10   8  -1   35.39    3.71
  10  -8  -1   33.79    3.65
 -10   8   1   39.41    3.56
  -9   8   1    2.50    1.74
  -9   8   1    2.09    1.49
   9   8  -1    0.32    1.67
   9   8  -1    2.65    1.74
   9   8  -1    0.87    1.24
   9  -8  -1    2.78    1.73
  -9   8   1    2.22    1.32
  -8   8   1  219.61    8.34
   8  -8  -1  177.03    3.35
   8   8  -1  203.01    8.61
  -8   8   1  219.95    7.78
   8   8  -1  202.17    8.98
   8   8  -1  206.97    7.13
   8  -8  -1  215.37    7.96
  -8   8   1  237.32    8.27
  -7   8   1  635.17   14.05
   7   8  -1  587.35   14.34
  -7   8   1  628.53   12.55
  -7   8   1  588.74   11.96
   7   8  -1  585.25   11.39
   7  -8  -1  607.01   12.17
   7   8  -1  574.95   14.01
   6  -8  -1  341.15    8.55
   6   8  -1  338.70   10.84
   6   8  -1  319.66    9.93
  -6   8   1  343.34   10.53
   6   8  -1  337.78    8.56
  -5   8   1   37.33    3.99
   5   8  -1   37.74    3.54
   5  -8  -1   41.35    3.36
   5   8  -1   37.92    4.07
   5   8  -1   37.39    4.33
  -5   8   1   43.75    4.31
   4   8  -1  994.12   18.21
   4   8  -1 1008.94   14.74
  -4  -8   1  962.57   12.80
   4  -8  -1  970.70   12.97
  -4   8   1  992.44   17.81
  -4   8   1  955.37   16.21
   4   8  -1 1014.24   15.81
  -3   8   1  200.79    6.59
  -3   8   1  197.57    4.42
  -3   8   1  201.48    8.40
   3   8  -1  204.73    6.85
   3  -8  -1  204.69    5.57
  -3  -8   1  205.92    5.57
   3   8  -1  211.24    6.87
  -3   8   1  195.37    7.42
  -2   8   1  237.22    5.56
   2   8  -1  232.87    7.21
   2  -8  -1  239.38    6.02
   2   8  -1  236.95    6.77
  -2   8   1  246.16    7.21
  -2  -8   1  228.48    5.46
  -2   8   1  240.73    7.70
   2  -8  -1  238.65    5.62
   1   8  -1   15.06    1.79
  -1   8   1   13.25    2.06
   1  -8  -1   15.69    1.34
   1   8  -1   17.07    2.19
  -1   8   1   18.45    1.90
   1  -8  -1   14.92    1.71
  -1  -8   1   17.23    1.52
  -1  -8   1   15.16    0.88
  -1   8   1   17.45    2.30
   0   8  -1    1.46    0.80
   0   8   1    2.67    1.08
   0   8  -1   -0.20    1.30
   0  -8  -1    0.49    0.82
   0   8   1   -0.99    1.31
   0  -8   1    1.52    0.63
   0   8  -1    1.35    1.13
   0  -8   1    2.09    0.77
   0  -8  -1    0.49    0.58
   0   8   1    1.96    1.37
   1  -8   1    8.36    0.92
  -1  -8  -1   16.75    2.11
   1  -8   1   14.13    1.45
  -1   8  -1   14.64    1.57
  -1  -8  -1   15.38    1.24
   1   8   1   20.08    2.72
  -1   8  -1   10.02    2.17
  -1   8  -1   17.34    2.53
   2  -8   1  298.72    5.07
  -2   8  -1  297.37    5.38
  -2  -8  -1  306.49    7.30
  -2   8  -1  315.98    9.82
  -2   8  -1  312.33    8.80
   2   8   1  319.15    8.11
   2  -8   1  306.25    6.39
  -2   8  -1  321.05    8.28
   2   8   1  321.23    8.92
   3   8   1   38.60    4.44
  -3  -8  -1   47.75    3.65
   3   8   1   34.84    3.90
   3   8   1   34.23    3.26
  -3   8  -1   35.01    4.05
   3  -8   1   18.57    2.31
  -3   8  -1   31.18    3.43
  -3   8  -1   30.72    3.33
  -4  -8  -1  693.52   11.79
  -4   8  -1  709.35   14.62
   4   8   1  687.62   14.18
   4  -8   1  681.42   11.42
   4   8   1  681.51   11.33
  -4   8  -1  664.16   13.65
   4   8   1  721.91   15.78
  -4   8  -1  706.51   12.68
  -5  -8  -1    9.09    2.26
  -5   8  -1   12.13    3.08
   5  -8   1    3.18    1.65
  -5   8  -1   14.54    2.99
   5   8   1    8.92    2.71
  -5   8  -1   16.23    2.95
   5   8   1   10.48    2.61
   5   8   1   14.68    2.18
  -6  -8  -1  412.85   10.02
  -6   8  -1  409.63   11.41
   6   8   1  417.38    8.60
  -6   8  -1  417.03   10.42
   6   8   1  407.56   12.23
   6   8   1  431.46   12.52
  -6   8  -1  413.34   11.08
  -7   8  -1  976.47   16.30
   7   8   1  910.88   19.29
   7   8   1  925.96   12.60
  -7   8  -1  952.19   16.43
  -7   8  -1  931.70   17.31
  -7  -8  -1  946.87   15.73
   7   8   1  923.48   18.14
  -8   8  -1   53.67    4.11
   8   8   1   54.35    4.99
  -8   8  -1   47.26    4.12
   8   8   1   44.00    4.26
  -8  -8  -1   47.45    3.70
   8   8   1   50.25    3.01
   8  -8   1   49.73    2.86
  -8   8  -1   51.35    3.87
   9   8   1    0.06    2.35
   9   8   1    0.84    0.92
   9   8   1   -0.64    1.60
   9  -8   1   -0.10    0.96
  -9   8  -1   -2.09    2.11
  -9   8  -1   -2.15    2.04
  -9   8  -1   -1.77    1.68
 -10   8  -1  303.99    9.13
  10   8   1  304.72    7.32
  10  -8   1  298.40    7.26
  10   8   1  295.88   12.60
 -10   8  -1  310.89   10.22
  10   8   1  294.83   10.57
 -11   8  -1   67.34    5.04
  11   8   1   57.84    5.98
  11   8   1   68.16    5.10
 -11   8  -1   62.98    4.20
  12   8   1    1.01    3.39
 -12   8  -1    0.75    1.77
  12   8   1    4.05    2.00
 -12   8  -1    3.82    1.58
  13   8   1   -2.03    3.53
 -13   8  -1    3.99    2.10
  13   8   1    1.89    1.51
  13  -8   1    5.34    2.63
  14   8   1   -3.15    3.58
 -14   8  -1    3.43    2.35
  14  -8   1    0.59    2.48
  15   8   1   15.23    4.11
 -15   8  -1    6.42    2.30
  15  -8   1    8.84    2.85
  16  -8   1   30.42    5.21
 -16   8  -1   27.52    4.01
  16   8   1   31.17    5.43
 -17   8  -1   23.73    3.83
  17   8   1   19.93    4.56
  18  -8   1    1.44    3.39
 -18   8  -1   -0.07    2.74
  18   8   1    0.11    3.05
 -19   8  -1    8.64    2.84
  19   8   1    8.48    4.25
 -20   8  -1   39.78    5.36
  20  -8   1   38.03    6.66
  20   8   1   38.64    6.62
  21   8   1    3.58    3.77
 -21   8  -1    2.30    2.88
  21  -8   1    7.03    4.70
 -22   8  -1   11.21    3.32
  22  -8   1   15.12    5.01
  22   8   1   10.75    4.30
  23   8   1   21.34    5.82
  23  -8   1   25.34    6.23
 -23   8  -1   17.46    4.14
 -23   9   1    2.52    2.72
  23  -9  -1    2.76    4.28
  23   9  -1    1.27    3.99
  22   9  -1  139.59   11.80
  22  -9  -1  145.76   11.72
 -22   9   1  137.38    9.29
  21   9  -1    1.02    4.07
 -21   9   1    0.25    2.60
  21  -9  -1   -0.41    3.61
  20  -9  -1  129.96   10.54
 -20   9   1  117.60    8.32
  20   9  -1  114.32   10.62
  19   9  -1   12.81    4.72
 -19   9   1   11.49    3.27
  19  -9  -1   11.66    3.58
  18   9  -1   12.05    4.11
 -18   9   1    9.67    2.68
  18  -9  -1    8.16    3.48
 -17   9   1   -4.45    2.66
  17  -9  -1    1.35    2.89
  17   9  -1    1.25    3.12
  16  -9  -1  167.54   10.11
 -16   9   1  169.81    8.91
  16   9  -1  167.74   10.95
  15  -9  -1  160.05    9.60
  15   9  -1  155.77   10.26
 -15   9   1  157.10    8.29
 -14   9   1  133.68    7.46
  14   9  -1  125.33    8.93
  14  -9  -1  130.83    8.39
  13   9  -1   24.59    4.05
 -13   9   1   33.25    4.17
  13  -9  -1   39.44    4.66
  13   9  -1   35.63    3.93
  13   9  -1   34.07    3.37
 -13   9   1   33.24    3.38
  12   9  -1  173.48    7.04
  12  -9  -1  164.71    8.57
  12   9  -1  148.72    9.27
 -12   9   1  169.92    7.81
 -12   9   1  172.58    7.54
  12   9  -1  169.43    8.35
  11   9  -1   10.48    2.50
 -11   9   1   10.03    2.18
 -11   9   1   10.58    2.79
 -11   9   1   10.64    2.53
  11   9  -1   13.08    2.39
  11  -9  -1   10.98    2.89
  11   9  -1    6.70    2.29
  10   9  -1  337.93   12.46
  10   9  -1  366.19    9.80
  10   9  -1  355.62   12.01
 -10   9   1  361.47   11.15
 -10   9   1  358.66   10.72
 -10   9   1  361.05   10.80
  10  -9  -1  364.42   11.27
  -9   9   1   51.15    4.33
  -9   9   1   55.91    4.40
  -9   9   1   54.09    4.37
   9  -9  -1   54.46    4.34
   9   9  -1   53.96    3.87
   9   9  -1   49.15    4.76
   9   9  -1   55.57    4.91
   8   9  -1   11.68    2.49
   8   9  -1   12.10    3.15
  -8   9   1   15.29    2.87
   8  -9  -1   16.81    2.94
   8   9  -1   11.44    2.82
  -8   9   1   16.61    2.96
  -8   9   1   13.99    2.85
  -7   9   1  129.39    6.11
   7   9  -1  127.74    7.30
   7   9  -1  124.66    6.69
   7  -9  -1  130.09    5.83
  -7   9   1  138.94    6.41
  -7   9   1  137.18    7.04
   7   9  -1  140.67    6.14
   6   9  -1  319.93   11.45
   6   9  -1  339.47    9.45
   6   9  -1  335.80   10.78
  -6   9   1  359.43   10.26
   6  -9  -1  327.09    8.75
  -6   9   1  332.32   10.97
  -6   9   1  354.64   11.38
  -6   9   1  373.83   10.13
   5  -9  -1  482.36    9.86
  -5   9   1  520.29   11.76
  -5   9   1  474.40   12.39
  -5   9   1  513.64   13.71
   5   9  -1  496.47   11.02
   5   9  -1  473.24   13.75
  -5   9   1  495.41   11.36
   5   9  -1  485.96   12.03
   4   9  -1   19.78    3.00
   4   9  -1   23.52    3.88
   4   9  -1   24.28    3.13
  -4   9   1   27.85    3.17
  -4   9   1   26.47    3.77
   4  -9  -1   25.25    2.53
  -4   9   1   30.21    3.72
  -4  -9   1   22.71    2.36
  -4   9   1   21.23    1.36
   3  -9  -1  105.07    4.19
  -3   9   1  107.61    6.42
  -3  -9   1  109.12    4.28
  -3   9   1   95.66    5.01
   3   9  -1  109.58    6.56
  -3   9   1  100.32    3.31
  -3   9   1   98.25    5.62
   3   9  -1  113.96    5.52
   3  -9  -1  104.18    4.31
   3   9  -1  110.84    5.26
   2   9  -1   59.55    4.04
  -2   9   1   56.40    2.83
   2  -9  -1   55.57    2.80
  -2   9   1   57.52    4.96
  -2   9   1   59.13    4.19
  -2   9   1   55.49    3.92
   2   9  -1   59.67    3.65
   2  -9  -1   56.00    3.17
  -2  -9   1   56.44    2.94
   1   9  -1  174.17    6.76
  -1   9   1  186.44    6.75
  -1  -9   1  174.21    4.71
  -1  -9   1  156.19    2.73
  -1   9   1  181.41    5.59
   1   9  -1  179.86    5.75
  -1   9   1  179.39    6.93
   1  -9  -1  172.12    5.41
   1  -9  -1  177.40    4.60
   0  -9  -1   23.05    2.25
   0   9   1   22.80    2.81
   0  -9   1   21.96    1.78
   0   9   1   30.68    3.23
   0   9  -1   25.23    2.26
   0   9  -1   26.48    3.05
   0  -9   1   23.66    1.42
   0   9   1   31.53    2.80
   0   9  -1   28.05    2.99
   0  -9  -1   28.41    1.83
  -1  -9  -1   27.51    2.41
   1   9   1   27.01    2.84
  -1   9  -1   32.05    2.27
   1   9   1   36.27    3.26
  -1  -9  -1   33.02    1.70
  -1   9  -1   29.17    3.00
   1  -9   1   35.95    2.12
   1  -9   1   31.43    1.89
  -1   9  -1   33.19    3.65
  -1   9  -1   28.74    3.03
   1   9   1   38.35    3.17
  -1   9  -1   34.67    3.17
   2  -9   1   36.74    1.94
   2  -9   1   40.33    2.54
  -2   9  -1   38.39    3.40
   2   9   1   47.15    3.77
  -2   9  -1   37.96    2.15
  -2   9  -1   43.91    4.31
  -2  -9  -1   45.48    3.10
   2   9   1   44.18    3.56
   2   9   1   44.42    4.45
  -2   9  -1   41.91    3.59
  -2   9  -1   38.05    3.55
   3  -9   1  323.81    7.45
  -3   9  -1  362.99    9.80
   3  -9   1  334.87    5.78
  -3   9  -1  345.18    9.18
  -3   9  -1  344.52   10.86
  -3   9  -1  315.60    9.86
  -3  -9  -1  335.69    8.37
   3   9   1  343.62   10.06
   3   9   1  351.53    8.92
   3   9   1  330.50   11.66
   4  -9   1   87.53    4.34
   4   9   1  100.85    5.00
  -4  -9  -1  115.84    5.31
  -4   9  -1  104.89    6.00
   4   9   1  112.07    6.31
  -4   9  -1  110.31    5.75
   4   9   1  106.87    6.80
  -4   9  -1  103.82    6.21
  -4   9  -1  115.85    6.15
   5   9   1 1037.11   19.21
  -5   9  -1 1013.33   18.59
   5   9   1 1015.33   19.97
  -5   9  -1 1079.07   17.10
   5  -9   1 1015.98   15.40
  -5   9  -1 1042.45   16.64
   5   9   1  990.48   14.78
  -5   9  -1 1015.06   17.93
  -5  -9  -1 1040.32   15.70
  -6   9  -1   26.07    3.34
   6   9   1   27.33    3.77
   6   9   1   24.83    2.57
   6   9   1   25.08    3.67
  -6  -9  -1   24.92    2.96
   6  -9   1   25.20    3.06
  -6   9  -1   28.23    3.45
  -6   9  -1   30.63    3.75
  -6   9  -1   23.54    3.62
   7   9   1  345.42   12.04
  -7   9  -1  343.57   10.57
  -7   9  -1  338.57   10.89
  -7   9  -1  334.90   10.14
  -7   9  -1  337.92    9.80
   7   9   1  335.56   11.71
  -7   9  -1  368.34   10.47
  -7  -9  -1  334.68    9.67
   7   9   1  332.34    8.40
   7  -9   1  348.13   10.23
  -8   9  -1   89.14    5.44
  -8   9  -1   85.03    5.35
   8   9   1   83.97    5.94
   8   9   1   86.54    4.22
   8  -9   1   93.52    5.76
  -8  -9  -1   77.34    4.89
   8   9   1   76.31    6.12
  -8   9  -1   84.35    5.73
  -9   9  -1   74.77    5.35
  -9   9  -1   74.99    5.69
   9   9   1   69.98    3.99
   9   9   1   68.29    5.61
   9   9   1   64.93    6.00
  -9   9  -1   73.37    4.99
   9  -9   1   67.27    5.38
   9  -9   1   70.71    3.56
  10   9   1   42.78    4.30
  10  -9   1   38.14    4.16
 -10   9  -1   41.60    3.74
  10   9   1   35.78    4.46
 -10   9  -1   37.89    4.00
 -11   9  -1  304.47    9.70
 -11   9  -1  300.80   10.55
  11   9   1  278.59   12.48
  11   9   1  288.16   10.94
  11  -9   1  290.54   11.73
  12   9   1    7.09    2.76
  12   9   1   11.06    2.60
 -12   9  -1   15.01    3.41
 -12   9  -1   11.07    2.16
  12  -9   1   12.44    3.24
  13  -9   1  209.75   10.80
 -13   9  -1  198.33    9.26
  13   9   1  197.61    8.86
  13   9   1  187.88   10.82
 -13   9  -1  183.62    7.54
 -14   9  -1   20.12    3.67
  14   9   1   11.35    3.62
  14  -9   1   16.63    3.66
  15  -9   1  159.96   10.26
  15   9   1  138.27   10.10
 -15   9  -1  139.12    8.38
  16  -9   1   56.18    6.61
 -16   9  -1   54.03    5.44
  16   9   1   54.42    6.63
 -17   9  -1   -4.24    2.99
  17   9   1    4.33    3.46
  17  -9   1    7.35    3.95
  18  -9   1    4.59    3.92
 -18   9  -1   -2.00    2.89
  18   9   1    5.60    3.74
  19   9   1    7.22    4.10
  19  -9   1   14.40    5.24
 -19   9  -1    5.17    2.87
  20  -9   1   43.26    7.16
  20   9   1   38.81    6.71
 -20   9  -1   40.00    5.48
  21  -9   1   -0.79    3.82
 -21   9  -1   -2.49    2.80
  21   9   1    2.56    4.15
  22  -9   1   16.30    5.00
  22   9   1   11.01    5.10
 -22   9  -1    1.57    2.86
  22 -10  -1   -0.25    3.87
 -22  10   1   -0.97    2.89
  22  10  -1    4.41    4.15
  21 -10  -1  176.51   12.52
 -21  10   1  162.86   10.02
  21  10  -1  144.90   12.07
  20  10  -1    8.83    4.46
  20 -10  -1   10.91    4.27
 -20  10   1    9.45    3.31
  19 -10  -1  144.47   10.62
 -19  10   1  119.10    8.34
  19  10  -1  119.44   10.42
 -18  10   1   -2.24    2.80
  18  10  -1    3.11    3.59
  18 -10  -1    0.48    3.06
 -17  10   1    1.32    2.40
  17  10  -1    7.17    3.82
  17 -10  -1    4.82    3.16
  16  10  -1   43.02    6.05
 -16  10   1   46.25    4.88
  16 -10  -1   42.52    5.44
  15 -10  -1  232.71   11.57
 -15  10   1  239.51   10.39
 -15  10   1  232.02   10.21
  15  10  -1  225.72   12.28
 -14  10   1   86.40    6.33
  14  10  -1   84.53    7.83
 -14  10   1   91.51    6.43
  14 -10  -1   88.36    6.99
  14  10  -1   91.58    6.55
  13 -10  -1   38.80    4.69
  13  10  -1   26.24    4.61
  13  10  -1   40.94    4.60
 -13  10   1   33.58    3.93
 -13  10   1   32.34    4.00
 -13  10   1   34.51    3.72
 -12  10   1    3.70    2.03
  12  10  -1    5.96    1.60
  12  10  -1    6.06    2.31
 -12  10   1    3.71    1.99
  12  10  -1    2.29    2.50
  12 -10  -1    6.15    2.49
 -12  10   1    5.13    1.84
 -11  10   1  135.81    7.21
  11  10  -1  151.44    6.79
  11  10  -1  137.43    7.97
  11  10  -1  126.93    8.41
 -11  10   1  141.28    7.44
 -11  10   1  140.01    7.37
  11 -10  -1  143.25    7.67
 -10  10   1   68.22    5.17
  10  10  -1   54.63    5.32
 -10  10   1   69.63    5.28
  10  10  -1   62.37    4.53
  10 -10  -1   65.06    5.05
 -10  10   1   57.65    4.71
  10  10  -1   60.43    5.46
   9  10  -1   64.78    5.60
   9 -10  -1   67.45    4.87
  -9  10   1   52.22    4.22
   9  10  -1   69.51    4.77
  -9  10   1   70.74    5.34
   9  10  -1   59.70    5.31
  -9  10   1   63.00    4.95
   8  10  -1   31.26    3.21
   8  10  -1   25.07    3.55
  -8  10   1   28.46    3.50
  -8  10   1   27.50    3.16
  -8  10   1   31.63    3.74
   8  10  -1   25.57    3.54
   8 -10  -1   31.38    3.37
  -7  10   1  129.27    6.84
  -7  10   1  130.77    6.87
   7  10  -1  108.02    5.99
  -7  10   1  118.15    7.11
   7  10  -1   97.32    7.00
   7 -10  -1  109.40    5.83
   7  10  -1  104.74    7.03
   6  10  -1  546.73   12.53
  -6  10   1  585.87   13.28
   6  10  -1  538.53   13.91
   6  10  -1  528.14   15.22
  -6  10   1  554.11   14.40
  -6  10   1  568.43   12.88
   6 -10  -1  537.26   11.31
  -6  10   1  556.05   14.99
  -5  10   1  248.02    8.86
  -5  10   1  243.69    9.13
   5  10  -1  216.19    8.67
  -5  10   1  225.75    9.71
   5 -10  -1  222.46    7.08
  -5  10   1  219.92    9.13
   5  10  -1  205.05    9.71
   5  10  -1  226.49    8.23
   5  10  -1  237.69    8.99
  -4  10   1  347.77   10.39
   4  10  -1  344.38    9.99
   4 -10  -1  335.23    8.00
  -4  10   1  322.75   10.59
  -4  10   1  327.24   11.87
  -4 -10   1  323.44    8.09
   4  10  -1  357.03   10.52
   4  10  -1  327.78   11.82
  -4  10   1  331.77    9.94
   4  10  -1  343.99    9.91
  -3 -10   1   18.24    2.59
  -3  10   1   16.84    1.78
   3 -10  -1   22.63    2.38
   3  10  -1   17.71    3.70
  -3  10   1   22.25    3.86
  -3  10   1   31.67    3.73
   3  10  -1   24.52    3.75
  -3  10   1   27.93    3.61
  -3  10   1   26.36    3.51
   3  10  -1   18.93    3.10
   3 -10  -1   19.52    2.65
   3  10  -1   21.34    3.48
   2  10  -1    4.49    2.28
  -2  10   1    4.77    2.41
  -2  10   1    1.61    0.88
   2 -10  -1    2.26    1.22
   2  10  -1    4.41    2.17
  -2 -10   1    3.13    1.38
   2  10  -1    2.20    2.13
   2  10  -1    2.71    1.55
  -2  10   1    2.66    1.82
  -2  10   1    3.85    1.72
   2 -10  -1    2.74    1.12
  -1  10   1   -1.14    1.27
   1 -10  -1   -0.15    1.13
   1  10  -1    0.88    1.76
   1  10  -1    1.60    1.36
  -1  10   1    1.57    1.56
  -1  10   1   -1.07    1.62
   1  10  -1    0.96    1.52
   1  10  -1    2.38    1.26
  -1  10   1    1.74    1.79
   1 -10  -1   -0.13    0.84
  -1 -10   1    1.60    0.88
   0  10  -1    2.74    1.28
   0 -10   1    2.31    0.86
   0  10  -1   -1.39    1.88
   0 -10   1    1.39    0.54
   0  10   1    1.77    1.73
   0 -10  -1    2.69    1.19
   0  10   1    2.20    1.33
   0  10   1    1.87    1.56
   0 -10  -1    1.49    0.68
   0  10   1    2.31    1.30
   0  10  -1    1.59    1.67
   0  10  -1   -0.14    1.68
   1  10   1    6.61    2.46
  -1  10  -1    8.36    2.29
  -1 -10  -1    8.37    0.97
   1 -10   1    9.64    1.35
  -1 -10  -1   12.63    2.02
  -1  10  -1    9.80    2.40
   1  10   1   10.14    2.10
   1  10   1    9.61    2.28
   1  10   1   11.65    2.65
  -1  10  -1    7.45    2.33
  -1  10  -1    9.77    2.25
  -1  10  -1    6.91    1.30
   1 -10   1    8.23    1.16
  -2  10  -1  564.39   15.11
   2  10   1  587.72   12.81
   2 -10   1  552.87    7.88
   2 -10   1  578.26    9.14
  -2  10  -1  555.58    8.22
   2  10   1  577.30   12.59
  -2  10  -1  580.18   12.47
  -2  10  -1  569.27   13.41
   2  10   1  597.94   16.08
  -2 -10  -1  578.35   10.94
   2  10   1  615.87   13.31
  -2  10  -1  599.64   12.88
  -3  10  -1   89.41    6.29
  -3  10  -1   92.08    5.65
   3  10   1   97.04    5.96
  -3  10  -1   96.81    6.55
   3  10   1   94.94    5.39
  -3 -10  -1  102.52    5.14
   3 -10   1   75.02    3.00
   3  10   1   85.91    6.72
   3 -10   1   88.62    4.12
  -3  10  -1  109.33    6.13
  -4  10  -1  884.33   18.62
  -4  10  -1  867.17   17.42
  -4  10  -1  904.45   15.98
  -4 -10  -1  920.63   14.90
   4 -10   1  899.51   13.44
   4 -10   1  903.59   10.20
  -4  10  -1  954.36   17.00
   4  10   1  891.65   15.09
   4  10   1  898.63   19.82
   4  10   1  917.36   17.61
  -5  10  -1  162.50    7.74
  -5  10  -1  144.12    7.34
  -5 -10  -1  141.53    6.36
   5  10   1  139.66    6.27
   5  10   1  142.81    7.71
   5  10   1  136.37    8.11
   5 -10   1  131.07    5.84
  -5  10  -1  140.16    7.72
  -5  10  -1  145.96    7.68
   6  10   1  911.82   20.16
  -6  10  -1  941.00   18.66
   6 -10   1  972.32   16.16
  -6 -10  -1  922.70   16.03
   6  10   1  935.54   15.17
  -6  10  -1  981.88   19.06
   6  10   1  980.34   19.72
  -6  10  -1  979.02   16.99
  -6  10  -1 1022.73   17.65
  -7  10  -1    2.00    2.29
   7  10   1    1.90    1.40
   7  10   1    0.31    1.78
   7 -10   1    1.08    1.75
  -7  10  -1   -2.80    1.91
  -7  10  -1    4.15    2.11
  -7 -10  -1   -3.55    2.04
  -7  10  -1   -0.67    1.99
   7  10   1   -0.44    1.81
   8  10   1   21.03    3.53
   8  10   1   18.83    3.45
  -8  10  -1   19.17    2.73
  -8 -10  -1   11.65    2.18
   8 -10   1   17.16    2.67
  -8  10  -1   20.64    3.19
  -8  10  -1   20.03    3.03
  -8  10  -1   20.16    3.07
   8  10   1   20.17    2.52
  -9  10  -1   35.85    4.10
   9  10   1   33.39    4.32
  -9  10  -1   39.78    4.07
  -9  10  -1   32.74    3.66
   9 -10   1   32.03    3.81
   9  10   1   30.69    4.17
  -9  10  -1   30.49    3.93
  10 -10   1   86.99    6.32
 -10  10  -1   78.59    5.41
  10  10   1   80.72    6.25
  10  10   1   83.55    6.87
 -10  10  -1   95.92    6.29
  11  10   1    9.36    2.70
 -11  10  -1   13.28    3.13
  11 -10   1    9.93    2.77
 -11  10  -1   11.24    2.46
  12  10   1  138.83    7.97
 -12  10  -1  138.80    6.96
  12 -10   1  143.07    8.68
 -12  10  -1  140.13    8.07
  12  10   1  130.22    8.97
 -13  10  -1   51.94    4.43
  13  10   1   45.46    5.87
 -13  10  -1   61.37    5.48
  13 -10   1   52.06    5.92
  13  10   1   54.51    5.30
  14  10   1  137.56    9.99
 -14  10  -1  157.50    8.73
  14 -10   1  160.36   10.12
 -15  10  -1    8.65    3.06
  15  10   1    8.68    4.28
  15 -10   1    6.48    3.14
  16  10   1  174.54   11.82
  16 -10   1  195.74   12.01
 -16  10  -1  178.14    9.74
 -17  10  -1    0.03    2.33
  17 -10   1    3.14    3.44
  17  10   1   10.01    4.71
  18  10   1   10.16    4.53
 -18  10  -1    4.60    3.33
  18 -10   1   15.05    4.87
  19  10   1   13.34    4.96
  19 -10   1    9.32    4.17
 -19  10  -1   11.24    3.69
 -20  10  -1    4.64    3.05
  20  10   1    5.73    4.47
  20 -10   1    4.07    3.89
  21  10   1    2.07    3.97
  21 -10   1    9.09    4.58
 -21  10  -1    9.56    3.71
 -21  11   1   29.30    5.15
  21 -11  -1   21.65    5.44
 -21  11   1   21.42    4.52
  21  11  -1   18.54    5.56
  20  11  -1   85.79    9.24
 -20  11   1   84.96    7.57
  20 -11  -1   85.86    8.69
 -20  11   1  104.07    8.37
 -19  11   1   11.79    3.81
  19 -11  -1   10.96    3.87
  19  11  -1    8.72    4.02
 -19  11   1    9.22    3.23
  18 -11  -1   46.06    6.18
 -18  11   1   43.61    5.41
 -18  11   1   49.76    5.64
  18  11  -1   50.39    6.98
  17  11  -1    1.67    2.98
  17 -11  -1    0.30    3.64
 -17  11   1    1.37    2.46
 -17  11   1    2.01    2.53
 -16  11   1   11.16    3.12
  16 -11  -1   20.26    4.20
 -16  11   1   16.76    3.53
  16  11  -1   19.42    4.91
 -15  11   1    1.52    2.88
  15  11  -1    2.92    3.27
  15 -11  -1    1.86    2.64
 -15  11   1    8.22    3.10
 -14  11   1   88.98    6.49
 -14  11   1   98.13    7.04
  14 -11  -1   97.10    7.33
  14  11  -1  100.97    7.20
  14  11  -1   91.63    8.01
  13  11  -1    5.92    3.30
  13  11  -1    3.12    2.22
  13 -11  -1    2.87    2.38
 -13  11   1   -1.30    2.59
 -13  11   1    0.62    1.50
 -13  11   1    2.30    2.12
  12  11  -1  156.69    9.62
 -12  11   1  164.25    8.35
 -12  11   1  165.84    8.36
  12  11  -1  176.19    9.50
  12 -11  -1  168.97    8.72
 -12  11   1  165.71    8.23
 -11  11   1    2.87    2.21
  11  11  -1    6.39    2.39
 -11  11   1    2.13    1.60
  11 -11  -1    4.48    2.35
  11  11  -1   -0.06    2.53
 -11  11   1    1.94    2.23
  11  11  -1    3.58    2.37
 -11  11   1    2.60    2.03
  10  11  -1   41.20    4.04
 -10  11   1   31.19    3.85
  10 -11  -1   39.39    4.28
  10  11  -1   33.07    4.38
 -10  11   1   34.77    3.71
  10  11  -1   40.68    4.85
 -10  11   1   37.76    4.27
   9  11  -1    1.11    2.12
  -9  11   1    2.12    1.92
   9 -11  -1    3.41    2.29
  -9  11   1   -2.37    2.50
   9  11  -1    0.66    2.40
  -9  11   1    0.00    2.03
   9  11  -1    0.88    1.60
  -8  11   1    6.80    2.46
   8 -11  -1   10.53    2.20
   8  11  -1    4.88    2.44
   8  11  -1    6.45    2.76
   8  11  -1    4.99    1.75
  -8  11   1    6.63    2.11
  -8  11   1    1.83    1.96
  -7  11   1  108.90    6.24
   7  11  -1  112.73    7.82
   7  11  -1  110.59    6.08
   7  11  -1  111.08    6.94
   7 -11  -1  101.91    5.31
  -7  11   1  111.90    7.17
  -7  11   1  101.96    6.02
   6  11  -1  326.84   11.26
   6  11  -1  341.69   11.18
   6  11  -1  305.78   12.48
  -6  11   1  340.92   11.07
  -6  11   1  337.07   10.59
  -6  11   1  329.99   11.77
   6  11  -1  334.07   10.46
   6 -11  -1  319.56    9.04
  -6  11   1  336.17   12.37
   5  11  -1  407.73   12.00
   5  11  -1  394.49   11.24
   5  11  -1  401.48   11.72
   5  11  -1  386.04   13.71
  -5  11   1  411.60   13.64
  -5  11   1  402.92   11.38
  -5  11   1  397.12   11.72
  -5  11   1  384.71   12.34
   5 -11  -1  378.36    9.31
  -4  11   1   41.52    4.60
   4  11  -1   20.22    3.82
  -4  11   1   39.47    4.90
  -4  11   1   18.36    3.80
   4  11  -1   20.06    3.82
   4 -11  -1   23.73    3.10
   4  11  -1   19.56    3.46
   4 -11  -1   22.27    2.77
   4  11  -1   20.00    4.03
  -4  11   1   22.85    4.27
  -3  11   1  378.37   13.20
   3  11  -1  398.86   11.48
   3  11  -1  383.70   10.29
  -3  11   1  367.30   10.75
   3 -11  -1  374.90    8.08
  -3  11   1  367.89   11.63
  -3 -11   1  365.09    8.56
   3  11  -1  359.21   13.09
   3 -11  -1  375.41    8.60
   3  11  -1  380.28   11.00
  -3  11   1  392.25   10.84
   2 -11  -1   42.53    3.29
  -2  11   1   45.03    4.07
   2  11  -1   57.84    4.91
  -2  11   1   46.40    4.52
   2  11  -1   47.84    5.09
   2  11  -1   44.93    3.72
   2 -11  -1   50.03    2.96
  -2  11   1   46.88    5.00
  -2  11   1   42.17    2.85
  -2 -11   1   44.18    3.05
   2  11  -1   51.08    4.37
  -1  11   1   20.53    3.63
   1  11  -1   16.67    2.23
   1  11  -1   19.98    3.00
  -1 -11   1   14.18    1.73
   1 -11  -1   16.52    2.05
  -1  11   1   17.97    2.87
   1  11  -1   19.07    3.02
  -1  11   1   16.36    2.00
  -1  11   1   17.74    2.99
   1  11  -1   16.10    3.21
   0  11   1   21.85    2.41
   0  11  -1   23.24    3.14
   0  11   1   21.76    2.99
   0  11  -1   21.50    2.24
   0 -11   1   18.26    1.78
   0  11   1   29.28    4.20
   0  11   1   23.92    3.11
   0 -11  -1   27.97    2.65
   0  11  -1   20.35    3.12
   0  11  -1   26.14    3.65
  -1  11  -1  203.86    9.55
   1  11   1  216.72    8.35
  -1  11  -1  208.05    8.57
   1  11   1  207.29    8.28
   1 -11   1  199.21    5.27
  -1  11  -1  212.93    8.20
   1  11   1  209.84   10.01
  -1  11  -1  196.42    5.75
   1  11   1  217.90    7.55
  -1 -11  -1  209.50    6.81
   2  11   1   20.81    4.08
  -2  11  -1    8.06    2.83
  -2 -11  -1   18.34    2.88
   2  11   1   13.81    3.56
  -2  11  -1   22.04    3.70
   2  11   1   13.19    2.90
   2  11   1   16.14    3.30
  -2  11  -1    9.68    3.46
   3  11   1  532.00   13.43
   3  11   1  478.61   15.39
   3  11   1  474.04   11.98
  -3  11  -1  483.19   13.30
  -3  11  -1  491.07   12.17
  -3  11  -1  504.09   12.59
   3 -11   1  487.30    9.34
   3  11   1  509.66   12.88
  -3  11  -1  472.41   14.47
  -3 -11  -1  486.99   10.93
  -4  11  -1   48.90    5.09
  -4  11  -1   60.87    5.32
  -4  11  -1   66.25    5.25
  -4  11  -1   60.75    5.26
   4 -11   1   43.16    3.33
   4  11   1   47.90    4.69
   4  11   1   52.21    4.38
  -4 -11  -1   49.82    4.06
   4  11   1   51.78    5.57
  -5  11  -1  268.73    9.91
   5  11   1  259.69   11.44
   5  11   1  256.17   10.20
   5  11   1  254.70    8.67
   5 -11   1  261.16    8.04
  -5  11  -1  277.95    9.58
  -5  11  -1  241.90   10.06
  -5  11  -1  258.43   10.56
  -5 -11  -1  261.38    8.61
  -6 -11  -1   10.87    1.88
   6  11   1   15.73    3.34
  -6  11  -1   13.86    2.96
   6 -11   1   17.57    2.63
  -6  11  -1   21.78    3.69
   6  11   1   17.20    2.67
   6  11   1   15.48    3.04
  -6  11  -1   20.31    3.41
  -6  11  -1   12.48    2.81
   7  11   1    0.48    1.37
   7  11   1   -2.36    2.59
   7  11   1    1.60    2.03
  -7  11  -1    1.46    1.91
  -7  11  -1    1.82    2.06
  -7 -11  -1   -1.25    2.31
   7 -11   1    1.70    1.64
  -7  11  -1    0.18    2.35
  -7  11  -1    3.09    1.98
   8 -11   1    0.54    1.70
  -8  11  -1   -2.45    2.26
   8  11   1   -1.29    2.49
   8  11   1   -2.83    3.01
  -8 -11  -1   -3.29    2.65
  -8  11  -1   -1.04    2.49
   8  11   1    0.37    1.31
  -8  11  -1   -1.70    2.40
  -8  11  -1    0.29    1.56
   9  11   1    0.65    2.24
  -9  11  -1    4.07    2.05
  -9  11  -1    3.65    2.13
   9  11   1    2.51    2.14
  -9  11  -1    0.44    2.55
  -9  11  -1    2.25    2.16
   9 -11   1    3.60    1.76
  10  11   1   51.72    5.39
 -10  11  -1   58.31    4.97
  10 -11   1   62.42    5.34
 -10  11  -1   63.59    5.11
 -10  11  -1   54.88    4.87
  10  11   1   49.38    5.16
 -11  11  -1   19.84    3.72
 -11  11  -1   27.08    4.22
  11  11   1   12.13    3.34
 -11  11  -1   22.78    3.30
  11 -11   1   17.39    3.28
  11  11   1   17.72    3.39
 -12  11  -1   50.72    4.64
 -12  11  -1   56.14    5.52
  12 -11   1   51.95    5.34
 -12  11  -1   54.40    5.23
  12  11   1   51.96    5.28
  12  11   1   46.88    5.73
 -13  11  -1    9.78    2.28
  13  11   1    9.57    2.87
 -13  11  -1   17.82    3.72
  13 -11   1   10.15    3.20
  13  11   1   11.58    3.75
  14  11   1   74.01    7.75
 -14  11  -1   85.97    6.82
  14 -11   1   82.95    7.19
  15  11   1  123.90   10.06
  15 -11   1  137.28    9.64
 -15  11  -1  131.55    8.57
  16  11   1   20.57    5.50
 -16  11  -1   14.25    3.78
  16 -11   1   13.65    4.17
  17 -11   1   99.94    9.19
  17  11   1   98.95    9.72
 -17  11  -1   95.33    7.63
  18 -11   1   -1.41    3.40
 -18  11  -1    1.86    2.59
  18  11   1    5.43    4.31
  19 -11   1    9.43    4.30
  19  11   1   12.04    4.89
 -19  11  -1    5.12    2.95
 -20  11  -1    4.20    3.12
  20  11   1    3.18    4.66
  20 -11   1    1.05    3.53
  20  12  -1    1.16    3.58
 -20  12   1    1.65    2.80
  20 -12  -1    0.88    3.29
 -20  12   1    7.12    3.23
  19  12  -1    5.94    4.03
 -19  12   1    8.16    3.56
  19 -12  -1    6.28    3.39
 -19  12   1   -0.46    3.10
  18 -12  -1    8.24    3.54
 -18  12   1   11.46    3.17
  18  12  -1   10.50    4.35
 -18  12   1    9.19    3.46
  17 -12  -1    2.68    2.84
 -17  12   1    1.52    2.49
 -17  12   1    0.48    2.71
  17  12  -1    7.81    4.44
  16 -12  -1    0.07    2.60
  16  12  -1    6.58    3.91
 -16  12   1    7.98    3.17
 -16  12   1    0.73    2.39
  15  12  -1    2.91    3.56
 -15  12   1    9.01    3.33
  15 -12  -1    8.06    3.11
 -14  12   1    8.28    3.41
  14 -12  -1    4.63    2.97
  14  12  -1    6.66    3.79
  14  12  -1    9.44    3.34
 -14  12   1   -2.98    2.68
 -13  12   1   39.55    4.65
  13  12  -1   43.90    5.20
 -13  12   1   29.63    4.23
  13 -12  -1   40.20    4.89
 -13  12   1   38.12    4.39
  13  12  -1   36.43    5.17
  12  12  -1   25.48    4.32
 -12  12   1   22.22    3.79
 -12  12   1   26.76    3.79
  12 -12  -1   25.50    4.18
  12  12  -1   18.56    3.87
 -12  12   1   16.36    3.33
  11  12  -1   23.09    3.98
 -11  12   1   23.18    3.75
 -11  12   1   26.36    3.89
  11 -12  -1   29.33    4.10
  11  12  -1   23.63    4.14
 -11  12   1   25.16    3.72
 -10  12   1   13.07    2.94
  10  12  -1   20.32    3.88
 -10  12   1   15.76    3.06
 -10  12   1   22.55    3.67
  10 -12  -1   25.48    3.42
  10  12  -1   17.81    3.02
  10  12  -1   13.89    3.32
  -9  12   1   15.25    3.08
   9 -12  -1   10.43    1.99
  -9  12   1   17.81    3.26
  -9  12   1   13.18    2.88
   9  12  -1   14.04    3.45
   9  12  -1    5.71    2.41
   9  12  -1   13.66    2.80
   8  12  -1   17.52    3.66
   8  12  -1   15.80    2.79
  -8  12   1   17.05    3.57
  -8  12   1   18.12    3.52
   8  12  -1   14.24    3.11
   8 -12  -1   10.15    1.61
  -8  12   1   14.61    3.05
  -7  12   1  164.66    8.11
   7 -12  -1  146.43    6.41
  -7  12   1  166.09    9.29
   7  12  -1  161.35    8.39
  -7  12   1  145.60    7.53
   7  12  -1  150.26    9.17
   7  12  -1  160.22    8.35
   7  12  -1  166.49    7.81
  -6  12   1  105.50    6.44
   6  12  -1   97.09    6.08
  -6  12   1   98.02    6.71
   6 -12  -1   88.22    4.79
   6  12  -1   90.15    7.26
  -6  12   1  101.10    7.22
   6  12  -1  100.68    6.51
   6  12  -1   93.33    6.29
  -6  12   1  100.61    6.60
   5 -12  -1  117.54    5.43
   5  12  -1  127.09    6.92
  -5  12   1  118.28    7.27
  -5  12   1  134.15    7.42
   5 -12  -1  126.32    5.28
  -5  12   1  136.41    7.21
   5  12  -1  124.93    6.87
  -5  12   1  121.85    7.98
   5  12  -1  114.69    8.28
   5  12  -1  128.72    7.32
   4  12  -1  109.98    6.73
   4 -12  -1  113.20    4.96
  -4  12   1  117.93    6.91
   4  12  -1   97.55    7.36
   4  12  -1  108.10    6.14
  -4  12   1  102.87    7.71
   4  12  -1  111.03    6.49
  -4  12   1  111.26    6.99
   3  12  -1  102.83    7.68
  -3  12   1  104.81    6.17
   3  12  -1  106.68    6.33
   3 -12  -1  108.85    4.94
   3  12  -1  109.35    6.56
   3  12  -1  111.75    5.93
  -3  12   1  103.53    6.71
  -3  12   1  111.72    7.71
   2  12  -1   70.02    5.17
   2  12  -1   77.55    4.82
   2  12  -1   69.59    6.14
  -2  12   1   66.78    5.34
   2 -12  -1   73.69    4.07
  -2  12   1   66.47    5.05
  -2  12   1   70.93    6.21
   2  12  -1   74.24    5.44
   1  12  -1   -1.17    1.91
   1  12  -1   -0.63    2.10
   1  12  -1    3.47    1.57
  -1  12   1   -0.24    2.23
  -1  12   1   -1.72    1.91
   1  12  -1    1.61    1.92
  -1  12   1   -2.02    2.24
   1 -12  -1   -3.23    1.60
   0  12  -1    5.01    1.38
   0  12   1    4.11    1.79
   0 -12  -1    9.44    1.93
   0  12  -1    7.28    2.53
   0  12   1    8.42    2.93
   0  12   1    6.14    2.27
   0  12   1    7.79    1.61
   0  12  -1    8.17    2.41
   0  12  -1    6.75    2.38
   1  12   1   30.88    4.09
  -1  12  -1   35.42    4.09
  -1  12  -1   29.38    4.11
   1  12   1   30.66    3.59
   1  12   1   32.65    3.72
  -1  12  -1   28.31    3.71
   1  12   1   29.29    3.07
  -1 -12  -1   34.56    3.12
   2  12   1    8.73    2.54
  -2 -12  -1   14.30    2.30
   2  12   1    8.19    2.62
  -2  12  -1    9.66    3.03
  -2  12  -1   11.76    2.90
  -2  12  -1   10.78    2.67
   2  12   1    7.70    1.84
   2  12   1   14.51    3.23
   3  12   1   23.47    3.87
  -3  12  -1   25.87    3.82
  -3  12  -1   20.86    3.53
   3  12   1   17.04    2.64
   3  12   1   30.91    4.37
   3  12   1   24.14    3.24
  -3 -12  -1   26.18    2.92
  -3  12  -1   23.58    3.61
   4  12   1  112.75    7.09
   4  12   1   97.30    6.15
  -4  12  -1  109.25    6.67
  -4  12  -1  114.86    6.58
   4  12   1  101.16    5.99
  -4  12  -1   99.01    6.69
  -4  12  -1  104.48    7.07
   4  12   1   96.88    7.38
  -4 -12  -1  101.86    5.47
   5  12   1    9.88    3.09
   5  12   1    2.76    2.26
  -5  12  -1   11.10    3.26
   5  12   1    5.81    1.92
  -5  12  -1    8.00    2.53
  -5 -12  -1    1.85    1.93
  -5  12  -1    7.70    2.96
  -6  12  -1   12.43    3.08
  -6  12  -1    7.01    2.67
  -6  12  -1   10.38    2.62
   6 -12   1   11.40    2.34
   6  12   1    8.35    3.21
   6  12   1   10.59    2.47
  -6 -12  -1    6.67    1.87
   6  12   1    3.87    2.21
  -6  12  -1   15.51    3.12
   7 -12   1   41.25    3.77
  -7  12  -1   41.21    4.25
  -7  12  -1   42.91    4.29
  -7 -12  -1   36.31    3.56
   7  12   1   31.28    4.08
  -7  12  -1   35.79    4.09
  -7  12  -1   37.71    4.35
   7  12   1   35.53    4.69
   7  12   1   39.69    3.60
  -8  12  -1   17.37    3.17
   8  12   1    7.40    2.41
  -8  12  -1   17.04    2.94
   8 -12   1   19.12    2.92
   8  12   1   11.22    2.75
  -8  12  -1   16.37    3.23
  -8  12  -1   18.20    3.18
  -9  12  -1   -4.01    2.82
  -9  12  -1   -0.81    2.08
   9  12   1   -4.90    3.02
  -9  12  -1    1.25    2.36
  -9  12  -1   -1.16    1.83
   9  12   1   -6.36    3.69
   9 -12   1   -1.65    2.19
  10  12   1   43.84    5.41
 -10  12  -1   46.33    4.67
 -10  12  -1   50.44    4.85
  10 -12   1   53.46    4.94
  10  12   1   45.27    5.36
 -10  12  -1   50.91    4.88
 -11  12  -1   -1.31    2.75
 -11  12  -1   -1.50    1.92
  11  12   1   -5.63    3.66
  11 -12   1   -1.71    2.48
  11  12   1   -3.27    2.94
 -11  12  -1   -5.39    3.00
 -12  12  -1    0.08    1.89
  12  12   1   -2.19    4.28
  12  12   1   -3.90    2.71
 -12  12  -1   -0.30    2.85
 -12  12  -1   -7.39    3.36
  12 -12   1   -0.84    2.54
 -13  12  -1   25.69    4.05
  13 -12   1   26.30    4.22
 -13  12  -1   22.10    3.31
  13  12   1   21.05    3.85
 -13  12  -1   16.07    3.28
  13  12   1   17.30    4.40
 -13  12  -1   11.58    3.22
 -14  12  -1    2.67    2.88
  14 -12   1    8.28    3.13
  14  12   1    8.53    3.70
 -15  12  -1   16.88    3.36
  15 -12   1   30.41    5.11
  15  12   1   24.48    5.54
 -15  12  -1   30.03    4.89
 -16  12  -1   84.94    7.07
  16 -12   1  102.81    8.90
  16  12   1   98.05    9.39
 -16  12  -1   90.19    7.56
  17  12   1    6.42    4.08
 -17  12  -1    3.56    3.37
  17 -12   1    0.67    2.98
 -18  12  -1   43.42    5.54
  18 -12   1   45.67    6.60
  18  12   1   43.13    6.88
  19 -12   1   12.23    4.33
 -19  12  -1   16.47    4.22
 -19  13   1   -1.40    2.57
 -19  13   1   -1.05    3.01
  19 -13  -1   -4.74    3.93
  19  13  -1    5.54    4.16
  18  13  -1    6.03    3.93
 -18  13   1    7.10    3.17
 -18  13   1    8.49    3.27
  18 -13  -1    9.42    3.83
 -17  13   1   11.69    3.52
  17  13  -1    8.78    4.13
 -17  13   1    5.19    3.27
  17 -13  -1    3.16    2.67
  16 -13  -1    3.12    2.96
 -16  13   1    0.29    2.80
 -16  13   1    6.40    3.14
  16  13  -1    3.97    4.26
 -16  13   1    1.12    2.62
  15 -13  -1    2.50    2.77
 -15  13   1   -5.86    3.21
  15  13  -1    0.56    3.05
 -15  13   1   -2.27    2.66
  14  13  -1   58.49    6.43
 -14  13   1   44.42    5.28
  14 -13  -1   62.12    6.39
  14  13  -1   50.46    6.64
 -14  13   1   40.46    5.09
 -13  13   1   -1.54    2.76
  13 -13  -1   10.52    3.36
  13  13  -1    4.31    3.54
 -13  13   1    0.06    2.64
  13  13  -1    9.63    3.76
 -13  13   1    0.76    1.94
 -12  13   1   20.90    3.57
  12 -13  -1   30.81    4.24
 -12  13   1   25.76    4.03
  12  13  -1   27.14    4.95
  12  13  -1   28.42    4.81
 -12  13   1   29.19    4.37
  11  13  -1    2.21    2.51
  11  13  -1    2.27    2.86
 -11  13   1    1.57    2.55
  11 -13  -1   -1.62    2.38
 -11  13   1   -0.03    1.88
 -11  13   1   -1.53    2.68
  10 -13  -1    3.13    2.30
  10  13  -1    6.80    2.61
 -10  13   1    7.34    2.47
  10  13  -1    9.72    3.08
 -10  13   1   12.83    3.25
 -10  13   1   11.01    3.32
  -9  13   1    3.60    2.88
   9  13  -1    5.53    3.15
  -9  13   1    3.66    2.94
  -9  13   1    1.04    2.30
   9  13  -1    0.55    2.27
   9 -13  -1   -2.94    2.60
   9  13  -1    0.86    1.86
   8  13  -1  105.31    7.36
  -8  13   1  105.18    6.86
  -8  13   1  100.06    7.54
  -8  13   1   97.01    6.72
   8  13  -1   96.08    7.80
   8 -13  -1   96.19    5.60
   8  13  -1  108.66    7.34
   8  13  -1  108.56    6.72
   7  13  -1    6.94    2.21
   7  13  -1    8.36    3.15
  -7  13   1   11.20    3.22
   7  13  -1    9.16    2.97
   7  13  -1    6.29    2.63
  -7  13   1    9.45    3.09
  -7  13   1   13.09    3.26
   6  13  -1   25.18    3.92
  -6  13   1   19.64    4.03
   6  13  -1   17.25    2.73
  -6  13   1   24.68    3.87
   6  13  -1   23.99    4.10
   6  13  -1   22.49    3.84
  -6  13   1   27.20    4.12
   5  13  -1   30.37    3.79
   5  13  -1   22.22    3.20
   5  13  -1   29.24    4.07
  -5  13   1   25.53    4.18
  -5  13   1   23.23    3.76
  -5  13   1   29.91    4.04
   5  13  -1   27.93    4.48
   4  13  -1    1.85    1.89
   4  13  -1   -0.71    2.38
   4  13  -1   -2.91    2.48
   4  13  -1   -2.72    2.58
  -4  13   1   -0.18    2.48
  -4  13   1    1.26    1.92
  -3  13   1    9.58    2.46
   3  13  -1   16.34    3.58
   3  13  -1   11.12    3.26
   3  13  -1   11.60    2.48
  -3  13   1    7.38    2.65
   3  13  -1    6.37    2.27
  -2  13   1   -1.51    2.22
   2  13  -1    0.36    2.20
  -2  13   1   -0.30    2.15
   2  13  -1    2.01    2.56
   2  13  -1    2.19    1.80
  -2  13   1   -0.92    2.51
   2  13  -1    0.28    1.93
   1  13  -1    3.57    2.11
   1  13  -1    4.90    2.45
   1  13  -1    4.46    2.18
   1 -13  -1    7.50    1.91
  -1  13   1    7.87    2.72
  -1  13   1    5.98    2.90
  -1  13   1    6.47    2.52
   0  13  -1   30.35    3.80
   0  13  -1   34.04    4.61
   0  13   1   38.43    4.17
   0 -13  -1   37.01    3.17
   0  13   1   35.73    5.08
   0  13   1   32.45    3.84
   0  13  -1   33.04    4.15
  -1  13  -1    5.94    2.45
   1  13   1    3.97    2.48
   1  13   1    7.02    1.65
   1  13   1    4.77    1.76
  -1 -13  -1    5.01    1.47
   1  13   1    5.49    2.40
  -1  13  -1    6.58    2.40
   2  13   1   43.08    4.31
  -2 -13  -1   48.66    3.80
  -2  13  -1   46.29    4.68
   2  13   1   44.91    3.93
   2  13   1   52.74    4.95
   2  13   1   51.45    5.73
  -2  13  -1   46.47    5.36
   3  13   1   15.99    3.82
  -3  13  -1   20.96    3.61
  -3  13  -1   16.68    3.38
   3  13   1   18.88    3.05
   3  13   1   14.42    3.32
  -3 -13  -1   15.21    2.45
  -3  13  -1   18.56    3.55
   3  13   1   14.64    2.35
  -4 -13  -1    0.69    1.95
  -4  13  -1    4.75    2.23
   4  13   1    5.50    2.79
  -4  13  -1    4.67    2.16
   4  13   1    4.21    1.83
  -4  13  -1    9.42    2.75
   4  13   1    4.69    2.01
   4  13   1    2.97    2.51
   5  13   1    0.80    2.81
   5  13   1    1.09    2.58
   5  13   1   -1.93    2.77
  -5  13  -1    3.32    2.07
  -5  13  -1    7.11    2.65
  -5 -13  -1   -1.62    2.35
  -5  13  -1    4.69    2.11
   5  13   1    2.74    1.68
  -5  13  -1    6.54    2.64
  -6  13  -1    2.13    2.24
  -6  13  -1    0.20    2.20
  -6  13  -1   -1.16    2.60
   6  13   1    0.47    2.85
  -6  13  -1    5.11    2.53
  -6 -13  -1   -2.99    2.32
   6  13   1    1.07    1.60
   6  13   1   -3.81    2.99
  -7  13  -1   17.32    3.49
  -7 -13  -1   18.55    2.83
  -7  13  -1   14.82    3.29
   7  13   1   14.92    2.77
  -7  13  -1   20.34    3.68
   7  13   1   17.15    3.97
  -7  13  -1   21.77    3.58
  -8  13  -1    3.27    2.19
   8  13   1    0.79    2.83
  -8  13  -1    2.78    2.70
  -8  13  -1    0.70    2.41
  -8  13  -1    1.83    2.18
   8  13   1   -0.96    3.35
  -9  13  -1   90.36    6.93
   9  13   1   84.77    7.16
  -9  13  -1   95.14    6.50
  -9  13  -1   90.22    7.07
   9  13   1   86.40    7.53
   9 -13   1  101.22    6.47
  -9  13  -1   93.15    6.86
 -10  13  -1    3.48    2.53
  10  13   1   -2.94    3.43
  10  13   1   -3.51    3.02
 -10  13  -1   -3.04    2.97
  10 -13   1   -0.17    1.85
 -10  13  -1   -3.53    2.45
  11  13   1    1.43    3.08
  11 -13   1   12.63    2.92
  11  13   1    8.95    2.58
 -11  13  -1    8.90    2.82
 -11  13  -1   12.32    2.67
 -11  13  -1    7.89    2.75
 -12  13  -1   20.33    3.68
 -12  13  -1   16.27    3.36
  12  13   1   19.21    3.90
 -12  13  -1   24.66    3.77
  12 -13   1   23.35    3.85
  12  13   1   21.32    4.14
  13  13   1    1.58    2.38
  13  13   1   -5.85    3.98
  13 -13   1   -2.36    2.48
 -13  13  -1   -0.96    2.62
 -13  13  -1   -0.99    2.62
  14 -13   1    6.45    2.63
  14  13   1    4.68    3.41
 -14  13  -1    2.35    3.09
 -14  13  -1    0.86    2.93
 -15  13  -1   -1.46    3.63
  15 -13   1    1.48    2.46
 -15  13  -1    2.35    2.63
 -15  13  -1   10.76    3.53
  15  13   1    6.81    3.73
  16  13   1    9.32    4.46
 -16  13  -1   -2.64    3.26
 -16  13  -1   -1.04    2.84
 -16  13  -1    6.96    3.39
  16 -13   1    1.48    3.00
  17 -13   1   28.46    5.32
 -17  13  -1   20.02    4.21
  17  13   1   31.09    6.45
 -17  13  -1   25.43    4.59
 -18  13  -1    9.47    4.04
 -18  13  -1    4.82    3.15
  18  13   1   15.20    5.52
  18 -13   1    7.10    3.87
  17  14  -1   36.91    6.34
  17 -14  -1   32.54    5.42
 -17  14   1   34.86    5.14
 -17  14   1   35.40    5.30
  16  14  -1   23.23    5.30
 -16  14   1   13.40    3.73
 -16  14   1   14.43    3.82
  16 -14  -1   15.43    3.61
 -15  14   1   53.42    5.94
  15  14  -1   52.82    7.09
 -15  14   1   55.31    6.03
  15 -14  -1   55.58    6.14
  14 -14  -1    7.21    3.32
 -14  14   1    4.93    3.73
  14  14  -1    9.87    4.20
 -14  14   1    7.86    3.43
 -13  14   1  187.65   10.31
 -13  14   1  202.49   10.43
  13  14  -1  189.03   11.69
  13  14  -1  207.52   11.96
 -13  14   1  192.93   10.39
  13 -14  -1  198.93   10.28
 -12  14   1   17.26    3.82
  12  14  -1   20.73    4.75
 -12  14   1   14.27    3.98
  12  14  -1   19.39    4.56
 -12  14   1   15.64    3.64
  11  14  -1   98.64    8.40
 -11  14   1   87.88    6.94
 -11  14   1   93.04    7.09
 -11  14   1   94.82    7.64
  11  14  -1   89.95    8.09
  10  14  -1   12.46    3.40
  10  14  -1   13.58    3.47
 -10  14   1   16.40    3.69
  10  14  -1   19.72    4.44
 -10  14   1   16.38    3.71
 -10  14   1   11.31    3.28
  -9  14   1   12.61    3.42
  -9  14   1   11.64    3.34
  -9  14   1   15.01    3.38
   9  14  -1    5.02    2.76
   9  14  -1   17.58    4.25
   9  14  -1   13.88    3.74
   8  14  -1    1.55    2.33
  -8  14   1    3.96    2.83
   8  14  -1   -1.95    2.19
  -8  14   1    6.03    3.02
   8  14  -1    3.09    2.35
  -8  14   1   -0.37    2.25
   8  14  -1    4.27    3.02
   7  14  -1  132.33    7.74
   7  14  -1  133.79    9.39
  -7  14   1  143.74    8.33
  -7  14   1  136.81    7.92
   7  14  -1  140.26    8.52
   7  14  -1  150.92    9.03
  -7  14   1  154.26    9.66
   6  14  -1  157.60    8.63
   6  14  -1  152.97    8.89
  -6  14   1  151.54    9.88
   6  14  -1  142.99    8.06
  -6  14   1  140.36    8.07
   6  14  -1  140.28    9.80
   5  14  -1   37.07    5.31
  -5  14   1   32.21    4.66
  -5  14   1   34.45    5.00
   5  14  -1   32.36    4.25
   5  14  -1   38.18    4.31
   5  14  -1   33.94    4.61
   4  14  -1  127.45    6.98
   4  14  -1  121.02    7.47
   4  14  -1  136.99    8.12
  -4  14   1  115.16    8.55
  -4  14   1  113.17    7.62
   4  14  -1  116.33    8.69
   3  14  -1   13.38    4.10
  -3  14   1    8.56    3.27
   3  14  -1   13.10    3.38
  -3  14   1    9.56    3.29
   3  14  -1    5.65    3.07
  -2  14   1    6.47    3.10
  -2  14   1    3.50    2.80
  -2  14   1    0.90    2.06
   2  14  -1    7.59    2.99
   2  14  -1    2.18    2.41
   2  14  -1    7.15    3.27
  -1  14   1   76.07    7.35
  -1  14   1   79.33    6.14
   1  14  -1   74.28    6.25
  -1  14   1   75.51    6.25
   1  14  -1   76.80    6.29
   1  14  -1   65.42    6.59
   0  14  -1  146.74    9.60
   0  14   1  147.62    8.39
   0  14  -1  167.44    8.58
   0  14  -1  155.64    8.81
   0  14   1  148.56   10.04
   0  14   1  168.49    8.72
   1  14   1   35.68    5.64
  -1  14  -1   26.69    4.39
   1  14   1   36.09    4.55
   1  14   1   26.14    4.13
  -1  14  -1   28.34    4.92
   2  14   1  288.55   13.78
   2  14   1  312.76   11.79
  -2  14  -1  272.97   11.66
   2  14   1  286.08   11.33
  -2  14  -1  282.31   13.18
   3  14   1   21.08    4.25
  -3  14  -1   16.18    3.92
   3  14   1   10.20    3.14
   3  14   1   17.48    4.60
  -3  14  -1   16.88    4.04
   3  14   1    8.88    2.55
  -4  14  -1   28.89    4.57
   4  14   1   30.00    4.80
  -4 -14  -1   26.52    3.02
  -4  14  -1   28.93    4.11
   4  14   1   27.42    3.70
   4  14   1   33.60    4.63
  -4  14  -1   34.21    4.52
   4  14   1   30.90    3.86
  -5  14  -1   34.42    4.51
  -5  14  -1   33.62    4.81
   5  14   1   28.00    3.79
   5  14   1   29.66    4.99
  -5  14  -1   31.37    4.51
   5  14   1   32.55    4.01
   5  14   1   35.41    4.88
  -5 -14  -1   30.85    3.52
  -5  14  -1   38.92    4.75
  -6 -14  -1   29.33    3.60
  -6  14  -1   31.68    4.60
   6  14   1   27.33    4.54
  -6  14  -1   40.15    4.74
  -6  14  -1   24.60    3.95
   6  14   1   24.98    3.72
  -6  14  -1   32.90    4.54
   6  14   1   31.52    4.96
  -7  14  -1   -1.18    2.53
  -7  14  -1    4.15    2.77
  -7  14  -1    8.36    3.24
   7  14   1   -0.99    2.77
  -7  14  -1    0.23    2.26
   7  14   1   -3.06    3.14
   8  14   1   77.68    7.32
  -8  14  -1   95.70    7.03
  -8  14  -1   87.59    6.55
  -8  14  -1   88.33    7.18
   8  14   1   80.06    7.08
  -8  14  -1   81.75    7.11
  -9  14  -1   13.28    3.39
  -9  14  -1   10.50    2.95
  -9  14  -1   10.48    3.14
  -9  14  -1   11.03    3.24
   9  14   1   11.59    3.29
   9  14   1    6.99    2.75
  10  14   1   41.69    5.65
 -10  14  -1   60.60    5.98
  10  14   1   41.67    5.48
 -10  14  -1   56.57    5.69
 -10  14  -1   44.28    5.01
 -11  14  -1   30.37    4.75
  11  14   1   22.46    4.39
 -11  14  -1   24.39    4.18
  11  14   1   19.09    3.90
 -11  14  -1   26.94    4.07
  12  14   1    8.79    3.77
 -12  14  -1    8.77    3.63
  12  14   1    3.23    3.11
 -12  14  -1   11.10    3.93
 -12  14  -1    6.38    2.78
  13  14   1    8.36    3.22
  13  14   1    3.65    2.88
 -13  14  -1    7.69    2.96
 -13  14  -1   12.27    3.56
  14 -14   1    7.53    3.13
 -14  14  -1   10.70    3.50
  14  14   1   11.76    4.54
 -14  14  -1   10.44    3.60
 -15  14  -1   23.23    4.46
  15  14   1   32.33    5.90
 -15  14  -1   29.72    4.62
  15 -14   1   28.77    4.97
  16  14   1   12.48    4.46
 -16  14  -1   15.16    3.86
  16 -14   1   12.56    4.19
 -16  14  -1    7.78    3.61
  17 -14   1   20.23    4.91
  17  14   1   15.31    4.66
 -17  14  -1   14.41    4.00
 -17  14  -1   13.82    3.83
 -16  15   1    7.35    3.22
  16  15  -1    3.81    3.18
 -16  15   1    6.00    3.40
 -15  15   1   -0.24    2.80
  15  15  -1    7.24    3.64
 -15  15   1    5.32    3.42
 -14  15   1   93.59    7.83
 -14  15   1   92.87    7.71
  14  15  -1  100.86    9.23
 -13  15   1    9.60    3.77
  13  15  -1    8.61    3.56
  13  15  -1   12.47    4.21
 -13  15   1    5.61    2.85
 -13  15   1   10.90    3.64
  13  15  -1    9.88    4.06
 -12  15   1   79.01    7.33
 -12  15   1   76.89    6.99
  12  15  -1   80.72    7.90
  12  15  -1   72.36    7.51
  12  15  -1   87.20    7.94
 -12  15   1   71.81    6.90
  11  15  -1   52.25    6.32
  11  15  -1   38.09    5.79
 -11  15   1   37.53    5.13
 -11  15   1   44.66    5.56
 -11  15   1   39.98    5.18
  11  15  -1   42.01    5.86
  10  15  -1   37.69    5.53
  10  15  -1   32.27    5.37
 -10  15   1   37.26    5.07
 -10  15   1   34.99    4.87
  10  15  -1   33.92    5.29
 -10  15   1   33.77    5.14
   9  15  -1   32.41    5.03
   9  15  -1   27.05    5.03
  -9  15   1   23.82    4.08
   9  15  -1   29.44    4.92
  -9  15   1   33.69    5.13
  -9  15   1   29.44    4.60
   8  15  -1   27.08    4.77
   8  15  -1   23.48    4.59
   8  15  -1   26.48    4.46
  -8  15   1   23.68    4.55
  -8  15   1   16.90    3.66
   7  15  -1   68.65    7.30
   7  15  -1   79.04    7.21
  -7  15   1   69.58    7.09
   7  15  -1   66.46    5.84
  -7  15   1   60.83    6.15
   7  15  -1   78.69    6.71
   6  15  -1  151.72    8.68
  -6  15   1  147.53   10.16
   6  15  -1  137.25   10.37
   6  15  -1  151.45    9.03
   6  15  -1  177.98    9.90
   5  15  -1  244.16   13.15
   5  15  -1  273.89   11.75
  -5  15   1  262.00   13.28
   4  15  -1   25.78    4.75
   4  15  -1   38.60    5.53
   4  15  -1   22.91    5.31
  -4  15   1   20.49    4.60
  -4  15   1   23.00    4.42
   3  15  -1   92.97    7.44
  -3  15   1   79.26    7.48
   3  15  -1   88.14    7.08
  -3  15   1   81.98    6.93
   3  15  -1   72.78    7.33
   2  15  -1   16.26    3.83
  -2  15   1   20.12    4.38
  -2  15   1   20.75    3.98
   2  15  -1   27.02    4.44
   2  15  -1   33.46    5.15
   1  15  -1   34.52    4.63
   1  15  -1   30.61    4.59
  -1  15   1   31.89    4.34
  -1  15   1   32.36    5.39
  -1  15   1   28.44    4.15
   1  15  -1   29.75    5.03
   0  15  -1   20.77    4.63
   0  15   1   24.94    5.20
   0  15   1   27.49    4.46
   0  15   1   21.30    3.98
   0  15  -1   16.96    3.52
   1  15   1  200.77   11.88
   1  15   1  199.49   10.12
  -1  15  -1  199.87   10.35
   1  15   1  226.59   10.46
  -1  15  -1  193.87   11.46
   2  15   1   11.85    4.16
   2  15   1    9.58    3.98
  -2  15  -1    4.72    3.55
  -2  15  -1    9.00    3.86
   2  15   1    2.92    2.91
   3  15   1  294.89   14.44
  -3  15  -1  303.58   13.90
  -3  15  -1  302.55   12.86
   3  15   1  348.23   13.34
   3  15   1  296.80   12.02
  -4  15  -1   11.15    4.12
   4  15   1   23.82    5.27
   4  15   1   13.89    3.81
  -4  15  -1   11.64    4.62
   4  15   1   10.12    4.48
  -5  15  -1  124.37    8.10
  -5  15  -1  107.54    8.13
   5  15   1  124.76    7.97
   5  15   1  117.85    9.39
  -5  15  -1  127.17    9.08
   6  15   1   12.56    4.03
  -6  15  -1   15.26    3.81
  -6  15  -1    6.73    3.10
  -6  15  -1    8.03    3.57
  -6  15  -1    7.76    3.05
   6  15   1    4.05    2.35
   6  15   1    7.02    3.41
  -7  15  -1    3.05    2.43
   7  15   1    5.22    3.08
   7  15   1    1.56    2.21
   7  15   1    1.44    2.49
  -7  15  -1    5.79    2.65
  -7  15  -1    8.82    3.17
  -7  15  -1   11.08    3.32
  -8  15  -1    8.28    3.47
  -8  15  -1    0.10    2.89
   8  15   1   -4.50    3.35
  -8  15  -1    2.03    2.46
   8  15   1    2.72    2.52
   8  15   1    3.97    2.97
  -8  15  -1    3.83    3.06
   9  15   1   55.31    6.23
  -9  15  -1   65.34    6.19
  -9  15  -1   56.84    6.14
  -9  15  -1   65.24    6.24
   9  15   1   69.46    7.38
  10  15   1   20.81    4.56
 -10  15  -1   29.93    4.96
 -10  15  -1   26.76    4.51
  10  15   1   21.57    4.58
 -10  15  -1   30.78    4.66
 -11  15  -1   35.80    5.02
  11  15   1   27.49    5.24
 -11  15  -1   31.01    4.93
  11  15   1   37.59    5.76
 -11  15  -1   29.82    4.59
 -12  15  -1    5.60    2.68
  12  15   1    2.22    2.92
  12  15   1    1.19    3.01
 -12  15  -1    4.86    3.41
 -12  15  -1    5.26    3.10
  13  15   1    4.06    3.00
 -13  15  -1   10.16    3.58
 -14  15  -1    2.64    2.79
  14  15   1    5.49    3.55
 -14  15  -1    7.27    3.63
  15  15   1   19.91    5.18
 -15  15  -1   13.43    3.90
 -15  15  -1   15.83    3.93
 -14  16   1    1.66    2.98
  14  16  -1   -2.49    3.19
  14  16  -1   -1.68    3.01
 -14  16   1    1.33    2.67
  13  16  -1   13.92    3.96
  13  16  -1   13.21    4.03
 -13  16   1   15.39    3.88
 -13  16   1   12.82    3.77
  13  16  -1   18.54    4.53
 -13  16   1   13.58    3.76
  12  16  -1   -1.59    3.20
  12  16  -1   -0.82    3.07
  12  16  -1   -1.83    3.29
 -12  16   1    4.26    2.86
 -12  16   1    2.06    2.53
 -12  16   1   -1.49    3.24
  11  16  -1   37.08    5.74
 -11  16   1   36.16    5.49
 -11  16   1   36.68    5.05
  11  16  -1   33.90    5.40
  11  16  -1   34.96    5.70
 -11  16   1   36.97    5.09
  10  16  -1    4.54    3.02
 -10  16   1    5.89    2.86
 -10  16   1    5.15    2.69
 -10  16   1    4.31    2.64
  10  16  -1    5.63    3.28
  10  16  -1    0.48    2.53
   9  16  -1   -0.35    2.47
  -9  16   1    0.63    2.65
   9  16  -1   -0.53    2.91
   9  16  -1    3.80    3.19
  -9  16   1   -4.32    3.34
  -8  16   1    0.48    2.52
   8  16  -1   -3.33    3.17
  -8  16   1   -1.91    2.89
   8  16  -1    4.92    3.29
   8  16  -1    2.46    2.57
   7  16  -1   18.31    4.71
  -7  16   1   11.29    3.64
   7  16  -1   13.36    4.22
  -6  16   1  109.71    9.04
   6  16  -1  111.67    8.51
   6  16  -1  111.47    8.16
   6  16  -1  103.91    9.15
   5  16  -1   35.80    5.52
   5  16  -1   22.93    5.10
   5  16  -1   30.79    5.05
  -5  16   1   29.78    5.58
  -4  16   1  155.96   10.65
   4  16  -1  169.32    9.78
   4  16  -1  144.96   10.67
   3  16  -1    5.23    3.39
   3  16  -1    6.89    3.50
  -3  16   1    5.25    2.85
  -3  16   1    0.79    2.64
   3  16  -1   10.24    3.60
   2  16  -1    4.68    2.99
   2  16  -1    6.68    3.11
  -2  16   1   -0.57    2.45
   2  16  -1    3.12    2.83
  -2  16   1    1.08    2.68
  -1  16   1   -0.36    2.52
  -1  16   1    0.48    2.67
   1  16  -1    1.44    2.80
  -1  16   1    1.56    2.74
   1  16  -1    3.57    2.73
   1  16  -1   -1.99    2.97
   0  16   1   13.05    4.00
   0  16   1   11.94    3.24
   0  16  -1   10.05    3.30
   0  16   1   13.26    3.00
   0  16  -1    7.98    2.80
   1  16   1    0.77    2.43
   1  16   1    2.51    2.54
  -1  16  -1    4.63    2.97
   1  16   1    3.52    3.39
  -1  16  -1    1.67    2.45
   2  16   1   64.06    6.20
  -2  16  -1   57.15    6.07
  -2  16  -1   58.26    6.50
   2  16   1   56.06    5.65
   2  16   1   51.80    6.44
   3  16   1    7.98    3.61
   3  16   1   17.90    4.61
  -3  16  -1    5.98    3.34
   3  16   1    8.61    3.36
  -3  16  -1    8.35    3.86
   4  16   1  170.30    9.96
   4  16   1  144.23   10.90
  -4  16  -1  145.30   10.21
  -4  16  -1  137.13    9.26
   5  16   1   68.12    7.19
  -5  16  -1   46.64    6.30
   5  16   1   56.65    7.13
  -5  16  -1   44.51    5.74
   6  16   1  112.88    8.49
  -6  16  -1  101.06    8.57
   6  16   1   98.76    9.01
  -6  16  -1   88.00    7.90
  -7  16  -1   65.91    6.92
   7  16   1   71.64    7.97
   7  16   1   76.70    7.15
  -7  16  -1   77.16    6.89
  -7  16  -1   72.94    7.30
   7  16   1   77.42    7.15
  -8  16  -1    3.31    2.98
   8  16   1   -2.08    3.13
  -8  16  -1   -1.88    2.95
   8  16   1    1.09    2.80
  -8  16  -1   -0.83    2.52
   8  16   1    0.69    3.05
  -8  16  -1   -1.08    2.45
   9  16   1    4.11    3.04
   9  16   1   -2.50    3.52
  -9  16  -1    2.35    3.09
  -9  16  -1   -0.30    2.27
  -9  16  -1    2.05    2.79
   9  16   1   -5.84    3.44
  10  16   1   14.74    3.98
 -10  16  -1   25.80    4.82
 -10  16  -1   20.61    4.27
  10  16   1   16.67    4.31
  10  16   1   13.92    4.03
 -10  16  -1   20.94    4.17
 -11  16  -1    3.21    2.53
 -11  16  -1    7.99    3.41
  11  16   1    0.03    3.00
  11  16   1   -0.59    3.02
 -11  16  -1    8.75    3.30
  12  16   1    0.31    3.02
 -12  16  -1    2.14    2.42
  12  16   1   -2.77    2.87
 -12  16  -1    6.91    3.62
 -12  16  -1    2.46    2.87
 -13  16  -1    6.57    3.25
  13  16   1    1.81    3.12
 -13  16  -1    1.23    2.69
  11  17  -1   -4.09    3.41
  11  17  -1   -1.09    3.60
  11  17  -1   -3.69    3.54
 -11  17   1    1.85    2.45
 -11  17   1    4.23    3.16
 -10  17   1   45.07    6.06
  10  17  -1   50.05    6.43
  10  17  -1   38.81    6.11
  10  17  -1   40.58    5.67
 -10  17   1   37.82    5.23
   9  17  -1    6.65    3.75
   9  17  -1    8.39    3.45
  -9  17   1   13.78    3.80
   8  17  -1   -0.60    3.14
  -8  17   1    1.00    2.71
   8  17  -1    1.69    3.28
  -7  17   1    6.26    3.42
   7  17  -1    7.98    3.49
   7  17  -1    1.01    2.73
  -6  17   1    9.78    4.14
   6  17  -1   14.77    4.95
   6  17  -1    4.11    3.54
   5  17  -1   55.87    7.01
   5  17  -1   73.77    7.12
  -5  17   1   66.64    7.46
  -4  17   1    6.31    3.48
   4  17  -1   14.13    4.06
   4  17  -1    4.45    3.46
   4  17  -1   15.57    4.32
   3  17  -1   36.42    5.22
   3  17  -1   39.78    5.44
   3  17  -1   35.78    5.81
  -3  17   1   30.05    5.25
   2  17  -1   18.33    4.05
  -2  17   1   15.02    3.78
   2  17  -1   18.89    4.68
  -2  17   1   14.91    4.28
   2  17  -1   15.83    3.81
   1  17  -1    1.11    2.83
  -1  17   1    2.87    2.76
  -1  17   1   -3.92    2.86
   1  17  -1   -1.49    2.57
   0  17   1   -0.61    2.92
   0  17   1   -1.76    3.00
   0  17   1   -3.49    3.04
   0  17  -1   -0.47    2.77
   0  17  -1   -0.21    2.74
   1  17   1   -0.56    3.05
  -1  17  -1   -1.49    2.80
   1  17   1   -0.80    2.56
   1  17   1   -3.56    2.83
  -1  17  -1   -0.43    2.59
  -2  17  -1   -2.59    3.46
   2  17   1    3.11    2.29
  -2  17  -1    1.72    2.44
   2  17   1    3.22    2.86
   2  17   1    7.54    3.30
   3  17   1   46.24    5.74
  -3  17  -1   41.90    6.17
  -3  17  -1   42.68    5.64
   3  17   1   51.53    7.06
  -4  17  -1    3.27    3.06
   4  17   1   11.19    4.23
  -4  17  -1   10.91    4.46
  -5  17  -1  208.94   12.64
  -5  17  -1  206.93   11.95
   5  17   1  233.10   12.12
   5  17   1  202.09   13.18
  -6  17  -1  102.14    9.18
   6  17   1  128.60    9.67
   6  17   1  110.05   10.24
  -6  17  -1  102.71    8.58
   7  17   1   34.58    5.69
   7  17   1   32.84    6.14
  -7  17  -1   36.43    5.72
  -7  17  -1   26.17    4.95
   8  17   1   78.72    7.75
  -8  17  -1   79.10    7.12
   8  17   1   65.83    7.79
  -8  17  -1   79.10    7.86
   9  17   1    6.03    3.59
  -9  17  -1    8.85    3.61
  -9  17  -1    7.52    3.31
   9  17   1    5.65    3.51
  -9  17  -1    7.01    3.51
  10  17   1    1.30    3.54
  10  17   1   -3.17    3.69
 -10  17  -1    2.56    3.19
  10  17   1   -3.38    3.25
 -10  17  -1    2.84    3.15
 -10  17  -1    1.02    2.88
 -11  17  -1   12.49    3.71
  11  17   1   10.23    3.95
  11  17   1   15.47    4.61
  11  17   1    8.81    3.91
 -11  17  -1   12.77    3.76
 -11  17  -1   13.28    3.93
   8  18  -1   47.25    6.46
  -8  18   1   31.38    5.78
   8  18  -1   31.20    5.78
   7  18  -1   56.68    6.82
   7  18  -1   50.84    7.06
  -7  18   1   54.22    7.25
   6  18  -1   10.61    4.12
  -6  18   1   18.64    4.82
   5  18  -1    7.54    3.93
   5  18  -1   18.20    5.17
  -5  18   1   18.15    5.12
  -4  18   1   63.84    7.77
   4  18  -1   72.62    7.37
   4  18  -1   61.03    7.61
   3  18  -1   76.90    7.48
   3  18  -1   68.50    7.08
   3  18  -1   57.44    7.39
  -3  18   1   66.60    8.26
   2  18  -1   17.03    4.40
   2  18  -1   20.60    4.39
  -2  18   1   20.47    5.29
   1  18  -1   20.04    4.20
  -1  18   1   24.35    5.30
  -1  18   1   13.61    3.41
   1  18  -1   19.94    4.80
   0  18   1    3.22    2.90
   0  18  -1   -3.86    3.58
   0  18   1   -2.45    2.95
   0  18  -1    1.50    3.10
   1  18   1   -0.15    2.65
  -1  18  -1    0.73    2.97
   1  18   1    5.33    3.52
  -1  18  -1    2.10    2.75
  -2  18  -1    5.03    3.26
   2  18   1    9.12    3.64
  -2  18  -1    5.98    3.33
   2  18   1    5.33    3.15
   3  18   1   17.33    4.65
  -3  18  -1   11.94    4.08
  -3  18  -1    5.17    3.48
   3  18   1    5.74    3.35
  -4  18  -1   36.15    5.86
   4  18   1   39.58    6.55
   4  18   1   49.67    6.29
  -4  18  -1   33.84    5.44
   5  18   1   42.25    6.85
   5  18   1   40.80    5.83
  -5  18  -1   42.36    6.33
  -5  18  -1   42.09    5.97
   6  18   1    4.44    3.82
  -6  18  -1   -0.80    3.27
   6  18   1    4.71    3.49
  -6  18  -1    2.10    3.08
  -7  18  -1   69.99    7.88
   7  18   1   61.34    8.04
   7  18   1   67.57    7.34
 -26   0   2  109.21    8.65
  26   0  -2  116.68   10.64
 -25   0   2  695.52   20.05
  25   0  -2  716.53   24.13
  24   0  -2   37.13    6.77
  23   0  -2  282.04   13.20
  23   0  -2  282.10   14.55
  22   0  -2  284.81   14.19
  22   0  -2  288.62   13.01
  21   0  -2  116.72    9.21
  21   0  -2  128.24    8.61
  20   0  -2   81.42    6.86
  20   0  -2   86.27    7.83
  19   0  -2  337.46   12.86
  19   0  -2  352.67   14.14
  18   0  -2   32.35    5.12
  18   0  -2   34.86    4.76
  17   0  -2 1871.22   29.81
  17   0  -2 1919.31   27.85
  16   0  -2  206.21   10.09
  16   0  -2  209.53    9.26
  15   0  -2 1347.52   21.77
  15   0  -2 1368.38   23.32
  14   0  -2  336.89   10.52
  14   0  -2  354.29   11.58
  13   0  -2  714.37   14.38
  13   0  -2  726.49   15.48
  12   0  -2    9.52    2.98
  12   0  -2   10.80    2.71
  11   0  -2 2186.56   22.36
  11   0  -2 2193.07   23.79
  10   0  -2  563.54   11.40
  10   0  -2  536.06   10.75
   9   0  -2  585.11   10.88
   9   0  -2  623.13   10.54
   8   0  -2  602.24   10.21
   8   0  -2  591.94    9.73
   7   0  -2  139.14    4.87
   7   0  -2  141.17    4.66
   6   0  -2 1337.66   12.44
   6   0  -2 1342.21   12.90
   5   0  -2 1209.23   11.11
   5   0  -2 1203.13   11.18
   4   0  -2  538.52    6.83
   4   0  -2  569.19    7.15
   3   0  -2 2055.87   12.01
   2   0  -2    2.71    0.63
   0   0  -2    9.01    0.73
  -1   0  -2  469.68    4.49
   1   0   2  498.18    5.90
  -1   0  -2  499.77    4.52
  -1   0  -2  490.28    5.05
  -2   0  -2 1791.13   10.64
   2   0   2 1754.78   12.31
   3   0   2  255.04    5.32
  -3   0  -2  245.67    4.58
  -3   0  -2  245.07    3.47
  -4   0  -2 4737.66   22.24
  -4   0  -2 4648.27   16.69
  -5   0  -2 6358.17   21.49
   5   0   2 6361.86   29.68
   6   0   2 1752.80   16.91
   6   0   2 1739.45   17.11
   7   0   2  864.98   13.13
   7   0   2  881.00   12.99
   8   0   2  179.80    6.73
   8   0   2  187.84    6.65
   9   0   2  354.42    9.62
  10   0   2  181.03    7.72
  11   0   2 1046.78   18.66
  12   0   2   16.42    3.43
  13   0   2  706.88   16.65
  14   0   2   20.57    4.30
  15   0   2  102.89    7.19
  16   0   2  434.90   14.77
  17   0   2    9.20    3.58
  18   0   2  113.06    8.18
  19   0   2  229.05   11.49
  20   0   2   22.81    4.26
 -21   0  -2   18.33    3.81
  21   0   2   18.31    4.04
  22   0   2   44.61    5.71
 -22   0  -2   43.12    5.65
 -23   0  -2   39.63    5.28
  24   0   2    9.09    4.94
 -24   0  -2    8.92    3.51
  25   0   2   11.37    4.82
 -25   0  -2    9.73    3.71
 -26   1   2  273.98   13.31
  26   1  -2  237.40   14.56
  26  -1  -2  274.69   15.88
 -25   1   2   34.71    5.48
  25  -1  -2   39.39    7.21
  25   1  -2   39.56    7.28
 -24   1   2  503.23   16.67
  24  -1  -2  504.85   20.13
  24   1  -2  476.53   19.09
  24   1  -2  475.95   18.32
 -23   1   2  163.27    9.48
  23   1  -2  139.75    9.96
  23  -1  -2  157.28   11.29
  23   1  -2  141.73   10.69
  22  -1  -2    3.04    3.44
  22   1  -2    0.81    2.70
  22   1  -2    4.33    3.44
  21   1  -2  109.07    8.72
  21   1  -2  112.62    8.34
  21  -1  -2  114.59    9.28
  21  -1  -2  111.37    7.64
  20   1  -2  147.17    9.40
  20   1  -2  151.61    9.35
  20  -1  -2  159.22    8.79
  20  -1  -2  168.67   10.62
  19   1  -2   83.32    6.94
  19  -1  -2   85.32    6.35
  19  -1  -2   84.82    7.44
  19   1  -2   78.12    6.91
  18   1  -2  665.59   18.19
  18  -1  -2  669.65   19.32
  18   1  -2  685.97   18.40
  18  -1  -2  717.87   16.98
  17  -1  -2   25.09    4.30
  17   1  -2   14.18    4.05
  17  -1  -2   25.75    4.96
  17   1  -2   18.96    4.08
  16  -1  -2 1621.47   23.60
  16   1  -2 1601.61   25.86
  16  -1  -2 1611.39   27.40
  16   1  -2 1591.02   25.74
  15  -1  -2  455.16   14.14
  15   1  -2  470.35   13.61
  15  -1  -2  472.14   12.26
  15   1  -2  437.64   13.21
  14  -1  -2  157.96    7.79
  14   1  -2  155.13    7.63
  14   1  -2  155.92    7.45
  14  -1  -2  159.14    6.86
  13  -1  -2  773.50   16.26
  13   1  -2  734.56   15.13
  13   1  -2  757.84   15.64
  13  -1  -2  760.18   14.00
  12   1  -2  391.27   10.64
  12  -1  -2  386.70    9.57
  12   1  -2  367.48   10.25
  12  -1  -2  361.37   10.72
  11   1  -2   44.03    3.48
  11   1  -2   42.76    3.67
  11  -1  -2   42.82    3.58
  11  -1  -2   45.96    3.16
  10   1  -2 1666.75   18.95
  10  -1  -2 1642.88   19.94
  10  -1  -2 1657.28   17.20
  10   1  -2 1711.81   19.76
   9   1  -2   12.92    2.26
   9   1  -2   13.32    2.16
   9  -1  -2   10.66    1.64
   9  -1  -2   11.19    2.30
   8  -1  -2  188.65    5.18
   8   1  -2  207.28    6.21
   8   1  -2  202.07    5.85
   8  -1  -2  203.04    6.25
   7  -1  -2  212.68    5.14
   7  -1  -2  216.08    5.98
   7   1  -2  216.92    5.59
   7   1  -2  220.48    6.03
   6  -1  -2  473.05    8.12
   6   1  -2  468.70    8.09
   6   1  -2  464.86    7.32
   6  -1  -2  483.00    7.02
   5   1  -2  282.24    5.84
   5   1  -2  274.43    5.15
   5  -1  -2  277.73    5.05
   5  -1  -2  286.89    5.96
   4   1  -2 1129.62   10.74
   4   1  -2 1149.55    9.45
   3  -1  -2   15.54    1.34
   3   1  -2   16.66    1.39
   3   1  -2   16.75    1.12
   2  -1  -2 1867.48   11.43
   2   1  -2 1838.42    9.99
   1   1  -2  224.55    3.89
   1  -1  -2  215.65    3.76
   1   1  -2  205.30    3.38
   0   1   2  196.42    3.47
   0  -1  -2  213.98    3.69
   0   1  -2  193.03    3.01
   0   1  -2  200.52    3.58
  -1  -1  -2  319.79    4.75
  -1   1  -2  311.22    3.42
  -1   1  -2  311.32    4.22
  -1   1  -2  325.35    4.41
   1   1   2  329.63    5.04
  -2   1  -2  401.76    5.36
   2   1   2  418.68    6.38
  -2   1  -2  401.06    4.65
  -2   1  -2  381.34    4.98
  -2  -1  -2  395.86    5.54
   3  -1   2 4887.06   22.23
  -3   1  -2 4978.70   19.24
  -3  -1  -2 4935.85   21.40
   4  -1   2 3987.99   21.29
   4   1   2 3951.21   23.22
  -4   1  -2 3987.50   21.16
  -4  -1  -2 4033.04   21.39
   4   1   2 4023.38   23.36
  -4   1  -2 3958.87   18.29
   5  -1   2    1.55    1.11
  -5   1  -2    1.65    0.91
  -5   1  -2    0.99    1.06
   5   1   2    2.33    1.61
  -5  -1  -2    2.62    1.34
  -6  -1  -2 1054.70   12.83
   6   1   2 1070.66   14.07
  -6   1  -2 1052.24   10.91
   6  -1   2 1052.57   13.11
   6  -1   2 1070.31   12.32
   6   1   2 1112.41   14.28
   7   1   2  945.90   14.33
   7  -1   2  940.28   12.97
   7  -1   2  941.96   12.86
   8  -1   2  554.42   10.47
   8   1   2  555.70   12.02
   8  -1   2  550.97   10.53
   9  -1   2  246.21    7.68
   9  -1   2  252.25    7.96
   9   1   2  251.02    8.72
  10   1   2   63.39    4.68
  10  -1   2   55.43    3.71
  11  -1   2   93.03    5.57
  11   1   2   80.75    5.55
  12   1   2  613.15   15.51
  12  -1   2  604.78   14.21
  13   1   2   57.17    5.27
  13  -1   2   59.83    5.14
  14   1   2  725.09   18.02
  14  -1   2  693.10   16.44
  15   1   2  159.36    9.31
  15  -1   2  132.19    8.21
  16   1   2   25.50    4.39
  16  -1   2   23.71    3.85
 -17   1  -2  366.95   12.85
  17  -1   2  372.89   13.74
  17   1   2  408.52   15.21
  18  -1   2   73.48    6.62
  18   1   2   76.62    7.29
 -18   1  -2   73.19    6.21
  19  -1   2   34.21    5.12
 -19   1  -2   25.15    4.00
  19   1   2   31.37    5.36
 -20   1  -2  158.28    9.09
  20   1   2  171.72   10.83
  20  -1   2  174.36   10.06
 -21   1  -2   39.29    5.13
  21   1   2   43.66    6.01
 -22   1  -2   -0.08    2.48
  22   1   2    3.87    3.17
  23   1   2   11.34    4.05
 -23   1  -2   11.82    3.81
 -24  -1  -2   30.59    5.07
 -24   1  -2   19.21    4.17
  24  -1   2   20.31    5.76
  24   1   2   30.31    6.02
 -25  -1  -2   19.73    4.44
  25   1   2   16.99    5.55
  25  -1   2   17.01    5.67
 -25   1  -2   14.44    3.97
  26  -2  -2    3.07    3.84
 -26   2   2    8.33    3.81
  26   2  -2    6.53    4.07
  26   2  -2    8.22    3.92
 -25   2   2  136.39    9.35
  25  -2  -2  150.11   11.74
  25   2  -2  129.66   10.25
  25   2  -2  131.47   10.34
 -24   2   2   35.22    5.26
  24   2  -2   43.11    6.37
  24   2  -2   42.63    6.21
  24  -2  -2   45.15    6.96
  23   2  -2   34.36    5.49
 -23   2   2   31.79    4.74
  23   2  -2   29.92    5.22
  23  -2  -2   36.74    6.39
 -22   2   2   86.84    6.92
  22   2  -2   93.66    8.06
  22   2  -2   90.96    7.94
  22  -2  -2   90.97    8.53
  21   2  -2  109.09    8.35
 -21   2   2  103.37    7.39
  21  -2  -2  102.83    9.03
  21   2  -2  104.18    8.20
  20  -2  -2    0.81    2.02
 -20   2   2    6.88    2.87
  20   2  -2    3.35    2.73
  20   2  -2    2.35    2.94
  20  -2  -2    7.67    3.78
 -19   2   2   68.80    5.72
  19   2  -2   57.68    5.58
  19   2  -2   51.83    5.95
  19  -2  -2   63.84    6.75
  19  -2  -2   68.01    5.37
 -18   2   2   12.74    3.19
  18   2  -2    4.60    2.76
  18  -2  -2    8.86    3.84
  18   2  -2    4.11    2.34
  18  -2  -2    8.91    2.44
  17  -2  -2  494.21   12.98
  17   2  -2  477.40   14.36
  17   2  -2  464.84   15.25
  17  -2  -2  482.35   16.12
  16  -2  -2   26.71    4.61
  16   2  -2   14.56    3.59
  16  -2  -2   23.91    3.43
  16   2  -2   14.17    3.27
  15   2  -2  304.16   10.54
  15   2  -2  303.94   11.56
  15  -2  -2  323.57    9.58
  15  -2  -2  315.89   11.99
  14  -2  -2  431.86   13.25
  14  -2  -2  411.66   10.29
  14   2  -2  417.44   12.71
  14   2  -2  418.54   11.78
  13  -2  -2   53.78    3.66
  13   2  -2   51.55    4.52
  13   2  -2   45.33    3.95
  13  -2  -2   49.18    4.52
  12   2  -2  579.43   13.69
  12   2  -2  539.22   11.87
  12  -2  -2  532.57   13.56
  12  -2  -2  567.07   10.68
  11  -2  -2  120.11    6.03
  11   2  -2  126.45    6.21
  11  -2  -2  124.56    4.85
  11   2  -2  125.89    5.49
  10  -2  -2   35.94    3.30
  10  -2  -2   41.54    2.59
  10   2  -2   39.65    2.94
  10   2  -2   39.34    3.32
   9   2  -2   47.03    3.07
   9  -2  -2   33.08    2.23
   9  -2  -2   32.36    2.88
   9   2  -2   41.30    3.70
   8  -2  -2  774.18   12.69
   8   2  -2  754.50   12.73
   8   2  -2  813.73   11.09
   8  -2  -2  797.13    9.67
   7   2  -2  216.78    6.27
   7  -2  -2  231.02    4.88
   7  -2  -2  227.26    6.41
   7   2  -2  232.46    5.36
   6  -2  -2   17.74    2.70
   6  -2  -2   12.75    1.33
  -6   2   2   18.14    1.97
   6   2  -2   15.82    1.76
   6   2  -2   14.93    2.67
   5  -2  -2  462.65    7.73
   5   2  -2  446.68    7.84
   5   2  -2  465.30    6.19
  -5   2   2  444.15    6.29
   4   2  -2  786.44    8.94
  -4   2   2  799.16    7.49
  -4   2   2  778.19    7.33
   4   2  -2  767.04    6.97
   4  -2  -2  807.59    9.35
   4   2  -2  800.83    9.71
  -3   2   2   11.20    0.70
   3   2  -2   10.59    0.84
   3   2  -2   13.21    1.44
   3  -2  -2   10.71    1.24
   3   2  -2   13.44    1.39
  -3   2   2   11.94    0.85
   2  -2  -2  262.62    4.57
   2   2  -2  271.25    4.97
  -2   2   2  253.06    3.10
  -2   2   2  265.31    3.07
   2   2  -2  244.28    3.49
   2   2  -2  270.47    4.90
   2   2  -2  248.67    3.26
   1  -2  -2  336.05    4.90
  -1   2   2  340.92    4.21
   1   2  -2  345.89    5.34
   0   2  -2    4.62    0.59
   0   2   2    5.46    0.95
   0   2  -2    3.87    0.73
   0  -2  -2    4.38    0.67
   1   2   2  586.56    7.25
  -1  -2  -2  550.93    6.81
  -1   2  -2  553.36    6.50
  -1   2  -2  555.89    6.81
  -2  -2  -2  335.98    5.57
  -2   2  -2  331.45    5.49
   2   2   2  342.25    6.16
  -2   2  -2  338.21    5.53
   3   2   2   93.47    3.72
  -3  -2  -2   82.03    3.11
  -3   2  -2   86.92    3.04
   3   2   2   97.80    3.83
  -3   2  -2   90.09    3.07
  -4  -2  -2 1044.15   11.41
   4  -2   2 1053.32   10.84
  -4   2  -2 1048.23   10.65
  -4   2  -2 1045.69   11.33
   4   2   2  996.31   12.52
   5  -2   2 2097.73   16.23
  -5  -2  -2 2035.11   17.18
  -5   2  -2 2065.21   16.09
   5   2   2 2068.39   19.84
  -6   2  -2   11.49    1.65
   6   2   2   11.81    1.97
   6  -2   2   11.10    1.61
   6  -2   2   10.87    1.38
  -6  -2  -2    9.80    1.68
  -6   2  -2   11.33    1.52
  -7   2  -2 1313.49   15.40
   7  -2   2 1326.96   14.19
   7  -2   2 1335.93   15.03
   7   2   2 1311.25   18.09
  -7   2  -2 1329.90   14.29
  -8   2  -2   24.60    2.62
   8  -2   2   31.39    2.53
   8  -2   2   32.81    2.74
   9  -2   2  110.03    5.01
   9   2   2  105.82    5.80
  -9   2  -2  100.47    4.97
   9  -2   2  105.88    4.81
  10   2   2  172.71    7.89
  10  -2   2  164.09    6.46
 -10   2  -2  170.60    6.63
  10  -2   2  158.71    6.22
  11   2   2   33.43    4.14
 -11   2  -2   28.78    3.15
  11  -2   2   26.72    3.11
  11  -2   2   31.64    3.24
  12  -2   2  218.96    8.21
 -12   2  -2  219.72    8.37
  12   2   2  217.27    9.73
  13   2   2  293.54   11.48
 -13   2  -2  309.08   10.24
  13  -2   2  297.13    9.94
 -14   2  -2   59.22    4.98
  14   2   2   56.29    5.82
  14  -2   2   55.13    4.72
  15   2   2  389.02   14.56
  15  -2   2  405.40   12.82
 -15   2  -2  405.85   12.40
  16   2   2  325.22   13.70
 -16   2  -2  314.62   11.41
  16  -2   2  325.04   11.80
 -17   2  -2   28.76    4.23
  17  -2   2   28.10    4.28
  17   2   2   27.29    4.76
 -18   2  -2  211.80   10.03
  18   2   2  212.59   11.66
  18  -2   2  206.68   10.05
  19  -2   2  205.08   10.12
 -19   2  -2  209.84   10.19
  19   2   2  228.53   12.27
 -20   2  -2    1.16    2.56
  20   2   2    1.71    3.13
  21   2   2  120.35    9.56
 -21   2  -2  112.49    8.30
 -22   2  -2   92.07    7.59
  22   2   2   92.65    8.65
 -23   2  -2    6.27    3.36
  23   2   2    6.69    4.14
  24   2   2   29.33    5.73
 -24   2  -2   26.64    4.69
  24  -2   2   31.80    6.60
  24   2   2   31.86    6.30
  26   3  -2   31.53    5.74
  26   3  -2   30.93    5.09
  26  -3  -2   24.92    5.76
 -26   3   2   33.07    5.15
  25   3  -2   15.49    4.60
  25   3  -2   10.91    3.70
  25  -3  -2    2.96    3.89
 -25   3   2    8.76    2.97
  24   3  -2    0.62    3.34
 -24   3   2    3.30    2.49
  24   3  -2    2.82    3.16
  24  -3  -2    8.33    3.73
 -23   3   2   58.03    5.85
  23   3  -2   61.19    6.49
  23   3  -2   49.53    6.44
  23  -3  -2   54.25    6.79
  22   3  -2   13.69    3.93
 -22   3   2   13.34    3.40
  22   3  -2   15.33    3.94
  22  -3  -2   10.88    4.15
  21   3  -2    9.05    3.35
  21  -3  -2    7.20    3.46
  21   3  -2    8.54    3.08
 -21   3   2    8.15    2.63
 -20   3   2   29.66    4.07
  20   3  -2   23.62    3.89
  20   3  -2   31.35    4.90
  20  -3  -2   27.50    4.66
  19   3  -2   -0.35    2.74
 -19   3   2    1.10    2.24
  19  -3  -2   -3.92    3.45
  19   3  -2    1.19    2.58
  18   3  -2    5.79    2.77
 -18   3   2    7.18    2.63
  18   3  -2    4.99    2.41
  18  -3  -2    7.33    3.42
  18  -3  -2    6.68    2.28
  17  -3  -2   14.83    2.47
  17   3  -2   12.68    3.46
  17  -3  -2   13.94    3.67
  17   3  -2    8.60    2.49
 -17   3   2   14.52    2.81
  16  -3  -2   21.60    3.69
  16   3  -2   21.82    3.66
  16  -3  -2   24.24    2.82
  16   3  -2   22.79    3.29
 -16   3   2   18.14    2.75
 -15   3   2   55.06    4.39
  15   3  -2   50.29    4.42
  15  -3  -2   58.13    3.98
  15  -3  -2   53.15    5.51
  15   3  -2   56.01    5.56
  14  -3  -2    3.22    1.38
  14   3  -2    5.55    1.99
 -14   3   2    4.39    1.79
  14  -3  -2    5.85    2.67
  14   3  -2    6.71    2.60
 -13   3   2  141.89    4.03
  13  -3  -2  152.85    5.51
  13   3  -2  149.79    6.44
  13  -3  -2  150.72    7.70
  13   3  -2  160.74    7.84
 -13   3   2  156.03    6.58
  12  -3  -2   87.95    5.52
  12  -3  -2   93.61    4.08
  12   3  -2   93.48    6.05
 -12   3   2   96.92    4.94
  12   3  -2   87.57    4.84
  11  -3  -2    0.32    0.82
  11   3  -2    0.21    1.18
 -11   3   2    1.58    1.15
  11  -3  -2   -1.43    1.91
  11   3  -2   -0.97    2.09
  10   3  -2   -0.34    1.34
  10   3  -2   -1.17    1.19
  10  -3  -2    0.58    0.68
  10  -3  -2    0.76    1.47
 -10   3   2   -1.18    1.43
   9  -3  -2  185.82    4.62
   9   3  -2  183.24    5.43
  -9   3   2  176.60    5.74
   9  -3  -2  177.86    6.77
   9   3  -2  173.60    6.81
   8   3  -2  230.75    5.55
   8  -3  -2  238.12    4.93
  -8   3   2  220.56    5.97
   8  -3  -2  234.61    7.09
   8   3  -2  222.62    7.34
  -7   3   2    1.88    1.00
   7  -3  -2    4.54    1.63
   7   3  -2    4.28    1.05
   7   3  -2    2.16    1.58
   6   3  -2   84.49    2.91
   6   3  -2   79.84    3.57
   6  -3  -2   76.44    3.58
   6   3  -2   85.88    4.26
   5   3  -2 1520.66   13.93
  -5   3   2 1534.82   12.57
   5   3  -2 1482.77   10.10
  -5   3   2 1527.15   12.26
   5   3  -2 1542.46   15.35
   5  -3  -2 1586.79   14.69
   4   3  -2  127.73    2.65
   4   3  -2  135.77    4.08
   4   3  -2  132.24    4.28
   4  -3  -2  135.32    4.06
  -4   3   2  135.09    3.41
   3   3  -2  695.06    9.13
   3   3  -2  637.22    5.40
  -3   3   2  673.29    6.48
   3  -3  -2  671.50    8.36
   3   3  -2  676.53    8.74
  -3   3   2  651.04    6.78
   2   3  -2  194.63    3.63
   2   3  -2  196.40    4.53
   2   3  -2  188.54    4.54
   2  -3  -2  182.26    4.15
   1   3  -2 1729.96   11.27
   1  -3  -2 1699.56   11.74
   1   3  -2 1718.59   12.31
   1   3  -2 1767.97   13.34
   0  -3  -2  146.21    3.29
   0  -3  -2  149.40    3.92
   0   3  -2  153.18    4.02
   0   3  -2  141.35    3.25
  -1  -3  -2 1277.05   11.22
  -1  -3  -2 1311.09    9.80
  -1   3  -2 1308.58   11.39
  -1   3  -2 1279.00    9.90
  -2   3  -2  281.19    5.68
   2   3   2  294.06    6.44
  -2  -3  -2  269.32    5.49
  -2   3  -2  294.35    5.83
   3   3   2   50.86    3.01
  -3  -3  -2   45.44    2.51
  -3   3  -2   49.59    2.60
  -3   3  -2   46.89    2.48
  -4  -3  -2    9.58    1.97
  -4   3  -2   11.51    2.09
  -4   3  -2    5.55    2.01
   5   3   2   82.82    4.28
  -5   3  -2   75.61    3.59
  -5  -3  -2   82.44    3.70
  -5   3  -2   78.71    3.47
   5  -3   2   78.37    3.24
  -6   3  -2  191.97    5.81
   6  -3   2  208.08    5.48
  -6   3  -2  216.35    6.01
  -6  -3  -2  200.17    6.01
   6   3   2  210.90    7.12
   7   3   2    7.94    0.64
  -7   3  -2    8.73    1.68
   7  -3   2    9.23    1.41
   7   3   2    8.24    2.13
   7  -3   2    9.24    1.71
  -7  -3  -2    9.28    1.80
  -7   3  -2    9.38    1.79
   8  -3   2  296.43    6.83
   8  -3   2  299.74    7.42
  -8   3  -2  295.61    7.95
  -8   3  -2  297.88    7.62
   8   3   2  296.03    9.65
   9  -3   2    0.54    0.95
   9   3   2   -0.43    2.04
   9  -3   2    0.84    1.13
  -9   3  -2   -1.03    1.50
  10   3   2    4.52    2.18
 -10   3  -2    1.23    1.65
  10  -3   2   -1.61    1.55
  10  -3   2    1.52    1.15
 -11   3  -2  111.89    5.78
  11  -3   2  108.79    5.37
  11   3   2  114.31    7.11
  11  -3   2  116.90    5.49
  12  -3   2    1.23    1.65
  12  -3   2    2.58    1.64
 -12   3  -2    2.43    1.86
  12   3   2    1.06    0.69
  12   3   2    0.37    1.99
  13   3   2  237.69   10.72
  13  -3   2  242.75    8.61
 -13   3  -2  237.16    9.04
  14  -3   2  249.97    9.16
  14   3   2  240.77   11.23
 -14   3  -2  250.27    9.51
  15   3   2   -0.25    2.63
 -15   3  -2    2.46    1.96
  15  -3   2    3.84    1.79
 -16   3  -2  156.25    8.23
  16  -3   2  167.84    8.30
  16   3   2  167.54   10.14
  17  -3   2  373.05   12.38
  17   3   2  397.75   16.01
 -17   3  -2  382.81   12.88
 -18   3  -2    0.13    2.47
  18   3   2    4.86    3.45
  19   3   2   41.92    6.10
 -19   3  -2   40.74    4.86
 -20   3  -2   82.54    6.98
  20   3   2   80.66    8.09
  21   3   2   40.95    6.16
 -21   3  -2   43.42    5.42
 -22   3  -2   13.04    4.18
  22   3   2   11.70    5.00
  23  -3   2   84.28    9.56
 -23   3  -2   63.64    6.82
  23   3   2   68.74    8.27
  24   3   2   -0.69    3.58
  24  -3   2    9.33    5.54
  24   3   2    2.15    3.98
 -24   3  -2    4.04    2.96
 -25   4   2   -2.09    3.24
  25   4  -2   -4.47    4.20
  25  -4  -2   -6.49    5.26
 -24   4   2    3.05    2.50
  24  -4  -2    2.93    3.55
  24   4  -2    4.43    3.30
  23  -4  -2   -2.48    3.68
  23   4  -2   -2.37    3.89
  23   4  -2   -6.52    3.63
 -23   4   2   -2.15    2.73
  22  -4  -2   40.16    6.22
  22   4  -2   39.62    5.07
  22   4  -2   47.10    6.27
 -22   4   2   47.82    5.27
  21  -4  -2   -2.92    3.99
  21   4  -2   -2.68    2.58
 -21   4   2   -2.85    2.32
  21   4  -2   -0.35    3.21
  20   4  -2   -3.75    2.83
  20  -4  -2   -5.10    3.90
  20   4  -2   -1.00    3.21
 -20   4   2   -0.71    2.49
  19   4  -2   55.91    5.19
  19  -4  -2   53.55    5.99
  19   4  -2   56.71    6.30
 -19   4   2   58.72    5.30
 -18   4   2   21.22    3.49
  18   4  -2   14.06    3.33
  18   4  -2   13.04    2.68
  18  -4  -2   15.04    3.54
 -17   4   2    7.42    2.25
  17   4  -2    7.16    2.98
  17   4  -2    3.22    1.89
  17  -4  -2    6.54    3.05
 -16   4   2   44.70    4.13
  16  -4  -2   40.70    5.06
  16   4  -2   38.58    4.92
  16   4  -2   43.97    4.25
  16  -4  -2   41.85    3.30
  15  -4  -2  172.10    9.13
  15   4  -2  169.18    9.08
 -15   4   2  173.65    7.71
  15  -4  -2  167.08    6.07
  15   4  -2  162.16    7.31
  14   4  -2  373.10   12.89
  14   4  -2  365.81   10.31
  14  -4  -2  366.59   12.48
 -14   4   2  381.70   10.81
  14  -4  -2  382.19    8.53
  13  -4  -2   87.87    3.98
 -13   4   2   87.62    5.12
 -13   4   2   79.97    3.49
  13   4  -2   86.41    6.11
  13  -4  -2   90.17    5.95
  13   4  -2   81.77    4.71
  12  -4  -2   61.48    4.78
 -12   4   2   71.92    4.40
  12   4  -2   58.88    4.96
  12   4  -2   69.53    4.07
  12  -4  -2   70.79    3.33
  11  -4  -2  504.20   12.53
  11  -4  -2  512.66    8.06
  11   4  -2  500.35    9.96
 -11   4   2  496.00   10.82
 -10   4   2  304.94    8.05
  10   4  -2  274.06    6.86
  10  -4  -2  295.97    9.22
  10   4  -2  276.18    9.47
  10   4  -2  288.26    7.41
  -9   4   2  579.54   10.45
   9   4  -2  563.90   10.02
   9   4  -2  560.60    8.93
   9  -4  -2  568.94   11.85
   9   4  -2  581.00   12.69
   8   4  -2  273.10    6.90
   8  -4  -2  277.09    7.99
   8   4  -2  263.35    5.67
   8   4  -2  274.90    8.39
  -8   4   2  275.87    6.90
   7  -4  -2  367.80    8.43
   7   4  -2  345.58    5.80
  -7   4   2  337.11    7.19
   7   4  -2  355.62    9.06
   7   4  -2  353.20    7.48
  -6   4   2   35.54    2.27
   6  -4  -2   36.54    2.74
   6   4  -2   35.02    2.50
  -6   4   2   35.00    2.26
   6   4  -2   32.30    2.83
   6   4  -2   34.26    1.62
   5   4  -2 1046.53   12.18
   5   4  -2 1085.18   13.91
   5  -4  -2 1068.84   12.65
  -5   4   2 1065.26   11.71
   5   4  -2 1042.10    7.57
  -5   4   2 1061.03   11.15
   4   4  -2   10.33    2.48
   4  -4  -2    2.61    1.64
   4   4  -2    4.55    1.86
  -4   4   2    9.95    1.44
   4   4  -2    3.17    0.65
   3   4  -2   62.11    3.00
   3  -4  -2   54.23    2.57
  -3   4   2   52.09    2.19
   3   4  -2   59.21    2.86
   2   4  -2  487.33    6.72
   2  -4  -2  495.63    7.05
   2   4  -2  490.00    7.77
   2   4  -2  506.99    7.92
   1  -4  -2  118.00    3.34
   1   4  -2  126.11    4.10
   1   4  -2  128.13    3.69
   1   4  -2  128.55    3.71
   0  -4  -2 1279.85   10.19
   0  -4  -2 1272.22   11.71
   0   4  -2 1241.59   11.02
   0   4  -2 1292.82   12.83
  -1  -4  -2 1820.80   14.46
  -1  -4  -2 1876.62   12.08
   1   4   2 1837.25   15.53
  -1   4  -2 1842.42   15.59
   2   4   2    3.78    1.38
  -2  -4  -2    1.02    0.83
   2   4   2    1.78    0.58
  -2   4  -2    1.75    1.01
  -2   4  -2    2.43    1.08
  -3  -4  -2 1080.85   12.15
  -3   4  -2 1083.42   12.50
   3   4   2 1061.90   13.78
  -3   4  -2 1085.08   12.70
   4   4   2  733.98   12.36
  -4   4  -2  758.76   10.82
  -4   4  -2  750.19   11.00
  -4  -4  -2  711.11   10.46
   5   4   2   16.56    2.26
  -5   4  -2   17.77    1.92
  -5  -4  -2   17.37    1.91
   5   4   2   16.87    0.82
  -5   4  -2   19.11    2.05
   6   4   2   19.02    2.82
   6  -4   2   19.77    1.94
   6   4   2   15.52    0.79
  -6   4  -2   17.85    2.28
  -6  -4  -2   21.84    2.58
  -6   4  -2   21.96    2.42
   7  -4   2  374.34    6.45
  -7   4  -2  372.98    8.83
   7   4   2  360.91   10.77
  -7  -4  -2  375.48    9.00
  -7   4  -2  385.74    9.14
   7  -4   2  377.85    7.71
   8   4   2    4.18    0.59
  -8  -4  -2    5.69    2.01
   8   4   2    6.29    2.47
  -8   4  -2    8.24    2.07
  -8   4  -2    9.40    2.45
   8  -4   2    5.73    1.30
   8  -4   2    5.67    1.57
  -9   4  -2   28.83    3.15
   9  -4   2   25.61    2.50
   9  -4   2   27.33    2.32
  -9   4  -2   26.85    2.70
   9   4   2   26.65    4.18
   9   4   2   24.53    1.33
  10   4   2  100.05    6.91
 -10   4  -2  109.37    5.76
  10  -4   2  103.87    4.97
  10   4   2   94.78    2.78
  10  -4   2   99.53    4.44
  11   4   2   25.24    2.34
  11   4   2   32.39    1.80
  11  -4   2   36.22    2.88
 -11   4  -2   29.97    3.31
  11  -4   2   29.65    2.91
  11   4   2   30.34    4.04
  12  -4   2   31.87    2.95
 -12   4  -2   32.75    3.62
  12   4   2   26.32    3.68
  12   4   2   30.39    2.54
  12   4   2   31.61    1.90
  12  -4   2   30.48    3.23
 -13   4  -2    6.00    2.40
  13  -4   2    6.51    2.06
  13  -4   2    4.77    1.80
  13   4   2    3.48    2.85
  14  -4   2    4.71    1.75
  14   4   2    2.39    2.60
 -14   4  -2    1.16    1.91
  15   4   2  132.72    9.01
  15  -4   2  124.86    6.42
 -15   4  -2  127.55    7.21
 -16   4  -2  128.59    7.43
  16   4   2  131.62    9.36
 -17   4  -2   26.67    3.75
  17   4   2   28.93    5.10
  18   4   2   10.18    3.59
 -18   4  -2    6.99    2.33
 -19   4  -2   -3.52    2.75
  19   4   2   -0.92    2.99
  20   4   2    4.42    3.82
 -20   4  -2    2.80    2.73
 -21   4  -2    0.19    2.67
  21   4   2    1.19    3.24
 -22   4  -2    7.78    3.53
  22   4   2   17.41    5.15
 -23   4  -2    7.56    3.50
  23   4   2   14.86    5.25
  23  -4   2   15.44    5.70
  24   4   2    3.63    3.81
  24  -4   2   10.15    5.58
 -24   4  -2   -0.30    2.87
  24   4   2    4.48    4.37
 -25   5   2   -5.22    3.43
  25   5  -2   -1.49    3.78
  25  -5  -2   -5.53    5.33
  24  -5  -2   -7.81    5.23
 -24   5   2   -1.88    3.27
  24   5  -2   -4.03    3.95
 -23   5   2    4.00    2.46
  23   5  -2    4.36    3.53
  23  -5  -2   -1.56    3.66
  22  -5  -2   -5.33    3.72
  22   5  -2    1.63    2.95
 -22   5   2    3.61    2.44
  21   5  -2   -5.93    3.03
  21   5  -2   -8.68    3.94
  21  -5  -2   -1.04    3.91
 -21   5   2   -2.98    2.74
  20   5  -2   -3.34    2.47
  20   5  -2   -2.39    3.73
  20  -5  -2   -5.62    4.24
 -20   5   2   -1.44    2.30
  19  -5  -2   49.35    5.93
  19   5  -2   47.75    5.84
  19   5  -2   42.77    4.52
 -19   5   2   55.61    5.30
  18   5  -2   54.39    6.24
 -18   5   2   59.53    5.25
  18   5  -2   60.31    4.96
  18  -5  -2   58.34    6.18
  18   5  -2   53.35    4.29
  17  -5  -2  105.33    8.09
  17   5  -2   97.06    5.55
  17   5  -2  114.10    8.31
  17   5  -2  103.06    6.22
 -17   5   2  114.85    6.90
  16   5  -2   77.77    4.81
 -16   5   2   87.38    5.86
  16   5  -2   95.39    7.41
  16   5  -2   82.03    5.35
  16  -5  -2   83.52    6.86
  15   5  -2   58.41    4.25
  15   5  -2   65.53    4.62
  15  -5  -2   61.36    5.54
  15   5  -2   64.20    6.13
 -15   5   2   67.67    4.97
 -14   5   2  625.39   14.07
  14   5  -2  570.55   12.28
  14   5  -2  578.40   16.56
  14  -5  -2  625.65   16.44
  14   5  -2  571.94   12.23
  13   5  -2    0.44    2.12
 -13   5   2    1.86    1.61
  13   5  -2    0.10    1.18
 -13   5   2   -0.20    0.84
  13   5  -2    2.50    1.41
  12   5  -2  125.76    5.45
  12   5  -2  124.92    5.09
 -12   5   2  122.83    5.90
  12   5  -2  116.70    6.96
  12  -5  -2  114.97    6.76
 -12   5   2  126.86    5.04
  11   5  -2  233.92    9.31
 -11   5   2  241.14    7.78
  11  -5  -2  230.99    8.86
  11   5  -2  225.16    7.10
  11   5  -2  231.62    6.51
  10   5  -2   32.60    2.86
 -10   5   2   40.77    3.41
  10   5  -2   37.28    3.99
  10  -5  -2   38.42    3.70
  10   5  -2   35.54    2.53
   9   5  -2 1039.30   17.93
   9   5  -2 1065.95   14.22
   9  -5  -2 1014.93   16.48
   9   5  -2 1027.80   11.36
   8   5  -2 1613.16   17.04
   8  -5  -2 1594.54   18.99
   8   5  -2 1588.51   12.72
   8   5  -2 1546.88   20.78
  -8   5   2 1655.91   17.32
   7   5  -2    1.88    1.50
  -7   5   2    0.49    1.03
   7   5  -2    0.64    0.90
   7  -5  -2    2.32    1.51
   7   5  -2    0.65    0.52
  -7   5   2    0.86    0.95
   6  -5  -2 1269.58   15.08
   6   5  -2 1217.06    8.27
  -6   5   2 1285.65   13.76
   6   5  -2 1260.91   16.63
   6   5  -2 1319.98   16.92
   6   5  -2 1290.86   14.48
  -6   5   2 1263.62   14.21
   5   5  -2   39.82    1.27
   5  -5  -2   42.24    2.79
   5   5  -2   46.00    3.30
  -5   5   2   46.89    2.61
   5   5  -2   49.00    2.88
   5   5  -2   49.05    3.58
   4   5  -2  684.86   10.92
   4  -5  -2  707.90   10.03
  -4   5   2  705.12    9.30
   4   5  -2  707.52   10.31
  -4   5   2  685.49    8.89
   3   5  -2  338.70    7.29
  -3   5   2  330.24    6.16
   3  -5  -2  335.05    6.56
   3   5  -2  328.84    7.10
   2   5  -2 1284.30   13.18
   2   5  -2 1253.56   12.41
  -2   5   2 1306.51   12.21
   2  -5  -2 1289.92   11.92
   1   5  -2  280.82    6.02
  -1   5   2  286.55    5.68
   1   5  -2  283.43    5.86
   1  -5  -2  270.12    5.21
   1   5  -2  271.06    6.53
   0   5  -2  900.69   10.80
   0   5  -2  913.62   11.89
   0  -5  -2  921.64   10.81
   0  -5  -2  906.77    9.04
   0   5   2  902.42   11.01
   0   5  -2  894.95    9.55
   0   5   2  882.04   10.55
   0   5  -2  904.11   10.58
  -1  -5  -2   79.83    3.43
  -1  -5  -2   73.87    2.58
  -1   5  -2   75.97    4.20
  -1   5  -2   81.89    3.64
   1   5   2   81.26    3.36
   2   5   2  304.84    7.46
  -2   5  -2  294.87    7.07
   2   5   2  278.72    5.30
  -2  -5  -2  291.73    6.48
  -2   5  -2  300.58    6.36
   3   5   2   14.36    2.73
  -3   5  -2   19.40    2.56
   3   5   2   13.49    1.52
  -3   5  -2   16.79    2.01
  -3  -5  -2   16.12    1.91
   4   5   2  154.98    6.09
  -4   5  -2  158.55    5.50
  -4  -5  -2  150.13    5.19
  -4   5  -2  161.37    5.60
   4   5   2  149.90    3.38
  -4   5  -2  159.17    5.54
  -5  -5  -2   33.63    2.95
  -5   5  -2   37.20    3.60
  -5   5  -2   41.02    3.38
   5   5   2   35.21    4.05
  -5   5  -2   34.05    2.94
   6   5   2    6.48    1.57
  -6  -5  -2    7.88    1.54
  -6   5  -2   14.67    2.08
  -6   5  -2   13.39    1.94
   6   5   2    9.43    0.81
  -7  -5  -2   55.63    4.10
   7   5   2   58.41    5.21
  -7   5  -2   59.81    4.57
  -7   5  -2   61.20    4.12
   7  -5   2   50.62    3.22
   7  -5   2   44.10    2.19
  -8  -5  -2   10.23    2.69
   8  -5   2    5.66    1.83
   8   5   2    3.19    2.99
   8   5   2    0.78    0.65
  -8   5  -2    6.38    2.74
  -8   5  -2   12.44    2.44
   8  -5   2    9.05    1.41
   9  -5   2  166.43    4.88
   9  -5   2  171.17    5.76
   9   5   2  161.06    8.15
  -9   5  -2  167.36    6.64
  -9   5  -2  166.64    6.79
 -10   5  -2   48.31    4.18
  10   5   2   48.99    5.00
  10   5   2   47.65    1.95
  10  -5   2   45.28    3.33
  10  -5   2   42.77    2.76
  10   5   2   46.66    3.51
  11  -5   2   24.80    2.64
  11  -5   2   20.01    2.08
 -11   5  -2   26.93    3.22
  11   5   2   20.52    1.42
  11   5   2   21.01    2.40
 -12   5  -2    5.47    2.01
  12  -5   2    8.58    1.54
  12  -5   2   11.10    2.08
  12   5   2    9.43    1.74
  12   5   2    5.23    2.32
  13   5   2   23.05    2.45
  13   5   2   20.75    3.94
  13  -5   2   29.26    2.92
 -13   5  -2   29.69    3.84
  13  -5   2   26.86    3.27
 -14   5  -2    6.79    2.42
  14   5   2    4.07    2.83
  15   5   2    0.58    2.93
 -15   5  -2   -1.28    2.33
  16   5   2   13.60    4.16
 -16   5  -2    7.96    2.24
 -17   5  -2   -2.27    2.86
  17   5   2    2.78    2.95
 -18   5  -2    9.79    2.43
  18   5   2    8.67    3.95
 -19   5  -2   29.29    4.15
  19   5   2   26.92    5.33
 -20   5  -2   16.32    3.53
  20   5   2   19.91    4.94
 -21   5  -2   -0.11    2.72
  21   5   2    4.36    4.08
  22   5   2   22.21    5.54
  22  -5   2   17.41    5.48
 -22   5  -2   15.40    3.79
 -23   5  -2    2.94    2.77
  23   5   2   15.64    5.26
  23  -5   2   14.57    5.22
  24   5   2    4.28    4.62
 -24   5  -2   -4.32    3.58
  24  -5   2    9.25    5.32
 -25   6   2   50.73    6.24
  25  -6  -2   49.99    7.61
  25   6  -2   51.50    7.70
 -24   6   2    7.13    3.27
  24  -6  -2    6.06    4.29
  24   6  -2    9.36    4.47
  23   6  -2   20.26    5.32
  23  -6  -2   21.19    5.55
 -23   6   2   20.27    4.20
  22  -6  -2    4.75    3.59
 -22   6   2   12.60    3.59
  22   6  -2    9.34    4.27
 -21   6   2    5.03    2.64
  21   6  -2   -0.25    3.26
  21  -6  -2    0.57    4.16
 -20   6   2   79.46    6.40
  20   6  -2   69.56    7.45
  20  -6  -2   76.78    7.66
 -19   6   2   39.64    4.62
  19   6  -2   37.60    6.13
  19  -6  -2   45.27    6.21
 -18   6   2    3.58    2.49
  18   6  -2    5.07    3.28
  18  -6  -2    4.12    3.35
  17   6  -2   51.43    4.18
 -17   6   2   57.13    5.14
  17   6  -2   51.04    4.26
  17  -6  -2   51.95    5.98
  17   6  -2   45.00    5.68
  16   6  -2    5.88    2.06
  16   6  -2    1.21    1.95
 -16   6   2    9.65    2.95
  16  -6  -2    5.16    3.23
  16   6  -2    3.45    3.00
 -15   6   2  476.88   13.18
  15   6  -2  430.86   15.34
  15   6  -2  431.58   10.87
  15  -6  -2  449.41   15.07
  15   6  -2  439.95   11.28
  14   6  -2   47.49    3.74
  14   6  -2   46.71    3.61
 -14   6   2   50.57    3.31
  14  -6  -2   46.29    4.92
 -14   6   2   54.24    4.85
  14   6  -2   45.88    5.25
  13  -6  -2  182.43    8.84
  13   6  -2  185.77    6.35
 -13   6   2  189.14    6.55
  13   6  -2  186.41    9.35
  13   6  -2  185.97    6.97
 -13   6   2  193.76    7.99
  12  -6  -2   85.62    5.63
  12   6  -2   76.28    5.97
  12   6  -2   76.95    3.92
 -12   6   2   87.28    5.15
  12   6  -2   86.33    4.65
 -12   6   2   85.41    4.48
  11  -6  -2   74.78    5.18
 -11   6   2   74.53    4.61
  11   6  -2   74.43    3.54
 -11   6   2   76.18    4.27
  11   6  -2   75.24    5.69
  11   6  -2   76.06    4.35
  10   6  -2  353.75    6.88
  10   6  -2  350.83   11.45
 -10   6   2  354.89    9.32
  10  -6  -2  363.17   10.48
  10   6  -2  345.59    8.77
   9   6  -2 1194.79   19.65
   9  -6  -2 1146.13   17.42
   9   6  -2 1134.14   10.96
  -9   6   2 1213.73   16.29
   9   6  -2 1162.56   15.55
   8   6  -2   42.62    3.84
   8   6  -2   38.52    2.95
  -8   6   2   41.86    3.29
   8   6  -2   41.20    3.33
   8   6  -2   41.00    1.85
   8  -6  -2   40.78    3.31
  -8   6   2   38.30    2.94
  -7   6   2 1143.51   14.58
  -7   6   2 1200.43   15.16
   7  -6  -2 1208.37   15.95
   7   6  -2 1204.38   15.07
   7   6  -2 1238.85   18.20
   7   6  -2 1137.43   17.89
  -6   6   2   53.27    3.60
  -6   6   2   53.36    3.21
   6   6  -2   54.91    3.98
   6   6  -2   44.06    1.27
   6   6  -2   55.09    3.49
   6   6  -2   62.75    4.31
   6  -6  -2   61.77    3.71
   5   6  -2 1869.55   18.23
  -5   6   2 1852.52   16.90
   5  -6  -2 1867.52   17.97
   5   6  -2 1922.87   20.40
   4   6  -2  123.83    5.14
  -4   6   2  123.04    3.19
   4  -6  -2  109.29    4.41
  -4   6   2  106.33    4.02
   4   6  -2  122.57    4.86
   3  -6  -2   21.15    1.91
  -3   6   2   19.54    1.85
   3   6  -2   24.40    2.41
   3   6  -2   24.95    2.34
  -2   6   2   36.04    2.83
   2   6  -2   57.49    3.75
  -2   6   2   57.13    3.25
   2  -6  -2   34.01    2.46
   2   6  -2   63.26    3.75
   2   6  -2   39.95    4.00
  -1   6   2   49.65    3.11
   1   6  -2   57.07    3.61
   1   6  -2   56.20    3.28
   1  -6  -2   50.40    2.51
  -1   6   2   62.86    3.10
   1  -6  -2   48.43    2.79
   1   6  -2   55.69    2.94
   0   6  -2  451.12    8.59
   0  -6  -2  452.87    8.06
   0   6  -2  465.56    7.29
   0   6   2  457.70    8.57
   0   6  -2  473.56    8.49
   0  -6  -2  436.74    6.52
   0   6   2  455.11    8.38
   0   6  -2  456.85    9.12
   1   6   2 1706.22   17.77
  -1  -6  -2 1693.18   12.40
  -1  -6  -2 1765.64   16.17
  -1   6  -2 1775.61   16.92
  -1   6  -2 1723.86   18.00
   1   6   2 1721.99   15.58
  -1   6  -2 1727.66   16.39
  -2  -6  -2  178.48    5.44
   2   6   2  180.45    6.17
  -2   6  -2  184.74    6.06
   2   6   2  178.56    4.91
  -2   6  -2  183.43    5.52
   3   6   2  696.93   12.82
  -3  -6  -2  690.91   10.92
  -3   6  -2  672.11   11.87
  -3   6  -2  693.48   10.72
   3   6   2  646.25    8.71
  -3   6  -2  688.18   12.45
  -4  -6  -2  692.98   11.38
  -4   6  -2  691.16   12.40
  -4   6  -2  711.07   11.93
  -4   6  -2  700.29   12.54
   4   6   2  673.93   13.85
  -5  -6  -2  135.46    5.34
   5   6   2  131.41    6.43
   5   6   2  129.74    3.55
  -5   6  -2  137.43    5.72
  -5   6  -2  139.04    5.57
  -5   6  -2  137.62    5.50
  -6   6  -2   43.72    3.42
  -6   6  -2   54.47    4.15
   6   6   2   30.13    2.03
   6   6   2   46.27    4.62
  -6  -6  -2   37.94    3.32
  -6   6  -2   54.77    4.88
  -7   6  -2   20.93    2.15
   7   6   2   20.30    2.88
  -7   6  -2   25.19    2.72
   7  -6   2   25.17    2.25
  -7   6  -2   24.55    2.67
   7   6   2   21.06    1.41
   7  -6   2   21.97    1.36
  -7  -6  -2   18.51    2.40
  -8  -6  -2  235.12    8.16
   8   6   2  258.32   10.10
   8  -6   2  226.71    4.65
  -8   6  -2  257.29    8.41
   8  -6   2  252.23    6.77
   8   6   2  210.23    4.30
  -8   6  -2  254.57    8.51
  -9  -6  -2   96.85    5.57
   9   6   2   87.02    6.56
   9  -6   2   85.66    3.20
   9   6   2   83.96    4.96
  -9   6  -2   94.26    5.54
  -9   6  -2   91.78    5.53
   9  -6   2   90.22    4.22
   9   6   2   84.07    2.73
 -10   6  -2   -2.75    2.43
  10  -6   2    4.78    1.04
 -10   6  -2    1.11    1.46
  10   6   2    3.25    1.59
  10   6   2    2.76    0.72
  10  -6   2   -0.21    1.41
  10   6   2    0.18    2.09
  11  -6   2   -0.64    1.44
  11   6   2   -1.15    2.45
 -11   6  -2   -3.17    2.73
  11   6   2   -1.02    1.48
  12   6   2   12.00    3.29
 -12   6  -2    8.20    2.24
  12  -6   2   12.41    2.10
  12   6   2   13.25    2.26
  13   6   2   68.73    6.58
 -13   6  -2   73.80    5.51
  13  -6   2   65.56    4.39
  13   6   2   66.82    4.41
  14   6   2  271.25   13.47
 -14   6  -2  285.62   10.79
  14  -6   2  275.55    9.35
  15   6   2  200.55   11.59
 -15   6  -2  188.55    9.29
 -16   6  -2   37.39    4.51
  16   6   2   37.68    5.76
  17   6   2   62.59    7.28
 -17   6  -2   56.17    5.44
  18   6   2   23.23    5.16
 -18   6  -2   24.70    3.89
 -19   6  -2   -3.12    3.17
  19   6   2    3.19    3.49
 -20   6  -2   -0.10    3.18
  20   6   2    9.04    4.15
 -21   6  -2   -0.47    2.86
  21  -6   2    4.78    3.97
  21   6   2    7.39    4.06
  22   6   2   11.10    4.51
  22  -6   2    7.58    3.99
 -22   6  -2    4.33    2.70
  23   6   2    4.06    3.95
  23  -6   2    1.75    3.74
 -23   6  -2    5.28    3.07
  24   7  -2  151.30   12.27
  24  -7  -2  147.36   12.27
 -24   7   2  161.83   10.32
  23  -7  -2   89.55    9.86
 -23   7   2   92.44    7.85
  23   7  -2   88.31    9.58
 -22   7   2   71.78    6.97
  22  -7  -2   67.85    8.09
  22   7  -2   59.89    7.81
 -21   7   2  111.98    8.24
  21  -7  -2  108.26    9.66
  21   7  -2  104.82    9.49
 -20   7   2   22.87    4.41
  20  -7  -2   15.73    4.46
  20   7  -2   17.45    4.97
 -19   7   2   67.54    6.11
  19   7  -2   54.09    6.83
  19  -7  -2   62.07    7.31
  18   7  -2  302.83   14.49
  18  -7  -2  312.33   14.22
 -18   7   2  311.91   12.04
  17  -7  -2   16.53    4.34
  17   7  -2   15.16    3.10
  17   7  -2   15.22    4.93
 -17   7   2   15.96    3.52
  16   7  -2  250.70    9.09
  16  -7  -2  261.16   12.04
  16   7  -2  252.55   12.49
 -16   7   2  262.11   10.39
 -15   7   2  323.46   11.17
  15   7  -2  308.75    9.71
  15  -7  -2  314.18   12.68
  15   7  -2  301.81   13.37
 -14   7   2  525.73   11.54
  14   7  -2  528.93   16.70
  14  -7  -2  544.00   15.74
 -14   7   2  570.12   14.17
  14   7  -2  535.04   12.40
  13   7  -2  428.80   10.84
  13   7  -2  445.58    9.23
 -13   7   2  468.35   11.07
  13  -7  -2  437.61   13.78
 -13   7   2  455.64   12.20
  13   7  -2  438.40   14.69
  12   7  -2    9.77    1.83
  12   7  -2    6.53    2.25
  12   7  -2   10.56    1.45
  12  -7  -2   11.84    2.54
 -12   7   2   13.87    2.54
 -12   7   2   11.47    1.92
  11   7  -2   18.58    1.71
  11  -7  -2   15.72    2.62
 -11   7   2   20.14    2.46
  11   7  -2   13.64    2.66
 -11   7   2   17.41    2.49
  11   7  -2   15.86    2.30
  10   7  -2   16.30    3.35
  10   7  -2   24.81    3.05
 -10   7   2   26.54    3.30
 -10   7   2   22.60    3.14
  10   7  -2   16.22    1.64
  10  -7  -2   15.46    2.96
 -10   7   2   21.97    2.90
  -9   7   2   41.49    3.52
   9   7  -2   37.76    1.79
  -9   7   2   33.58    3.05
   9   7  -2   33.26    3.28
   9  -7  -2   33.90    3.30
  -9   7   2   38.23    3.39
   9   7  -2   38.39    3.17
   9   7  -2   37.82    4.01
   8   7  -2  341.99    8.81
   8  -7  -2  335.70    9.26
  -8   7   2  338.72    8.71
  -8   7   2  352.16    9.12
   8   7  -2  341.18   10.33
   8   7  -2  348.06   10.57
   7   7  -2    9.14    2.91
   7   7  -2    8.43    2.77
   7  -7  -2    8.07    2.43
  -7   7   2   14.22    2.23
   7   7  -2   11.83    3.20
   6   7  -2  344.13    8.62
  -6   7   2  367.89    8.96
   6   7  -2  342.67   10.21
  -6   7   2  328.16    8.07
   6  -7  -2  333.78    8.34
   6   7  -2  335.23    9.49
   5   7  -2  316.73    9.84
   5   7  -2  314.14    8.63
   5   7  -2  315.46    8.26
  -5   7   2  298.39    4.65
   5  -7  -2  292.70    7.43
   4   7  -2 1309.67   16.43
  -4   7   2 1318.22   11.09
   4   7  -2 1294.39   16.44
  -4   7   2 1360.26   15.44
   4  -7  -2 1313.81   14.83
   3  -7  -2  139.24    4.66
  -3   7   2  148.87    4.26
  -3   7   2  143.22    5.08
   3   7  -2  153.98    6.05
   3   7  -2  152.76    5.63
  -2   7   2  705.60   10.06
  -2   7   2  722.02   11.11
   2   7  -2  735.15   11.09
   2  -7  -2  695.70    9.48
   2   7  -2  712.91   12.34
  -2   7   2  692.90   12.20
  -1   7   2  146.44    4.98
   1  -7  -2  144.53    4.91
   1   7  -2  150.40    5.47
   1   7  -2  149.08    4.87
   1   7  -2  144.51    5.69
  -1   7   2  138.76    5.06
   1  -7  -2  144.92    4.25
  -1   7   2  141.00    5.44
   0   7  -2  232.17    6.63
   0   7   2  232.54    6.65
   0   7  -2  222.14    6.94
   0  -7  -2  232.09    6.17
   0   7   2  223.24    6.56
   0  -7   2  217.42    3.54
   0   7  -2  222.28    5.42
   0  -7  -2  222.24    4.87
   1   7   2   45.33    3.60
  -1   7  -2   52.04    3.63
  -1   7  -2   48.64    3.52
  -1  -7  -2   33.14    1.94
  -1  -7  -2   34.98    2.66
   1   7   2   38.59    3.15
  -1   7  -2   51.61    3.40
  -2  -7  -2  477.63    9.22
  -2   7  -2  496.63   10.01
  -2   7  -2  476.02    9.44
   2   7   2  461.86    8.70
  -2   7  -2  467.80   10.30
   2   7   2  497.46   10.87
  -3   7  -2  110.86    6.09
  -3   7  -2  121.55    5.97
   3   7   2  110.00    4.44
  -3  -7  -2  110.38    5.24
   3   7   2  109.96    5.89
  -4   7  -2  508.68    9.95
  -4  -7  -2  485.59   10.00
  -4   7  -2  506.96   11.39
   4   7   2  471.32   11.90
   4   7   2  470.06    8.13
  -4   7  -2  489.67   10.98
  -5   7  -2  217.66    7.64
  -5  -7  -2  219.85    7.19
  -5   7  -2  219.72    7.49
   5   7   2  223.17    8.57
  -5   7  -2  236.58    7.75
   5   7   2  210.76    5.31
  -6  -7  -2  653.92   12.52
  -6   7  -2  649.85   13.40
  -6   7  -2  625.68   12.58
  -6   7  -2  660.88   12.78
   6   7   2  636.52   14.90
   6   7   2  606.09    8.57
   7  -7   2  366.68    4.65
  -7   7  -2  420.10   10.18
   7   7   2  413.20   12.64
   7   7   2  391.92   11.19
  -7  -7  -2  406.33   10.30
  -7   7  -2  423.40   10.65
  -7   7  -2  420.86   11.00
   7   7   2  387.00    6.68
  -8  -7  -2   79.72    5.07
   8  -7   2   63.86    2.12
  -8   7  -2   76.37    4.90
   8   7   2   71.99    2.92
   8  -7   2   81.71    3.95
  -8   7  -2   70.11    4.22
   8   7   2   73.78    5.28
  -8   7  -2   79.05    5.12
   8   7   2   90.22    6.60
   9   7   2  424.02   13.89
   9  -7   2  439.92    9.38
  -9   7  -2  436.81   11.57
  -9   7  -2  428.67   11.80
   9   7   2  385.85    6.37
  -9  -7  -2  425.87   11.29
   9   7   2  413.76   11.70
  10   7   2   16.64    2.55
 -10   7  -2   13.44    2.43
 -10   7  -2   19.25    2.79
  10   7   2   19.18    3.46
  10  -7   2   22.42    2.41
 -11   7  -2   32.74    3.50
  11   7   2   33.58    4.70
  11  -7   2   33.48    2.88
  11   7   2   34.86    3.68
  12   7   2   72.41    5.03
  12   7   2   79.95    7.00
 -12   7  -2   79.58    5.83
  12  -7   2   78.14    4.60
  13  -7   2  259.73    8.46
  13   7   2  274.93    9.39
 -13   7  -2  277.71   10.74
  13   7   2  264.44   13.17
  14   7   2  196.91   11.98
 -14   7  -2  187.65    9.16
  15   7   2  209.66   12.13
 -15   7  -2  191.11    9.33
 -16   7  -2   89.31    6.41
  16   7   2   90.90    8.49
  17   7   2   52.74    6.98
 -17   7  -2   42.41    5.01
  18   7   2   26.67    5.51
 -18   7  -2   25.73    4.01
  19   7   2   10.65    4.34
 -19   7  -2    5.63    2.74
  20   7   2    3.15    3.29
  20  -7   2    3.16    3.85
 -20   7  -2    5.88    2.79
 -21   7  -2   71.79    7.06
  21   7   2   75.42    9.08
  21  -7   2   77.54    8.85
  22  -7   2    0.65    3.79
 -22   7  -2   -3.59    3.59
  22   7   2   -6.90    4.79
  23   7   2   50.14    7.64
 -23   7  -2   47.78    6.17
  23  -7   2   47.23    7.76
  23  -8  -2   90.51    9.71
  23   8  -2   84.03    9.49
 -23   8   2   91.38    8.07
  22  -8  -2  217.46   13.79
  22   8  -2  211.24   14.00
 -22   8   2  223.30   11.84
 -21   8   2   20.14    4.43
  21  -8  -2   20.41    5.40
  21   8  -2   16.01    4.97
 -20   8   2   99.31    7.55
  20  -8  -2   79.07    8.34
  20   8  -2   86.06    8.59
  19  -8  -2  120.06    9.38
  19   8  -2  114.54    9.74
 -19   8   2  116.45    7.84
  18  -8  -2    6.30    3.72
  18   8  -2    0.89    3.41
 -18   8   2    1.62    2.43
  17   8  -2  340.09   15.08
  17  -8  -2  327.46   14.22
 -17   8   2  339.01   12.34
 -16   8   2  223.52    9.92
  16   8  -2  223.01    8.63
  16   8  -2  223.88   12.22
  16  -8  -2  220.91   11.37
  15   8  -2  221.80   11.65
  15  -8  -2  222.89   11.08
 -15   8   2  227.38    9.69
  15   8  -2  229.03    8.74
 -14   8   2  850.64   17.49
  14   8  -2  837.63   21.69
  14   8  -2  838.77   15.87
  14  -8  -2  862.00   20.08
 -14   8   2  846.28   15.78
  13   8  -2    9.34    2.51
  13   8  -2    6.16    3.14
  13  -8  -2    9.42    3.18
 -13   8   2    7.64    3.04
 -13   8   2    4.58    1.62
  12   8  -2  402.28   10.67
 -12   8   2  397.31   11.26
 -12   8   2  404.05   11.29
  12  -8  -2  413.52   12.72
 -12   8   2  404.73   11.34
  12   8  -2  376.00   13.51
  11   8  -2    1.90    1.48
 -11   8   2   -1.30    2.03
 -11   8   2   -0.29    1.38
 -11   8   2   -0.28    1.59
  11  -8  -2   -0.09    1.66
  11   8  -2   -3.88    2.91
 -10   8   2  267.31    8.66
  10   8  -2  260.44    8.44
  10   8  -2  282.06   10.06
  10  -8  -2  258.37    9.21
 -10   8   2  274.25    8.70
  10   8  -2  275.05   10.73
 -10   8   2  271.31    9.40
   9  -8  -2    9.10    2.67
  -9   8   2   19.43    3.26
   9   8  -2    9.84    2.97
  -9   8   2    9.49    2.74
  -9   8   2   11.58    3.10
   9   8  -2   10.88    2.90
   9   8  -2   11.65    3.48
   8   8  -2  601.50   14.69
  -8   8   2  633.55   12.84
   8   8  -2  615.24   14.58
   8   8  -2  602.74   12.28
  -8   8   2  621.37   14.20
   8  -8  -2  579.28   12.35
  -8   8   2  613.65   12.23
  -7   8   2   10.64    2.52
   7   8  -2    6.49    2.49
   7  -8  -2    6.28    2.05
  -7   8   2   17.38    2.98
  -7   8   2    6.88    2.19
   7   8  -2    9.70    2.54
   7   8  -2   10.49    2.65
   6   8  -2  647.85   13.63
   6   8  -2  674.71   12.97
   6  -8  -2  629.91   11.75
  -6   8   2  670.56   13.03
   6   8  -2  657.57   15.19
  -6   8   2  706.92   13.40
   5   8  -2  638.66   12.78
  -5   8   2  648.67   12.36
   5  -8  -2  601.85   10.92
   5   8  -2  633.23   14.79
   5   8  -2  627.46   12.24
  -5   8   2  584.63    6.89
   4   8  -2    5.80    1.90
  -4   8   2    1.52    1.29
   4  -8  -2    1.62    0.95
   4   8  -2    3.52    2.07
  -4   8   2    2.81    0.76
   4   8  -2    6.76    2.11
   3   8  -2  309.13    8.66
   3  -8  -2  287.32    6.73
  -3   8   2  295.74    6.35
  -3   8   2  300.24    7.80
   3   8  -2  295.52    7.95
  -2   8   2    6.50    1.87
   2  -8  -2    5.50    1.64
   2   8  -2    9.53    1.90
   2  -8  -2    3.66    1.11
  -2   8   2    4.29    1.28
  -2   8   2    4.14    1.78
   2   8  -2    9.68    2.31
  -1   8   2  379.31    9.05
   1  -8  -2  406.14    8.46
   1  -8  -2  398.90    7.21
  -1   8   2  403.12    8.61
   1   8  -2  396.69    9.89
  -1  -8   2  373.83    5.02
   1   8  -2  405.15    9.06
  -1   8   2  398.40    9.58
   1   8  -2  396.08    8.09
   0   8  -2   17.95    2.44
   0   8   2    8.45    2.21
   0   8  -2   18.12    2.59
   0   8   2   12.79    2.38
   0  -8  -2    7.09    1.31
   0   8  -2   15.34    1.95
   0  -8  -2    9.25    1.96
   0  -8   2    6.88    1.08
  -1  -8  -2  141.09    3.83
  -1   8  -2  149.23    6.21
  -1   8  -2  157.64    6.00
  -1   8  -2  143.25    4.33
  -1  -8  -2  150.00    5.39
   1   8   2  145.54    5.59
  -1   8  -2  145.84    5.59
   1  -8   2  144.29    2.88
   1   8   2  151.18    6.01
   2  -8   2   95.26    2.23
  -2   8  -2  124.98    5.56
  -2  -8  -2  112.73    4.90
   2   8   2  113.36    4.81
   2   8   2  112.16    5.62
  -2   8  -2  117.27    5.28
  -2   8  -2  109.82    5.56
  -2   8  -2  113.08    6.15
  -3   8  -2    6.84    1.79
  -3   8  -2    7.77    1.75
  -3  -8  -2    6.48    1.52
   3   8   2    8.53    1.91
   3  -8   2    7.96    0.73
  -3   8  -2   10.38    2.21
  -3   8  -2    8.59    2.05
   3   8   2    6.87    1.40
   4   8   2   73.11    5.34
  -4   8  -2   93.69    5.34
  -4   8  -2   86.19    5.41
   4   8   2   66.74    3.71
  -4   8  -2   88.95    5.80
  -4   8  -2   92.74    5.47
  -4  -8  -2   69.97    4.23
  -5  -8  -2 1586.80   19.49
  -5   8  -2 1648.87   19.53
   5   8   2 1491.23   15.72
   5   8   2 1638.69   23.79
   5   8   2 1508.89   23.26
  -5   8  -2 1581.85   21.47
  -5   8  -2 1581.79   21.39
  -6   8  -2  240.00    8.51
  -6  -8  -2  236.90    7.99
  -6   8  -2  235.10    8.28
   6   8   2  231.98    9.17
  -6   8  -2  220.13    8.31
   6   8   2  226.95    5.99
   6   8   2  235.92    9.56
  -7  -8  -2  768.20   14.76
   7   8   2  733.65   16.59
  -7   8  -2  767.07   14.81
   7   8   2  771.15   17.75
   7   8   2  727.79   10.32
  -7   8  -2  774.68   15.93
  -8  -8  -2  501.94   12.29
   8  -8   2  543.19   10.14
  -8   8  -2  509.96   11.99
   8   8   2  526.04   15.20
   8   8   2  487.02   13.43
  -8   8  -2  516.67   12.61
   8   8   2  476.37    8.15
  -8   8  -2  506.06   13.00
   9  -8   2   58.80    3.65
  -9  -8  -2   56.30    4.58
  -9   8  -2   56.66    4.87
   9   8   2   58.97    5.68
  -9   8  -2   56.04    4.10
   9   8   2   54.29    4.74
  -9   8  -2   58.55    4.92
  10   8   2   56.14    5.76
  10  -8   2   57.09    3.61
 -10   8  -2   52.90    4.73
 -10   8  -2   55.26    4.63
  10   8   2   52.72    4.74
 -11   8  -2   14.11    3.11
  11   8   2   13.64    4.06
  11  -8   2   11.10    2.27
  11   8   2   11.74    2.82
 -11   8  -2   15.04    3.37
  12  -8   2   43.59    3.47
  12   8   2   35.42    5.37
 -12   8  -2   39.82    4.34
  12   8   2   42.38    4.18
  13   8   2   33.89    4.07
  13   8   2   37.35    6.28
 -13   8  -2   28.05    4.23
  14   8   2  372.66   15.93
 -14   8  -2  348.55   12.38
  15   8   2  161.38   11.36
 -15   8  -2  157.34    8.58
 -16   8  -2   90.86    7.15
  16   8   2   83.08    8.60
 -17   8  -2   42.23    5.10
  17   8   2   51.26    6.97
  18   8   2    1.98    3.28
 -18   8  -2   -1.64    3.36
  19   8   2   -1.00    3.83
  19  -8   2    5.85    4.50
 -19   8  -2    0.31    2.52
  20   8   2   73.59    8.59
  20  -8   2   85.00    9.36
 -20   8  -2   80.00    7.28
 -21   8  -2    7.86    3.57
  21   8   2    5.49    4.04
  21  -8   2   11.93    5.18
  22   8   2   93.85   10.21
  22  -8   2   88.86   10.08
 -22   8  -2   79.98    7.58
  23  -9  -2  123.15   11.00
 -23   9   2  126.51    9.25
  23   9  -2  109.63   10.63
  22  -9  -2    2.93    3.89
 -22   9   2   -0.67    2.66
  22   9  -2    7.16    4.39
  21  -9  -2   61.28    7.44
 -21   9   2   74.33    6.99
  21   9  -2   58.47    7.83
  20  -9  -2    2.32    3.11
 -20   9   2    7.45    2.82
  20   9  -2    3.04    3.62
 -19   9   2   -0.22    2.35
  19  -9  -2   -1.17    3.07
  19   9  -2   -0.39    3.28
  18  -9  -2   19.51    4.27
 -18   9   2   22.71    3.88
  18   9  -2   27.12    5.40
  17  -9  -2   56.55    6.34
 -17   9   2   57.87    5.76
  17   9  -2   49.97    6.74
 -16   9   2   75.54    6.01
  16  -9  -2   74.93    6.98
  16   9  -2   77.73    7.63
 -15   9   2  471.94   14.15
  15   9  -2  441.52   12.27
  15   9  -2  442.50   16.72
 -15   9   2  480.72   13.83
  15  -9  -2  443.43   15.20
  14   9  -2   30.33    4.74
 -14   9   2   32.51    3.90
 -14   9   2   36.49    3.69
  14   9  -2   37.63    3.83
  14  -9  -2   35.42    4.82
 -14   9   2   33.50    4.00
  13   9  -2  209.72   10.83
  13   9  -2  226.59    8.54
  13  -9  -2  235.25   10.31
 -13   9   2  228.09    9.25
 -13   9   2  225.64    8.86
 -13   9   2  213.77    9.04
  12   9  -2    3.34    1.70
 -12   9   2    0.96    1.78
 -12   9   2    1.83    1.44
  12   9  -2   -0.36    2.88
 -12   9   2   -0.79    2.02
  12  -9  -2    1.68    2.13
  11  -9  -2   22.70    3.50
 -11   9   2   18.57    3.12
 -11   9   2   23.07    3.35
 -11   9   2   23.56    3.32
  11   9  -2   21.70    3.76
  11   9  -2   22.50    3.19
  11   9  -2   21.72    3.57
  10   9  -2   -0.41    2.62
  10   9  -2    0.65    1.39
  10   9  -2    2.08    1.84
 -10   9   2    0.83    1.82
 -10   9   2    1.28    1.67
 -10   9   2    1.77    1.50
  10  -9  -2    1.51    1.74
   9   9  -2  221.48    8.21
  -9   9   2  218.57    8.38
   9   9  -2  207.94    9.30
   9  -9  -2  215.15    8.17
  -9   9   2  224.67    8.15
  -9   9   2  225.30    9.24
   9   9  -2  221.96    9.51
   8   9  -2   10.83    2.42
   8   9  -2    7.49    2.62
  -8   9   2   11.12    2.86
  -8   9   2    7.98    2.55
   8  -9  -2    2.94    1.81
  -8   9   2    9.06    2.52
   8   9  -2   10.81    2.97
   7   9  -2  187.92    8.98
   7   9  -2  198.58    8.34
  -7   9   2  202.66    7.91
  -7   9   2  186.09    8.60
  -7   9   2  191.40    7.44
   7   9  -2  210.95    7.67
   7  -9  -2  183.37    6.97
  -6   9   2    8.06    2.00
   6   9  -2   10.83    2.21
   6  -9  -2    9.85    1.77
  -6   9   2    9.75    2.19
  -6   9   2    9.42    2.03
   6   9  -2   11.69    2.17
   6   9  -2    9.65    2.64
   6   9  -2   11.95    2.25
   5  -9  -2   71.34    3.93
   5   9  -2   74.81    4.85
  -5   9   2   71.19    4.56
   5   9  -2   75.98    5.75
   5   9  -2   79.75    4.85
  -5   9   2   72.46    2.54
   5   9  -2   75.74    4.79
  -5   9   2   74.94    4.60
  -5   9   2   73.07    5.36
   4   9  -2  153.65    7.70
  -4   9   2  146.75    4.22
  -4   9   2  151.43    5.93
   4  -9  -2  150.01    5.37
   4   9  -2  154.05    6.35
   4   9  -2  159.21    6.57
  -4   9   2  156.91    7.72
  -4   9   2  152.27    6.33
   4   9  -2  154.17    6.28
  -3   9   2   -0.27    1.56
  -3   9   2    1.64    1.72
  -3   9   2    0.28    0.80
   3   9  -2    1.12    1.88
   3   9  -2   -0.52    1.14
  -3   9   2    2.05    1.50
  -3   9   2    2.41    1.67
   3   9  -2    2.20    1.83
   3  -9  -2    0.96    1.08
   3   9  -2    5.31    2.17
   2  -9  -2  112.11    4.74
   2   9  -2  105.44    5.51
   2  -9  -2  106.82    4.03
  -2   9   2  102.59    5.44
  -2   9   2  105.85    5.13
   2   9  -2  107.68    4.79
  -2   9   2  103.27    4.35
  -2   9   2  106.87    6.59
  -1   9   2  334.20    8.98
  -1   9   2  334.65    8.28
   1   9  -2  329.77    8.91
   1   9  -2  329.61    7.74
   1  -9  -2  332.98    6.74
  -1  -9   2  314.21    4.50
  -1   9   2  325.47    9.45
   1   9  -2  321.79    9.47
   1  -9  -2  338.42    8.16
   0   9   2    7.95    2.18
   0  -9   2    7.89    1.23
   0  -9  -2    5.20    1.48
   0   9  -2   14.29    2.76
   0  -9  -2    6.91    1.31
   0  -9   2    9.19    1.29
   0   9  -2    9.93    2.85
   0   9   2    7.64    2.18
   0   9  -2   16.18    3.09
   0   9  -2   14.40    1.93
   0   9   2    5.69    2.33
  -1  -9  -2    7.05    1.44
  -1   9  -2    8.98    2.01
  -1   9  -2   12.14    2.26
   1   9   2    9.23    1.94
  -1  -9  -2    9.66    1.24
  -1   9  -2   12.88    1.57
  -1   9  -2    8.92    2.27
   1   9   2    9.88    2.26
   1  -9   2    7.50    1.09
   1  -9   2    8.03    0.87
   1   9   2   10.20    1.91
  -1   9  -2   10.52    1.98
   2   9   2    3.23    1.45
   2  -9   2    4.36    0.64
  -2  -9  -2    3.19    1.26
  -2   9  -2    3.63    1.90
  -2   9  -2    1.34    1.94
   2   9   2    3.86    1.30
  -2   9  -2    1.39    1.62
  -2   9  -2    2.01    1.68
   2   9   2   -1.32    1.83
   3   9   2   20.59    2.39
   3  -9   2   17.41    1.09
  -3   9  -2   25.08    3.11
   3   9   2   20.94    2.75
   3   9   2   17.66    2.92
  -3   9  -2   23.15    3.00
  -3  -9  -2   18.81    2.46
  -3   9  -2   20.54    2.92
  -3   9  -2   24.47    2.89
  -4   9  -2   97.96    5.36
  -4  -9  -2  107.96    5.23
  -4   9  -2  100.54    6.01
   4   9   2   99.93    4.70
  -4   9  -2  104.76    5.24
   4   9   2   91.38    5.79
   4   9   2  102.55    6.60
  -4   9  -2  107.42    6.03
   4  -9   2   98.88    2.64
  -5   9  -2   25.53    3.51
  -5   9  -2   22.02    3.32
  -5   9  -2   24.19    3.58
  -5  -9  -2   21.35    2.78
   5   9   2   16.47    2.82
   5   9   2   18.82    3.31
   5   9   2   17.44    2.15
  -5   9  -2   24.50    3.90
  -6   9  -2  753.46   14.20
  -6   9  -2  723.54   15.56
   6   9   2  730.72   17.42
  -6   9  -2  735.81   16.03
   6   9   2  698.00   11.47
  -6  -9  -2  728.06   14.50
   6   9   2  737.50   17.31
  -7   9  -2  156.25    7.64
  -7  -9  -2  156.64    6.97
  -7   9  -2  157.33    7.18
   7   9   2  149.39    5.25
   7   9   2  157.01    8.58
  -7   9  -2  168.10    7.45
   7   9   2  159.62    8.28
  -8  -9  -2  347.53   10.60
  -8   9  -2  359.22   11.07
  -8   9  -2  358.09   10.78
  -8   9  -2  349.58   11.44
   8   9   2  340.57   12.13
   8   9   2  356.84   13.16
   9   9   2   18.87    3.85
  -9  -9  -2   14.72    2.59
  -9   9  -2   19.44    3.11
  -9   9  -2   15.46    2.78
  -9   9  -2   21.77    2.90
   9   9   2   16.18    3.11
   9  -9   2   20.68    2.31
 -10   9  -2  168.85    7.35
  10   9   2  158.76    9.51
 -10   9  -2  173.75    8.13
 -10   9  -2  165.58    8.12
  10   9   2  166.61    8.50
  10  -9   2  182.59    6.29
 -11   9  -2    0.11    2.26
  11   9   2    1.91    2.73
  11   9   2    1.48    2.03
 -11   9  -2    3.86    2.56
 -12   9  -2   36.46    4.65
  12   9   2   30.58    5.43
  12   9   2   33.00    4.30
  13   9   2   16.21    3.08
 -13   9  -2    9.80    2.79
  13   9   2   13.96    4.10
 -14   9  -2  168.10    8.94
  14   9   2  162.69   11.35
 -15   9  -2   73.09    6.07
  15   9   2   76.13    8.05
  16   9   2  151.53   11.05
  16  -9   2  170.66   11.52
 -16   9  -2  139.47    8.85
  17  -9   2  107.17    9.69
 -17   9  -2   86.33    7.38
  17   9   2   83.84    8.65
 -18   9  -2    6.88    3.31
  18   9   2   -0.93    4.46
  18  -9   2    9.44    4.60
  19  -9   2   17.31    5.44
  19   9   2    9.21    4.80
 -19   9  -2    5.67    3.27
 -20   9  -2    2.68    3.15
  20   9   2   16.20    5.33
  20  -9   2   18.65    5.70
  21   9   2   56.38    8.35
  21  -9   2   59.75    8.30
 -21   9  -2   49.37    6.37
 -22  10   2   40.27    5.50
  22 -10  -2   35.93    6.24
 -22  10   2   40.56    5.62
  22  10  -2   36.25    6.79
  21  10  -2    5.62    3.88
  21 -10  -2   12.20    4.11
 -21  10   2   11.68    3.75
 -21  10   2   15.30    3.91
 -20  10   2    7.66    3.05
  20  10  -2    9.48    4.36
  20 -10  -2    8.60    3.77
 -20  10   2   11.50    3.48
 -19  10   2    6.18    3.02
  19 -10  -2    0.83    2.80
  19  10  -2    4.00    3.72
 -19  10   2    4.85    2.88
 -18  10   2   -1.76    2.49
  18 -10  -2   -6.28    3.73
 -18  10   2   -2.28    2.50
  18  10  -2   -2.55    3.28
  17  10  -2    6.04    3.33
  17 -10  -2    1.49    2.47
 -17  10   2    1.99    2.31
 -17  10   2    5.07    2.46
  16  10  -2    7.96    3.63
 -16  10   2    9.04    3.00
  16 -10  -2    6.54    3.05
 -16  10   2    7.38    2.73
 -15  10   2   33.88    4.22
  15 -10  -2   37.11    4.86
 -15  10   2   37.21    4.39
  15  10  -2   35.91    5.47
 -14  10   2   55.91    5.15
  14  10  -2   57.37    4.76
  14 -10  -2   50.59    5.53
 -14  10   2   56.87    5.05
 -14  10   2   52.38    4.61
  14  10  -2   53.21    6.06
  13  10  -2  100.84    6.21
  13 -10  -2   99.50    6.98
  13  10  -2   92.77    7.52
 -13  10   2   94.73    6.25
 -13  10   2   99.34    6.30
 -13  10   2   99.72    6.40
  12  10  -2    1.73    1.59
  12  10  -2    6.37    2.83
  12 -10  -2    7.91    2.82
 -12  10   2    2.11    1.70
 -12  10   2    5.95    2.21
 -12  10   2    1.58    1.97
  11  10  -2  112.10    7.55
 -11  10   2  118.95    6.59
  11  10  -2  115.14    6.31
  11  10  -2  122.66    7.62
 -11  10   2  108.14    6.19
  11 -10  -2  111.89    6.67
 -11  10   2  122.30    7.08
  10 -10  -2   71.95    5.08
 -10  10   2   73.94    4.98
 -10  10   2   78.21    5.46
  10  10  -2   81.87    6.25
 -10  10   2   78.02    5.71
  10  10  -2   74.33    6.14
  10  10  -2   77.27    5.05
  -9  10   2   81.39    5.42
   9  10  -2   87.39    6.41
   9 -10  -2   75.35    4.76
  -9  10   2   77.16    5.07
  -9  10   2   85.09    6.06
   9  10  -2   74.61    5.96
   9  10  -2   85.22    5.27
  -8  10   2   41.42    4.49
   8  10  -2   35.23    4.33
   8  10  -2   37.98    3.58
   8 -10  -2   31.93    3.05
  -8  10   2   30.09    3.41
  -8  10   2   37.23    3.70
   8  10  -2   38.25    4.07
   7  10  -2  101.27    6.08
  -7  10   2  102.46    5.88
   7  10  -2  107.00    5.96
  -7  10   2   96.99    5.59
   7  10  -2   99.63    6.78
  -7  10   2  102.10    6.77
   7  10  -2   93.77    5.92
   7 -10  -2   92.47    4.98
   6 -10  -2   36.09    3.06
   6  10  -2   37.39    3.80
   6  10  -2   35.16    4.11
  -6  10   2   35.34    4.21
   6  10  -2   40.88    3.89
  -6  10   2   44.31    4.09
  -6  10   2   37.76    3.73
   6  10  -2   38.71    3.71
   5 -10  -2  189.27    6.56
   5  10  -2  202.96    8.13
   5  10  -2  184.92    9.31
  -5  10   2  204.96    8.19
   5  10  -2  198.65    8.07
  -5  10   2  206.62    7.84
   5  10  -2  200.28    7.87
  -5  10   2  199.88    9.53
  -4  10   2   90.85    5.12
   4  10  -2   94.31    5.30
   4  10  -2  100.95    5.88
   4  10  -2   94.33    5.86
  -4  10   2   91.59    5.67
  -4  10   2   91.22    6.63
   4  10  -2   98.07    6.82
   4 -10  -2   80.42    4.14
  -4  10   2   85.43    3.41
   3 -10  -2  209.11    6.70
  -3  10   2  209.36    7.56
   3  10  -2  212.84    7.35
  -3  10   2  221.59    6.08
   3  10  -2  217.61    8.05
  -3  10   2  210.84    9.80
   3 -10  -2  216.79    6.29
  -3  10   2  212.43    7.90
  -3  10   2  194.21    8.11
   3  10  -2  212.09    8.17
   3  10  -2  212.03    9.65
   2  10  -2   31.60    3.90
   2  10  -2   24.90    4.06
   2  10  -2   29.85    4.01
   2  10  -2   19.42    2.73
   2 -10  -2    8.04    2.52
   2 -10  -2    5.67    1.63
  -2  10   2   20.25    4.21
  -2  10   2   14.77    3.22
  -2  10   2   17.00    3.05
  -2  10   2   14.03    2.49
   1  10  -2   18.95    2.23
  -1  10   2   18.57    2.49
  -1  10   2   18.13    2.92
   1 -10  -2   14.56    2.31
   1  10  -2   17.95    3.16
  -1  10   2   16.83    2.98
   1  10  -2   23.78    3.27
   1  10  -2   16.65    3.29
  -1  10   2   22.78    3.96
   1 -10  -2   18.32    1.84
   0 -10  -2  252.35    5.66
   0 -10   2  245.38    4.90
   0  10   2  272.82    8.77
   0  10  -2  246.04    6.49
   0 -10   2  228.86    4.77
   0 -10  -2  253.46    7.54
   0  10  -2  247.17   10.07
   0  10   2  250.72    8.04
   0  10  -2  253.64    8.79
   0  10   2  246.69   10.67
   0  10   2  245.97    8.54
   0  10  -2  232.05    8.62
   0  10  -2  254.18    8.27
  -1 -10  -2  597.65    8.11
  -1 -10  -2  612.61   11.70
  -1  10  -2  593.03    9.44
  -1  10  -2  605.99   15.57
  -1  10  -2  589.66   13.65
   1 -10   2  602.91    8.88
   1  10   2  588.32   12.83
   1  10   2  594.30   16.52
  -1  10  -2  611.67   12.97
   1  10   2  616.06   13.30
  -2  10  -2   68.82    5.00
  -2  10  -2   55.70    5.38
  -2 -10  -2   54.52    4.20
   2 -10   2   55.56    3.16
   2  10   2   57.19    5.53
   2  10   2   51.66    4.22
  -2  10  -2   62.63    4.72
   2  10   2   51.05    4.40
  -2  10  -2   53.33    4.98
  -3 -10  -2  351.88    9.43
   3  10   2  344.94    9.43
  -3  10  -2  345.36   11.60
  -3  10  -2  347.51    9.73
   3 -10   2  352.82    8.35
  -3  10  -2  367.55   10.53
   3  10   2  349.69   12.79
  -3  10  -2  350.47   10.98
   3  10   2  361.56   11.18
   4  10   2  303.84   10.85
  -4  10  -2  299.66   10.91
  -4  10  -2  331.73   10.03
   4 -10   2  307.80    8.45
  -4  10  -2  306.28    9.46
   4  10   2  294.68    8.54
   4  10   2  294.68   11.71
  -4  10  -2  301.01   10.36
  -4 -10  -2  315.16    9.27
  -5 -10  -2   21.81    2.71
  -5  10  -2   19.61    3.12
  -5  10  -2   22.02    3.29
   5  10   2   22.96    2.49
   5 -10   2   20.68    2.48
   5  10   2   20.81    3.67
  -5  10  -2   22.70    3.25
  -5  10  -2   22.32    2.97
   5  10   2   19.98    3.22
  -6 -10  -2   50.50    4.16
  -6  10  -2   51.64    4.98
  -6  10  -2   50.75    4.66
   6  10   2   42.23    4.76
   6  10   2   51.49    4.98
  -6  10  -2   53.48    4.42
  -6  10  -2   50.69    4.35
   6  10   2   47.20    3.39
  -7  10  -2   32.40    3.69
  -7  10  -2   30.83    3.32
   7  10   2   28.07    3.98
   7  10   2   28.90    2.60
  -7  10  -2   30.70    3.74
   7  10   2   28.82    3.84
  -7  10  -2   27.19    3.18
  -7 -10  -2   21.65    2.63
   8  10   2    6.35    2.95
  -8 -10  -2   -0.44    2.16
   8  10   2    3.28    2.33
  -8  10  -2    1.72    2.07
  -8  10  -2    6.78    2.13
  -8  10  -2    4.93    2.34
   9  10   2    1.61    1.97
  -9  10  -2    7.82    2.37
  -9 -10  -2    3.85    1.92
  -9  10  -2    0.22    1.82
  -9  10  -2    3.84    2.05
   9  10   2    4.01    2.63
  10  10   2   69.91    6.67
  10  10   2   59.66    5.50
 -10  10  -2   67.25    5.09
 -10  10  -2   68.02    5.41
 -10  10  -2   62.57    5.21
  11  10   2   14.40    3.01
 -11  10  -2   12.91    2.42
 -11  10  -2   24.70    3.99
  11  10   2   17.94    3.94
  12  10   2  187.76    9.73
 -12  10  -2  203.59    9.85
  12 -10   2  219.00   11.24
  12  10   2  209.16   11.74
  13 -10   2  111.29    8.62
 -13  10  -2  100.26    7.20
  13  10   2   95.10    8.49
  13  10   2   98.70    7.04
  14  10   2   14.29    4.70
  14 -10   2   15.81    4.41
 -14  10  -2   11.72    3.56
  15  10   2  221.47   13.14
  15 -10   2  236.66   12.94
 -15  10  -2  227.74   10.77
  16  10   2   73.79    8.30
  16 -10   2   96.10    8.97
 -16  10  -2   85.28    7.15
  17 -10   2   28.52    6.08
 -17  10  -2   30.66    4.86
  17  10   2   22.81    5.48
  18 -10   2  174.94   12.47
 -18  10  -2  157.87    9.92
  18  10   2  165.72   12.32
  19  10   2   38.03    6.73
 -19  10  -2   29.83    5.14
  19 -10   2   40.63    6.78
  20  10   2   18.96    5.74
  20 -10   2   11.95    4.84
 -20  10  -2   14.99    4.07
 -21  10  -2   65.84    7.22
  21  10   2   73.28    9.75
  21 -10   2   92.00   10.05
 -21  11   2   10.38    3.74
 -21  11   2    8.61    3.44
  21 -11  -2   -1.76    3.97
  21  11  -2    5.58    4.11
 -20  11   2   31.05    4.94
 -20  11   2   28.20    4.65
  20  11  -2   20.16    5.14
  20 -11  -2   22.03    4.98
  19  11  -2   19.92    4.77
 -19  11   2   26.58    4.34
  19 -11  -2   23.28    4.63
 -19  11   2   25.28    4.30
  18  11  -2    6.48    3.76
 -18  11   2    5.76    2.97
 -18  11   2   11.44    3.47
  18 -11  -2    5.11    2.78
  17  11  -2   -3.00    3.24
 -17  11   2   -0.06    2.41
  17 -11  -2   -3.93    3.33
 -17  11   2    0.61    2.14
  16 -11  -2   -2.94    3.03
 -16  11   2   -1.49    2.62
  16  11  -2   -5.49    3.52
 -16  11   2   -2.47    2.25
  15 -11  -2   40.80    5.06
 -15  11   2   35.14    4.30
  15  11  -2   40.04    5.55
 -15  11   2   44.20    4.86
 -14  11   2  104.23    6.96
 -14  11   2  104.91    6.77
  14 -11  -2  104.56    7.62
 -14  11   2  114.14    7.37
  14  11  -2  104.59    8.59
 -13  11   2   -2.19    2.40
  13 -11  -2    2.96    2.20
  13  11  -2    2.95    1.83
 -13  11   2    4.86    2.51
 -13  11   2    2.56    1.86
  13  11  -2    3.27    2.56
  12 -11  -2  387.64   12.93
 -12  11   2  422.91   13.79
 -12  11   2  397.85   12.28
  12  11  -2  440.51   12.81
 -12  11   2  404.22   12.87
  12  11  -2  393.11   15.11
  11 -11  -2  219.26    9.39
 -11  11   2  227.08    9.54
  11  11  -2  227.04   11.10
  11  11  -2  233.67    9.45
  11  11  -2  226.23   11.09
 -11  11   2  237.04   10.42
 -11  11   2  220.44    9.27
 -10  11   2  111.05    6.49
 -10  11   2  129.39    7.80
  10  11  -2  129.60    7.07
  10  11  -2  130.91    8.34
  10 -11  -2  109.38    6.24
 -10  11   2  126.85    7.22
  10  11  -2  128.06    8.11
   9  11  -2  155.46    7.62
   9  11  -2  157.40    9.10
   9  11  -2  154.14    8.54
  -9  11   2  147.95    7.40
  -9  11   2  158.81    8.67
   9 -11  -2  141.97    6.97
  -9  11   2  141.32    7.23
   8 -11  -2   10.48    1.92
   8  11  -2   11.88    2.35
  -8  11   2   11.11    2.75
   8  11  -2   10.56    2.61
   8  11  -2   16.09    3.34
  -8  11   2   11.18    2.55
  -8  11   2   10.85    2.55
   8  11  -2   15.73    3.16
   7  11  -2   12.39    2.86
   7  11  -2   11.18    3.12
   7  11  -2   11.54    2.38
  -7  11   2   12.66    2.91
   7  11  -2    8.20    2.64
   7 -11  -2   11.43    2.13
  -7  11   2   14.64    3.15
  -7  11   2   21.26    3.62
   6  11  -2  245.47    9.52
   6 -11  -2  213.35    7.52
   6  11  -2  255.82    9.56
   6  11  -2  221.43   10.92
  -6  11   2  251.48    9.28
  -6  11   2  233.18   10.81
   6  11  -2  261.84    9.99
  -6  11   2  258.41    9.79
   5  11  -2  202.20    8.73
   5  11  -2  202.98    8.53
   5  11  -2  187.74    9.81
   5  11  -2  194.24    8.13
   5 -11  -2  175.81    6.50
  -5  11   2  196.49    8.37
  -5  11   2  199.13   10.03
  -4  11   2  203.37    7.96
   4  11  -2  192.30    9.75
  -4  11   2  198.69   10.14
   4 -11  -2  183.52    6.32
   4 -11  -2  202.28    6.92
   4  11  -2  210.27    8.75
   4  11  -2  209.09    8.87
  -4  11   2  227.02    8.91
   4  11  -2  196.90    7.79
  -3  11   2   36.14    4.48
   3  11  -2   57.68    5.27
   3  11  -2   49.23    5.53
   3  11  -2   38.78    5.55
   3  11  -2   50.41    4.17
   3 -11  -2   28.46    2.88
  -3  11   2   41.76    4.77
  -3  11   2   38.09    5.40
   3 -11  -2   33.72    3.70
  -2  11   2  441.82    9.53
  -2  11   2  434.74   11.35
   2 -11  -2  433.38   10.00
   2  11  -2  402.07   13.77
   2 -11  -2  433.49    8.69
   2  11  -2  428.32   10.11
  -2  11   2  422.75   14.41
  -2  11   2  414.48   12.20
   2  11  -2  430.19   12.07
   2  11  -2  421.76   11.75
   1 -11  -2  196.22    6.92
   1  11  -2  201.59    8.25
   1  11  -2  186.44    9.40
   1 -11  -2  192.52    5.35
  -1  11   2  205.92    7.12
  -1  11   2  201.43   10.01
   1  11  -2  188.02    6.44
  -1  11   2  199.47    7.82
   1  11  -2  201.58    8.52
  -1  11   2  174.77    7.90
   0  11  -2   22.30    2.40
   0  11  -2   19.18    3.61
   0  11  -2   29.52    4.28
   0  11  -2   24.54    3.70
   0  11  -2   22.96    4.01
   0 -11  -2   21.46    2.79
   0  11   2   25.91    4.28
   0  11   2   19.34    3.26
   0  11   2   20.60    3.45
   0  11   2   21.74    3.07
  -1 -11  -2   49.18    4.24
   1  11   2   48.07    4.36
  -1  11  -2   44.09    5.29
  -1  11  -2   54.10    4.79
   1  11   2   48.34    5.55
  -1  11  -2   50.26    4.67
   1  11   2   39.76    4.12
   1  11   2   56.26    5.01
   2  11   2  685.36   15.49
   2  11   2  694.79   18.97
  -2  11  -2  700.32   14.67
  -2  11  -2  679.04   17.47
  -2 -11  -2  680.04   13.40
   2  11   2  663.58   14.43
  -2  11  -2  663.91   15.68
   3  11   2  642.55   15.50
  -3  11  -2  613.20   16.30
  -3  11  -2  590.42   14.89
   3  11   2  606.21   13.46
   3 -11   2  631.68   11.22
  -3  11  -2  620.09   13.94
   3  11   2  633.72   18.02
  -3 -11  -2  621.06   13.23
  -3  11  -2  672.13   14.62
   4  11   2  236.13   11.36
  -4  11  -2  240.57    9.50
  -4 -11  -2  239.64    8.52
  -4  11  -2  236.92   10.36
   4 -11   2  228.90    7.48
   4  11   2  239.89   10.03
  -4  11  -2  267.89    9.45
   4  11   2  215.90    8.09
  -4  11  -2  238.67   10.15
  -5  11  -2  787.60   18.38
  -5  11  -2  860.33   17.12
   5  11   2  798.94   20.63
   5  11   2  772.75   14.46
   5 -11   2  838.02   15.03
  -5  11  -2  857.51   16.28
  -5  11  -2  801.61   17.68
   5  11   2  824.46   19.06
  -5 -11  -2  830.05   16.02
  -6  11  -2    9.48    2.86
  -6 -11  -2   -0.03    2.01
  -6  11  -2    7.74    2.61
   6 -11   2    7.99    2.13
  -6  11  -2    9.89    3.36
   6  11   2    4.99    2.43
   6  11   2    8.10    3.02
  -6  11  -2    7.48    2.80
   6  11   2    6.93    1.95
   7  11   2    3.07    2.18
   7  11   2    2.35    2.34
  -7  11  -2   -2.33    2.39
   7 -11   2    3.53    1.70
  -7  11  -2    0.82    1.81
  -7  11  -2    4.28    2.24
  -7  11  -2    2.04    2.13
  -7 -11  -2   -4.42    2.81
  -8  11  -2    6.07    2.55
   8 -11   2    4.83    2.36
   8  11   2    3.59    2.29
  -8  11  -2    9.82    2.98
  -8 -11  -2    2.31    1.93
  -8  11  -2   10.55    2.75
  -8  11  -2    7.63    2.45
   8  11   2    0.24    2.34
  -9  11  -2   60.64    5.23
  -9 -11  -2   48.22    4.50
  -9  11  -2   58.90    5.05
   9  11   2   49.98    5.38
  -9  11  -2   51.22    4.69
   9 -11   2   58.55    5.21
  -9  11  -2   51.95    5.00
   9  11   2   44.77    5.37
  10  11   2   50.60    6.03
 -10  11  -2   57.11    5.66
 -10  11  -2   64.48    5.38
 -10  11  -2   64.18    5.52
  10 -11   2   64.51    5.81
 -10  11  -2   64.32    5.38
  10  11   2   57.97    5.72
  11  11   2  252.79   12.81
 -11  11  -2  259.69   10.65
  11 -11   2  281.81   12.17
 -11  11  -2  240.06   11.13
  11  11   2  257.18   11.83
  12 -11   2    2.15    2.51
  12  11   2    0.04    2.09
 -12  11  -2    5.39    3.19
  12  11   2    1.35    2.84
  13 -11   2  227.02   11.86
 -13  11  -2  216.08   10.34
  13  11   2  216.15   10.67
  13  11   2  209.18   12.48
  14  11   2   68.90    7.91
  14 -11   2   76.06    7.36
 -14  11  -2   77.38    6.64
 -15  11  -2   -3.01    2.59
  15  11   2    3.04    3.43
  15 -11   2   -1.09    3.20
 -16  11  -2   34.44    4.92
  16 -11   2   35.87    5.81
  16  11   2   26.16    5.37
  17  11   2   63.08    8.03
 -17  11  -2   64.14    6.43
  17 -11   2   59.95    7.35
  18  11   2   45.77    7.44
 -18  11  -2   35.32    5.22
  18 -11   2   38.51    6.89
  19 -11   2   85.61    9.40
 -19  11  -2   80.56    7.56
  19  11   2   84.22    9.60
 -20  11  -2  121.44    9.26
  20 -11   2  134.90   11.61
  20  11   2  127.30   11.89
 -20  12   2    5.91    3.21
  20 -12  -2    0.87    3.17
 -20  12   2    2.70    2.66
  20  12  -2    1.75    3.37
 -19  12   2    7.41    3.22
  19  12  -2    0.44    4.05
 -19  12   2    2.82    2.79
  19 -12  -2   -5.87    4.10
  18 -12  -2   -3.85    3.65
  18  12  -2   -0.89    3.45
 -18  12   2    4.89    2.83
 -18  12   2   -0.30    2.26
 -17  12   2   -0.68    2.91
  17  12  -2    1.71    3.57
  17 -12  -2   -4.49    3.68
 -17  12   2    1.21    2.29
  16  12  -2   10.50    3.71
 -16  12   2   15.47    3.34
  16 -12  -2    9.95    2.94
 -15  12   2   52.92    5.54
  15  12  -2   42.06    5.88
  15 -12  -2   43.25    5.23
 -15  12   2   56.71    5.53
 -14  12   2   33.49    4.62
  14 -12  -2   30.23    4.35
 -14  12   2   42.39    5.06
 -14  12   2   29.47    4.00
 -14  12   2   16.69    3.30
  14  12  -2   25.71    4.67
 -13  12   2  492.68   15.39
 -13  12   2  484.61   14.91
 -13  12   2  525.63   15.34
  13 -12  -2  506.45   15.42
  13  12  -2  507.97   17.71
  12  12  -2   70.18    5.84
 -12  12   2   62.62    5.82
 -12  12   2   67.39    6.14
 -12  12   2   49.13    5.13
  12 -12  -2   60.62    5.50
  12  12  -2   57.68    6.24
 -11  12   2  300.63   12.39
 -11  12   2  268.90   10.73
  11  12  -2  286.98   12.97
  11 -12  -2  287.64   10.78
 -11  12   2  287.23   11.09
  11  12  -2  280.92   12.56
  11  12  -2  318.29   11.49
 -10  12   2  439.75   13.28
 -10  12   2  442.89   15.15
  10  12  -2  425.84   15.46
 -10  12   2  407.19   12.76
  10  12  -2  404.45   14.60
  10  12  -2  442.12   13.41
  10 -12  -2  425.71   12.58
   9  12  -2   50.13    4.90
   9  12  -2   49.21    5.42
  -9  12   2   54.88    5.44
  -9  12   2   55.66    5.79
   9  12  -2   55.62    6.10
   9 -12  -2   43.25    4.14
  -9  12   2   37.15    4.36
   9  12  -2   55.30    5.53
   8  12  -2  128.93    7.88
  -8  12   2  138.21    8.66
   8  12  -2  126.71    7.79
  -8  12   2  134.48    7.53
   8  12  -2  127.38    7.37
   8  12  -2  123.24    8.52
  -8  12   2  116.43    6.81
   8 -12  -2  120.15    6.39
   7  12  -2  438.55   15.54
   7  12  -2  482.28   14.04
   7  12  -2  470.79   13.39
  -7  12   2  472.06   13.27
   7 -12  -2  444.91   11.32
   7  12  -2  455.16   13.65
  -7  12   2  465.90   15.59
  -7  12   2  442.17   12.75
   6  12  -2  114.83    8.12
   6  12  -2  116.48    6.99
   6 -12  -2  106.45    5.50
   6  12  -2  113.13    7.00
   6  12  -2  122.68    7.50
  -6  12   2  130.65    7.47
  -6  12   2  119.24    8.35
   5 -12  -2  650.26   12.71
   5  12  -2  591.42   17.74
   5 -12  -2  631.64   12.28
   5  12  -2  637.59   15.81
   5  12  -2  672.31   16.21
  -5  12   2  644.73   15.16
  -5  12   2  630.57   18.64
   5  12  -2  637.28   14.89
   4 -12  -2  980.85   14.70
  -4  12   2 1026.28   18.21
  -4  12   2  996.58   23.08
   4  12  -2  975.27   19.20
   4 -12  -2  979.51   15.54
   4  12  -2  978.69   17.41
   3 -12  -2  584.70   12.23
   3  12  -2  600.64   15.08
  -3  12   2  567.00   15.39
   3  12  -2  562.37   17.14
  -3  12   2  602.40   18.20
   3  12  -2  604.79   15.37
  -3  12   2  604.19   14.16
   3  12  -2  585.41   13.09
   2 -12  -2  389.03   10.08
   2  12  -2  390.97   12.40
  -2  12   2  391.28   12.72
   2  12  -2  408.58   12.41
  -2  12   2  409.68   11.87
   2  12  -2  403.54   14.41
   2  12  -2  386.90   10.05
  -2  12   2  403.23   15.25
   1  12  -2   93.63    4.79
   1 -12  -2   80.42    4.78
   1  12  -2   99.93    7.62
  -1  12   2   81.94    6.13
  -1  12   2   96.07    6.24
  -1  12   2   86.77    7.74
   1  12  -2  102.38    6.79
   1  12  -2  100.02    6.76
  -1  12   2   99.07    5.30
   0 -12  -2  240.14    8.05
   0  12   2  250.04    8.53
   0  12  -2  231.83   10.86
   0  12   2  235.13    9.49
   0  12   2  247.49    9.58
   0  12  -2  229.61    9.56
   0  12   2  235.75   11.85
   0  12  -2  224.89    6.73
  -1  12  -2  206.26    9.32
  -1 -12  -2  219.60    8.00
   1  12   2  218.06    8.53
  -1  12  -2  216.14   10.50
  -1  12  -2  212.04    8.76
   1  12   2  227.30    9.46
   1  12   2  199.62    8.59
   1  12   2  200.47   10.96
  -2  12  -2  325.37   12.67
  -2  12  -2  358.49   11.25
   2  12   2  313.43   10.69
   2  12   2  342.00   14.04
  -2 -12  -2  345.63   10.11
   2  12   2  323.27   10.96
  -2  12  -2  326.81   12.01
   2  12   2  378.50   12.14
  -3 -12  -2  394.10   11.14
  -3  12  -2  400.04   12.07
   3  12   2  354.04   11.19
  -3  12  -2  436.67   12.39
  -3  12  -2  386.19   13.15
  -3  12  -2  350.89   13.42
   3  12   2  361.89   14.82
   3  12   2  374.49   12.39
  -4  12  -2  665.81   15.41
  -4  12  -2  631.57   17.26
   4  12   2  626.94   16.42
  -4 -12  -2  638.51   14.22
   4  12   2  599.91   13.96
  -4  12  -2  687.65   15.13
  -4  12  -2  636.75   16.35
   4  12   2  607.80   18.46
  -5  12  -2   15.94    3.85
  -5  12  -2   13.36    3.38
  -5 -12  -2    9.57    2.83
   5  12   2   11.38    2.92
  -5  12  -2   15.43    3.75
   5  12   2   15.38    3.64
   5  12   2   13.58    3.72
  -6  12  -2   70.54    6.20
   6  12   2   61.82    6.39
  -6  12  -2   80.33    5.98
   6  12   2   67.62    6.13
   6 -12   2   68.30    4.93
  -6  12  -2   82.82    5.85
  -6 -12  -2   65.73    5.24
  -6  12  -2   69.75    6.02
  -7  12  -2    9.89    2.68
   7  12   2    3.36    2.54
   7  12   2    4.92    2.58
  -7  12  -2    7.31    2.59
  -7  12  -2   11.12    2.85
  -7 -12  -2    3.86    2.04
   7 -12   2    8.46    2.27
  -7  12  -2   10.86    3.00
  -8  12  -2   33.21    4.18
  -8 -12  -2   34.36    4.09
  -8  12  -2   33.62    4.16
   8  12   2   33.62    4.82
   8 -12   2   34.91    3.98
  -8  12  -2   37.53    4.60
   8  12   2   30.70    4.45
  -8  12  -2   29.20    3.93
  -9 -12  -2    9.84    3.09
  -9  12  -2   11.05    3.01
   9  12   2    1.88    2.35
   9  12   2    2.13    3.39
   9 -12   2    6.66    2.82
  -9  12  -2   14.76    3.68
  -9  12  -2   11.51    3.77
  -9  12  -2   14.80    3.42
  10  12   2   15.08    3.96
  10 -12   2   25.68    3.84
 -10  12  -2   23.27    3.68
  10  12   2   19.55    3.98
 -10  12  -2   17.66    3.87
 -10  12  -2   25.78    3.91
 -10  12  -2   22.16    3.81
  11  12   2   -0.53    2.55
  11 -12   2    0.47    2.27
 -11  12  -2   -2.94    2.80
 -11  12  -2   -0.54    2.15
  11  12   2    2.24    3.08
 -11  12  -2   -1.87    2.86
  12 -12   2  153.50    9.55
  12  12   2  122.83    8.78
 -12  12  -2  166.08    9.29
 -12  12  -2  141.09    8.19
  12  12   2  130.90    9.80
 -13  12  -2   -5.85    3.04
 -13  12  -2   -2.45    3.35
 -13  12  -2    4.17    2.92
  13 -12   2   -0.06    2.84
  13  12   2    0.35    2.25
  13  12   2    0.39    2.82
  14  12   2   39.33    6.15
  14 -12   2   36.71    5.04
 -14  12  -2   38.31    5.19
  15 -12   2   -2.78    3.14
 -15  12  -2    1.56    2.69
  15  12   2   -2.22    3.25
  16  12   2    3.52    3.46
  16 -12   2    4.06    3.01
 -16  12  -2    7.22    3.28
  17  12   2   35.58    6.90
  17 -12   2   36.79    6.01
 -17  12  -2   38.38    5.36
  18  12   2   63.36    8.49
  18 -12   2   66.14    7.93
 -18  12  -2   58.48    6.47
  19 -12   2   77.86    9.07
 -19  12  -2   64.44    7.00
  19  12   2   75.56    9.29
  19  13  -2   -2.51    3.94
 -19  13   2   -1.37    3.09
 -19  13   2   -3.17    2.79
  18 -13  -2   -9.73    4.35
 -18  13   2   -3.33    2.75
 -18  13   2    4.99    2.98
  18  13  -2   -3.57    3.79
 -17  13   2    2.17    3.05
 -17  13   2    4.68    2.53
 -17  13   2    9.69    3.30
  17  13  -2    3.31    3.34
  17 -13  -2   -1.34    3.15
 -16  13   2    3.69    2.86
  16 -13  -2    4.74    2.73
  16  13  -2    2.78    3.15
 -16  13   2    6.43    3.02
 -15  13   2   28.12    4.38
  15 -13  -2   28.45    4.42
 -15  13   2   30.98    4.55
  15  13  -2   25.35    4.92
 -14  13   2  189.41    9.88
 -14  13   2  187.66    9.95
  14  13  -2  176.71   11.33
  14 -13  -2  197.03   10.27
 -13  13   2   17.99    4.20
 -13  13   2    3.17    3.25
  13 -13  -2   12.48    3.45
 -13  13   2    6.92    2.82
  13  13  -2   11.13    3.91
 -12  13   2  664.67   17.54
 -12  13   2  631.15   18.41
  12 -13  -2  636.25   16.83
 -12  13   2  620.62   17.07
  12  13  -2  641.55   19.82
 -11  13   2  235.02   10.63
  11 -13  -2  254.90   10.34
 -11  13   2  260.08   12.26
 -11  13   2  262.32   11.07
  11  13  -2  254.43   10.86
  11  13  -2  242.86   12.10
  11  13  -2  269.01   12.17
  11  13  -2  240.96   12.50
 -10  13   2    8.54    3.23
  10  13  -2   15.56    3.91
 -10  13   2   13.21    4.08
  10  13  -2   14.15    4.03
  10  13  -2   15.03    4.42
 -10  13   2   17.76    3.94
  10 -13  -2    9.45    2.83
  10  13  -2   11.68    3.50
   9  13  -2  550.46   16.70
  -9  13   2  522.11   14.93
  -9  13   2  526.55   14.95
   9  13  -2  506.09   17.63
   9 -13  -2  535.78   13.72
   9  13  -2  557.68   15.59
  -9  13   2  566.56   17.85
   9  13  -2  584.56   16.74
  -8  13   2  544.78   15.05
   8  13  -2  532.57   15.91
   8 -13  -2  539.80   13.45
   8  13  -2  527.18   17.87
  -8  13   2  576.96   18.10
  -8  13   2  523.69   14.59
   8  13  -2  552.39   15.56
   7  13  -2   29.89    5.46
   7  13  -2   22.85    4.63
   7  13  -2   41.43    5.92
   7  13  -2   27.41    4.86
  -7  13   2   26.91    5.06
  -7  13   2   26.14    5.23
  -6  13   2 1005.94   24.48
   6  13  -2 1043.66   21.01
   6  13  -2  956.10   24.00
   6  13  -2 1038.54   20.28
  -6  13   2  985.84   19.36
   6 -13  -2 1021.78   16.72
   5  13  -2  156.33    9.94
   5  13  -2  182.88    9.46
   5  13  -2  159.95    8.70
   5  13  -2  167.84    8.28
   5 -13  -2  160.29    6.85
  -5  13   2  164.38    9.21
  -5  13   2  160.52   10.10
   4  13  -2  498.78   14.63
   4  13  -2  462.97   16.50
   4 -13  -2  493.98   11.61
   4  13  -2  511.46   14.60
   4  13  -2  502.87   13.12
  -4  13   2  482.65   17.31
   3  13  -2  525.09   17.31
   3 -13  -2  554.54   12.17
  -3  13   2  599.98   14.85
  -3  13   2  562.29   18.24
   3  13  -2  565.56   13.15
   3  13  -2  607.16   15.88
   3  13  -2  555.56   15.45
   2  13  -2  157.63    8.63
   2  13  -2  176.27    8.82
   2 -13  -2  147.62    6.48
   2  13  -2  156.36    6.64
   2  13  -2  149.12    9.73
  -2  13   2  157.79    9.95
  -2  13   2  150.43    8.28
  -2  13   2  171.61    8.35
  -1  13   2  229.20    9.45
   1  13  -2  213.27   11.25
   1  13  -2  234.59    9.98
  -1  13   2  216.82   11.44
   1 -13  -2  207.13    7.68
  -1  13   2  209.60    9.51
   1  13  -2  212.27    9.70
   0 -13  -2  217.01    8.12
   0  13  -2  201.42   10.88
   0  13   2  213.51   11.38
   0  13   2  208.99    9.39
   0  13  -2  218.62    9.85
   0  13   2  233.31    9.65
  -1 -13  -2   20.66    3.54
   1  13   2   20.87    3.64
  -1  13  -2   22.34    4.45
   1  13   2   28.11    4.60
   1  13   2   16.38    4.41
  -1  13  -2   19.47    4.69
   1  13   2   14.64    3.51
   2  13   2  427.09   13.42
  -2  13  -2  395.80   13.44
  -2 -13  -2  415.16   11.44
   2  13   2  386.06   15.59
  -2  13  -2  393.99   14.57
   2  13   2  391.77   12.42
  -2  13  -2  418.71   12.70
   2  13   2  420.20   12.55
   3  13   2  623.99   19.52
   3  13   2  649.49   16.25
  -3 -13  -2  658.76   14.62
  -3  13  -2  623.15   15.55
  -3  13  -2  603.38   17.97
   3  13   2  622.26   15.24
  -3  13  -2  609.66   16.84
  -4  13  -2   63.00    7.06
  -4  13  -2   62.26    6.31
   4  13   2   57.27    7.21
  -4  13  -2   69.19    6.47
  -4 -13  -2   58.11    5.44
   4  13   2   53.87    5.39
  -4  13  -2   78.23    6.44
   4  13   2   60.60    6.16
   4  13   2   74.61    6.78
  -5  13  -2  260.66   11.64
   5  13   2  268.44   11.47
  -5  13  -2  278.91   10.83
  -5 -13  -2  267.57    9.97
  -5  13  -2  252.51   11.74
   5  13   2  243.42   12.51
  -6  13  -2    7.36    3.12
  -6 -13  -2    6.13    2.34
  -6  13  -2    5.99    2.71
   6  13   2    2.50    2.86
  -6  13  -2    7.16    3.12
  -6  13  -2    8.12    3.33
   6  13   2    9.30    3.27
  -7 -13  -2   38.03    4.72
  -7  13  -2   52.25    5.48
  -7  13  -2   38.28    4.76
  -7  13  -2   47.34    5.39
  -7  13  -2   44.86    5.52
   7  13   2   42.22    5.54
   7  13   2   37.18    5.60
  -8 -13  -2   48.68    5.03
   8  13   2   45.35    6.09
  -8  13  -2   50.21    5.40
  -8  13  -2   56.42    5.64
  -8  13  -2   63.19    5.55
  -8  13  -2   54.25    5.75
   8  13   2   39.56    5.62
  -9  13  -2   11.57    2.97
  -9  13  -2   10.38    3.03
   9  13   2    7.49    2.87
  -9  13  -2   14.33    3.28
  -9  13  -2   13.17    3.39
   9  13   2   12.30    3.51
  10  13   2   19.40    3.93
 -10  13  -2   26.79    3.98
 -10  13  -2   32.46    4.68
 -10  13  -2   24.79    4.37
 -10  13  -2   25.50    4.30
  10 -13   2   27.88    4.23
  10  13   2   24.09    4.61
  11  13   2   31.22    5.74
  11  13   2   26.71    4.91
 -11  13  -2   39.44    5.26
  11 -13   2   42.03    5.38
 -11  13  -2   40.22    5.28
 -12  13  -2    3.10    2.55
  12  13   2   -2.27    2.78
  12 -13   2    5.71    2.65
 -12  13  -2   -0.74    2.27
  12  13   2    0.37    3.64
 -13  13  -2   61.32    5.87
 -13  13  -2   73.06    6.50
  13  13   2   58.07    7.14
 -14  13  -2    6.11    2.88
  14  13   2   10.09    3.95
  14 -13   2    6.42    2.96
 -14  13  -2   12.36    3.36
 -15  13  -2   -7.19    3.57
 -15  13  -2    1.08    3.13
 -15  13  -2    5.65    3.17
  15 -13   2   -4.58    3.60
  15  13   2   -0.62    3.37
 -16  13  -2   11.19    3.07
 -16  13  -2   14.11    3.72
  16  13   2   15.58    5.18
  16 -13   2   11.69    3.93
 -16  13  -2   10.82    3.47
 -17  13  -2   33.56    5.32
  17 -13   2   36.17    6.13
 -17  13  -2   25.69    4.62
  17  13   2   32.53    6.72
  17 -14  -2   35.04    5.21
 -17  14   2   40.74    5.51
  17  14  -2   27.11    5.45
 -17  14   2   36.38    5.32
 -16  14   2    7.72    3.23
  16 -14  -2    4.31    2.41
  16  14  -2    3.10    3.05
 -16  14   2    7.00    3.23
  15  14  -2   21.38    4.77
  15 -14  -2   14.53    3.42
 -15  14   2   15.16    3.84
 -15  14   2   24.25    4.28
 -14  14   2   23.22    4.28
  14  14  -2   22.13    4.64
  14 -14  -2   24.35    4.00
 -14  14   2   30.81    4.87
 -13  14   2  129.62    8.81
 -13  14   2  131.84    8.35
  13  14  -2  145.02    9.61
 -13  14   2  135.84    8.76
  13 -14  -2  134.05    8.28
  13  14  -2  139.42    9.94
 -12  14   2   17.81    3.77
 -12  14   2   16.71    3.66
  12  14  -2   17.80    4.22
 -12  14   2   17.85    4.09
  12  14  -2   20.93    4.42
  12 -14  -2   20.36    3.63
 -11  14   2   94.80    7.25
 -11  14   2   90.79    7.74
  11  14  -2  109.47    8.40
 -11  14   2   96.70    7.17
  11  14  -2   90.57    7.86
  11  14  -2   96.42    8.35
  10  14  -2  394.05   13.83
  10  14  -2  423.27   15.28
 -10  14   2  382.06   13.37
  10  14  -2  387.69   14.78
  10  14  -2  385.60   16.12
 -10  14   2  371.67   13.39
 -10  14   2  396.03   15.70
   9  14  -2  101.40    7.96
   9  14  -2  105.13    7.37
  -9  14   2  110.21    8.59
   9  14  -2  109.70    8.09
  -9  14   2  100.85    7.37
   9  14  -2   91.03    8.18
  -9  14   2   93.30    7.11
   8  14  -2  134.23    8.48
  -8  14   2  142.82    9.76
   8  14  -2  122.60    9.31
   8  14  -2  147.10    8.97
  -8  14   2  116.60    7.40
   8  14  -2  130.29    8.02
   7  14  -2  232.59   10.84
   7  14  -2  203.75    9.74
  -7  14   2  175.95    8.76
   7  14  -2  193.87   11.28
   7  14  -2  195.45    9.81
  -7  14   2  212.29   11.78
  -6  14   2   30.32    5.17
  -6  14   2   25.56    4.40
   6  14  -2   29.11    4.91
   6  14  -2   34.43    4.43
   6  14  -2   33.30    5.16
   6  14  -2   27.25    4.25
   5  14  -2   79.86    7.55
  -5  14   2   87.27    7.74
   5  14  -2   92.68    6.42
   5  14  -2   92.83    7.03
   5  14  -2   95.01    7.42
   4  14  -2   71.02    6.18
   4  14  -2   73.63    6.54
   4  14  -2   71.19    5.31
  -4  14   2   72.53    7.33
   4  14  -2   64.92    6.74
   3  14  -2  108.77    7.25
  -3  14   2  108.64    7.09
   3  14  -2   93.01    7.95
   3  14  -2   99.57    7.05
  -3  14   2   99.43    8.55
  -2  14   2  119.34    9.01
  -2  14   2  121.69    7.50
   2  14  -2  106.06    8.24
   2  14  -2  121.14    7.76
   2  14  -2  114.08    7.52
  -2  14   2  105.03    7.20
   1  14  -2   18.10    4.03
  -1  14   2   14.20    4.28
  -1  14   2   16.65    3.99
  -1  14   2    1.86    2.66
   1  14  -2   11.63    3.65
   1  14  -2   12.01    3.82
   0  14   2  199.06   11.42
   0  14  -2  183.19   10.70
   0 -14  -2  187.18    7.72
   0  14   2  177.14    9.11
   0  14  -2  178.19    9.49
   0  14   2  199.53    9.25
   1  14   2  172.63    8.84
  -1  14  -2  159.88   10.04
  -1 -14  -2  160.85    7.27
   1  14   2  164.73    8.61
  -1  14  -2  166.01    9.14
   1  14   2  160.33   10.68
   2  14   2   72.29    6.63
  -2  14  -2   62.72    6.14
   2  14   2   54.73    6.91
  -2 -14  -2   63.06    5.04
   2  14   2   59.51    5.49
  -2  14  -2   58.65    6.55
   3  14   2  237.80   12.76
  -3 -14  -2  254.87    9.50
  -3  14  -2  246.21   10.40
   3  14   2  252.52   10.51
   3  14   2  240.42   10.10
  -3  14  -2  231.78   11.71
  -3  14  -2  228.78   10.91
   3  14   2  263.38   11.15
  -4  14  -2  339.17   12.03
  -4  14  -2  315.13   13.61
   4  14   2  340.73   12.78
   4  14   2  338.98   12.55
  -4  14  -2  311.12   12.60
   4  14   2  312.78   14.94
  -4 -14  -2  339.35   11.21
  -5  14  -2   11.12    3.65
   5  14   2    9.58    4.20
   5  14   2    0.98    2.46
  -5  14  -2    6.42    2.80
  -5 -14  -2    5.23    2.50
  -5  14  -2    8.85    3.25
   5  14   2    4.44    3.14
  -5  14  -2   17.67    3.98
  -6  14  -2   63.55    5.84
   6  14   2   48.04    6.23
  -6  14  -2   61.12    5.62
  -6 -14  -2   57.21    5.19
  -6  14  -2   53.24    5.78
   6  14   2   46.73    5.31
  -6  14  -2   53.85    5.63
   7  14   2   30.36    4.97
  -7  14  -2   33.50    4.56
  -7  14  -2   33.05    4.62
  -7 -14  -2   28.71    3.85
  -7  14  -2   29.18    4.46
  -7  14  -2   34.79    4.71
   7  14   2   26.69    4.24
  -8  14  -2   35.37    4.79
   8  14   2   36.44    5.18
   8  14   2   32.35    5.10
  -8  14  -2   38.82    4.95
  -8 -14  -2   34.16    4.22
  -8  14  -2   42.10    4.94
  -8  14  -2   43.32    5.32
   9  14   2   13.65    3.98
   9  14   2   14.45    4.16
  -9  14  -2   32.91    5.07
  -9  14  -2   28.35    4.72
  -9  14  -2   17.77    3.62
  -9  14  -2   29.25    4.67
 -10  14  -2    3.67    2.42
 -10  14  -2    7.05    3.06
  10  14   2   -0.25    3.14
 -10  14  -2    7.85    3.29
 -10  14  -2    3.02    2.08
 -11  14  -2    5.75    2.82
  11  14   2    0.66    2.36
 -11  14  -2    3.28    2.59
  12  14   2   12.94    3.54
 -12  14  -2   14.74    3.62
  12  14   2    3.46    3.91
 -12  14  -2   13.12    3.40
 -13  14  -2    6.57    3.00
  13  14   2    8.42    3.29
 -13  14  -2   10.88    3.35
 -14  14  -2    7.59    2.80
 -14  14  -2    2.91    2.65
 -15  14  -2   11.43    3.87
  15  14   2    9.74    4.18
 -15  14  -2   11.95    3.43
  16 -14   2    7.31    3.55
 -16  14  -2   -0.64    3.25
 -16  14  -2    3.88    3.03
  16  14   2    0.22    3.82
 -16  15   2   52.78    6.09
  16  15  -2   55.18    6.83
  16  15  -2   47.44    6.91
 -16  15   2   54.98    6.41
  15  15  -2   -0.05    3.39
 -15  15   2    6.79    3.11
 -15  15   2    6.73    3.30
  14  15  -2   18.57    4.53
  14  15  -2   16.87    4.33
 -14  15   2   21.87    4.38
 -14  15   2   20.44    4.31
  13  15  -2   33.32    5.22
 -13  15   2   33.37    4.88
  13  15  -2   36.06    5.73
 -13  15   2   25.47    4.03
 -13  15   2   34.58    5.00
 -12  15   2   26.91    4.49
  12  15  -2   21.88    4.28
  12  15  -2   22.40    4.35
 -12  15   2   17.00    3.66
 -12  15   2   23.21    4.30
  11  15  -2   14.46    3.85
 -11  15   2   11.11    3.19
  11  15  -2   16.01    4.15
 -11  15   2   12.17    3.43
 -11  15   2    5.80    2.43
  11  15  -2   15.20    4.12
  10  15  -2    2.91    2.75
  10  15  -2    1.06    2.71
  10  15  -2    0.29    2.53
 -10  15   2   -2.27    2.77
 -10  15   2   -4.22    3.09
   9  15  -2   26.86    4.14
  -9  15   2   19.79    3.55
   9  15  -2   31.16    4.95
  -9  15   2   25.52    4.64
   9  15  -2   23.50    5.10
   9  15  -2   25.06    4.31
  -8  15   2   60.37    5.79
   8  15  -2   70.88    6.64
   8  15  -2   76.98    6.67
   8  15  -2   57.57    6.93
  -8  15   2   75.27    7.65
   8  15  -2   67.41    6.18
  -7  15   2    1.85    2.83
   7  15  -2    2.47    2.65
   7  15  -2    5.42    3.30
   7  15  -2    7.26    3.02
   7  15  -2    1.67    2.77
  -7  15   2    3.37    2.55
   6  15  -2   68.19    6.69
   6  15  -2   71.25    5.89
   6  15  -2   60.03    6.84
   6  15  -2   77.22    6.68
  -6  15   2   64.91    7.08
   5  15  -2    5.05    3.28
   5  15  -2    9.53    3.26
   5  15  -2   11.68    4.07
  -5  15   2    7.89    3.80
  -4  15   2   77.01    7.58
   4  15  -2   76.02    7.56
   4  15  -2   75.42    6.53
   4  15  -2   86.75    7.12
   3  15  -2   25.06    4.86
   3  15  -2   24.99    4.70
  -3  15   2   27.13    5.36
   3  15  -2   32.73    4.84
  -2  15   2  133.82    8.14
  -2  15   2  122.88    9.89
   2  15  -2  115.21    8.13
   2  15  -2  124.75    8.10
   2  15  -2  110.54    8.95
  -1  15   2  163.04    9.10
  -1  15   2  145.14    8.78
   1  15  -2  150.18    8.97
   1  15  -2  147.65   10.13
  -1  15   2  148.40   10.68
   0  15  -2   10.40    3.64
   0  15   2   10.34    4.54
   0  15   2   22.12    4.34
   0  15  -2   11.43    3.66
   0  15   2    5.57    3.04
   1  15   2   78.18    6.65
  -1  15  -2   69.60    7.13
  -1  15  -2   66.86    6.50
   1  15   2   64.89    7.49
   1  15   2   68.55    6.04
   2  15   2  181.45    9.52
  -2  15  -2  154.70   10.29
   2  15   2  158.60    8.69
  -2  15  -2  156.29    9.42
   2  15   2  168.09   11.17
   3  15   2   61.33    7.21
  -3  15  -2   54.97    6.42
  -3  15  -2   53.24    6.01
   3  15   2   65.11    6.70
  -4  15  -2  112.25    8.23
   4  15   2  120.26    9.71
  -4  15  -2  124.18    7.85
  -4  15  -2  117.63    8.89
   4  15   2  133.87    8.87
   5  15   2   57.03    5.57
   5  15   2   65.06    6.51
  -5  15  -2   59.49    5.78
   5  15   2   60.35    7.09
  -5  15  -2   52.79    5.93
  -5  15  -2   55.67    6.19
  -6 -15  -2   17.65    3.12
  -6  15  -2   27.16    4.25
  -6  15  -2   26.63    4.29
   6  15   2   25.25    4.96
   6  15   2   19.86    4.04
  -6  15  -2   21.16    3.95
  -6  15  -2   24.67    4.21
   6  15   2   24.33    4.21
  -7  15  -2    5.22    2.89
   7  15   2   -0.03    2.57
   7  15   2    0.57    2.78
   7  15   2   -1.40    3.07
  -7 -15  -2    0.77    2.15
  -7  15  -2   -0.50    2.52
  -7  15  -2    1.65    2.16
  -7  15  -2    6.80    3.05
  -8  15  -2    3.21    2.59
  -8  15  -2    0.30    2.35
   8  15   2   -1.81    3.18
  -8  15  -2   -2.69    3.18
  -8  15  -2    0.82    2.50
   8  15   2   -5.27    3.27
  -9  15  -2    2.03    2.30
  -9  15  -2    5.26    3.16
  -9  15  -2    3.27    2.70
  -9  15  -2    0.57    2.72
   9  15   2    0.51    2.74
   9  15   2   -1.42    2.77
 -10  15  -2   24.20    4.21
 -10  15  -2   22.80    4.30
 -10  15  -2   20.34    4.09
  10  15   2   20.63    4.64
  10  15   2   11.51    3.27
 -10  15  -2   27.37    4.53
  11  15   2   -3.07    3.32
  11  15   2   -3.64    3.99
 -11  15  -2    7.85    3.31
 -11  15  -2   -0.91    2.48
 -12  15  -2   37.25    5.21
 -12  15  -2   41.44    5.67
  12  15   2   38.95    5.88
  12  15   2   29.03    5.44
 -13  15  -2    2.12    2.54
 -13  15  -2    3.46    3.36
  13  15   2    1.00    3.80
 -14  15  -2    6.97    3.57
  14  15   2    2.25    3.61
 -14  15  -2    0.36    2.59
  14  16  -2   -2.15    3.92
  14  16  -2   -4.15    3.58
 -14  16   2    2.88    2.79
 -14  16   2    2.95    2.91
 -13  16   2    6.10    3.07
 -13  16   2    0.59    2.75
  13  16  -2    3.59    3.30
  13  16  -2   -2.67    3.98
 -13  16   2    1.48    2.39
 -12  16   2   14.68    3.80
  12  16  -2   14.97    4.10
  12  16  -2   15.24    4.33
 -12  16   2   12.44    3.74
  11  16  -2   -1.05    2.68
 -11  16   2   -2.28    2.85
  11  16  -2    1.15    2.81
 -11  16   2    5.96    3.17
  10  16  -2   -0.14    2.75
  10  16  -2    3.71    2.81
  10  16  -2   -0.84    3.19
 -10  16   2    2.63    2.77
 -10  16   2    3.67    2.98
   9  16  -2    6.91    3.31
  -9  16   2   12.12    3.76
   9  16  -2    8.51    3.53
  -9  16   2    8.48    3.15
   9  16  -2   12.30    3.26
  -8  16   2   -3.02    3.20
   8  16  -2   -1.67    3.23
   8  16  -2   -1.07    2.88
   8  16  -2   -1.31    3.01
  -7  16   2   23.58    4.62
   7  16  -2   23.59    4.04
   7  16  -2   25.17    4.55
   7  16  -2   20.47    4.51
   6  16  -2   -0.15    2.60
  -6  16   2   -3.69    3.36
   6  16  -2    2.85    2.89
   6  16  -2   -3.62    3.13
  -5  16   2    0.44    3.04
   5  16  -2    2.64    2.92
   5  16  -2   -1.06    2.88
   5  16  -2    5.61    3.06
   4  16  -2   43.63    5.47
   4  16  -2   34.02    5.49
   4  16  -2   49.95    6.00
  -4  16   2   25.66    4.99
   3  16  -2   23.64    4.55
   3  16  -2   27.08    4.50
   3  16  -2   29.44    4.99
  -3  16   2   20.90    4.43
   2  16  -2    6.55    3.03
  -2  16   2    5.30    3.11
  -2  16   2    5.10    2.68
   2  16  -2    5.51    2.63
  -1  16   2   10.09    3.71
   1  16  -2   13.37    3.78
   1  16  -2   14.82    3.91
  -1  16   2   14.84    3.60
   0  16   2   48.50    6.75
   0  16  -2   45.61    6.04
   0  16   2   47.47    5.29
   0  16  -2   45.52    5.47
  -1  16  -2   48.15    6.31
   1  16   2   47.79    5.76
   1  16   2   48.03    5.15
  -1  16  -2   48.93    5.77
   1  16   2   54.78    7.12
   2  16   2    4.87    3.28
  -2  16  -2    5.50    3.09
  -2  16  -2    8.33    3.15
   2  16   2    8.61    3.83
   3  16   2  122.02    8.34
  -3  16  -2   94.60    8.37
  -3  16  -2   98.59    8.05
   3  16   2  108.94    9.62
   4  16   2   10.44    3.84
   4  16   2    1.43    2.67
  -4  16  -2    7.73    3.35
  -4  16  -2    0.36    2.78
   5  16   2    4.47    3.37
  -5  16  -2    1.53    2.54
   5  16   2    5.26    2.80
  -5  16  -2    1.28    2.36
  -5  16  -2    3.60    2.88
   6  16   2    2.80    3.09
  -6  16  -2    1.61    2.60
   6  16   2   -3.10    3.82
  -6  16  -2    0.80    2.70
  -6  16  -2    2.66    2.52
   7  16   2    6.43    3.46
   7  16   2    1.93    3.02
  -7  16  -2   10.18    3.38
  -7  16  -2    4.29    2.62
  -7  16  -2   11.94    3.31
   7  16   2   11.66    3.50
  -8  16  -2    6.75    3.26
   8  16   2    4.35    3.69
  -8  16  -2    6.57    3.13
   8  16   2    5.38    3.04
  -8  16  -2   -2.03    3.11
   8  16   2    3.57    3.06
  -8  16  -2    8.24    3.18
  -9  16  -2   14.36    3.93
   9  16   2   16.86    4.24
  -9  16  -2   16.09    4.01
   9  16   2   13.26    3.88
  -9  16  -2   11.29    3.50
   9  16   2   14.77    4.27
  -9  16  -2   15.62    3.79
  10  16   2   14.06    4.35
  10  16   2   18.48    4.41
 -10  16  -2   21.19    4.38
 -10  16  -2   27.04    4.82
  11  16   2   38.47    6.30
 -11  16  -2   46.54    5.94
  11  16   2   48.11    6.84
 -11  16  -2   49.05    5.76
 -12  16  -2    7.79    3.51
 -12  16  -2    4.01    3.18
  12  16   2    6.76    3.79
  12  16   2    1.31    3.00
  11  17  -2    8.39    3.37
  11  17  -2    8.07    3.72
 -11  17   2   14.25    4.02
 -11  17   2    4.72    2.85
 -10  17   2   29.01    5.31
  10  17  -2   27.08    5.08
 -10  17   2   27.78    4.72
   9  17  -2   19.96    4.64
  -9  17   2   15.03    4.29
   9  17  -2   16.65    4.37
   8  17  -2   24.54    4.98
  -8  17   2   19.36    4.65
   8  17  -2   20.26    4.75
   7  17  -2    4.51    3.13
   7  17  -2    3.65    2.86
  -7  17   2    5.86    3.10
   6  17  -2   -2.45    3.56
   6  17  -2    5.85    3.72
  -6  17   2    0.79    2.88
   6  17  -2    8.40    3.55
   5  17  -2    1.74    2.79
   5  17  -2    4.81    3.57
   5  17  -2   -1.77    3.19
  -5  17   2    1.78    3.32
  -4  17   2   23.39    4.97
   4  17  -2   24.13    4.78
   4  17  -2   25.68    4.61
   4  17  -2   21.17    4.66
   3  17  -2   24.93    4.83
   3  17  -2   12.95    3.81
   3  17  -2   23.40    4.76
  -3  17   2    9.38    3.97
  -2  17   2    2.63    2.69
   2  17  -2    4.33    3.13
   2  17  -2    2.13    2.84
  -1  17   2   -2.87    3.38
  -1  17   2    1.96    3.34
   1  17  -2   -2.23    3.03
   1  17  -2   -0.54    2.60
   0  17   2    2.56    3.42
   0  17  -2    0.17    2.59
   0  17  -2   -0.63    2.86
   0  17   2   -2.38    2.76
   1  17   2    1.52    2.86
  -1  17  -2    3.02    3.32
  -1  17  -2    1.44    3.10
   1  17   2    2.83    3.02
   2  17   2   33.90    5.13
   2  17   2   28.25    5.58
  -2  17  -2   28.80    5.05
  -2  17  -2   34.30    5.21
  -3  17  -2    3.10    2.98
   3  17   2    4.41    3.32
   3  17   2    3.53    3.41
  -3  17  -2    1.14    2.83
   4  17   2    4.50    3.24
   4  17   2   -0.25    2.98
  -4  17  -2   -0.13    3.16
  -4  17  -2    4.90    3.13
  -5  17  -2   22.32    4.72
   5  17   2   24.91    4.78
   5  17   2   26.65    5.56
  -5  17  -2   17.37    3.80
   6  17   2   36.61    5.38
  -6  17  -2   35.85    5.65
   6  17   2   38.27    6.43
  -6  17  -2   28.61    5.14
  -7  17  -2   48.68    5.77
   7  17   2   45.07    5.98
  -7  17  -2   46.05    6.31
  -7  17  -2   39.54    5.62
   7  17   2   48.15    6.98
  -8  17  -2    3.93    3.42
   8  17   2    0.44    2.85
   8  17   2    1.53    3.31
  -8  17  -2    5.94    3.52
  -8  17  -2   -0.34    3.20
  -9  17  -2    3.77    3.07
  -9  17  -2   -2.63    3.15
   9  17   2   -2.41    3.21
   9  17   2    2.70    3.06
  -9  17  -2    8.13    3.50
  10  17   2    6.41    3.93
  10  17   2    4.90    3.75
 -10  17  -2    3.16    3.08
  10  17   2    1.69    3.61
 -10  17  -2   13.41    4.20
  -8  18   2   -0.93    3.24
   8  18  -2    0.81    2.97
   7  18  -2    9.60    4.14
   7  18  -2    1.00    2.97
  -7  18   2    2.53    3.00
   6  18  -2   17.04    4.73
  -6  18   2    9.92    4.32
   6  18  -2   12.22    4.15
   5  18  -2   32.11    5.47
  -5  18   2   26.67    5.67
   5  18  -2   19.72    4.90
   5  18  -2   25.47    4.96
   4  18  -2   10.53    4.15
   4  18  -2    6.12    4.01
  -4  18   2    1.67    3.56
   4  18  -2    4.46    3.14
  -3  18   2   40.12    6.61
   3  18  -2   38.08    6.29
   3  18  -2   45.61    6.01
   2  18  -2    4.15    3.34
   2  18  -2   10.01    3.62
  -2  18   2   10.12    4.02
   1  18  -2    9.68    3.81
  -1  18   2    9.40    4.24
   1  18  -2    8.61    3.56
   0  18  -2   -2.40    3.27
   0  18   2    2.43    2.84
   0  18  -2   -1.56    3.18
   0  18   2   -1.26    3.36
  -1  18  -2   -0.55    3.38
  -1  18  -2   -0.41    2.70
   1  18   2   -0.38    2.64
   1  18   2    4.21    3.30
  -2  18  -2    3.48    2.94
   2  18   2    6.50    3.47
   2  18   2    3.24    3.50
  -2  18  -2    7.33    3.50
   3  18   2   30.08    5.09
   3  18   2   22.29    5.38
  -3  18  -2   18.04    4.25
  -3  18  -2   25.42    5.12
   4  18   2    6.63    3.76
  -4  18  -2    3.97    3.56
  -4  18  -2    1.85    2.82
   4  18   2   13.14    4.86
  -5  18  -2   72.31    7.71
   5  18   2   76.36    8.71
   5  18   2   82.91    7.96
  -5  18  -2   85.69    8.63
   6  18   2   39.97    6.86
   6  18   2   38.51    5.80
  -6  18  -2   45.86    6.77
  -6  18  -2   32.56    5.28
   7  18   2    2.92    3.25
  -7  18  -2    4.94    3.62
  -7  18  -2    7.31    3.48
   7  18   2    6.33    4.07
 -26   0   3   10.31    4.11
  26   0  -3    8.47    4.48
  25   0  -3   33.01    5.96
  24   0  -3    5.49    3.94
  23   0  -3    7.53    3.30
  23   0  -3    2.44    3.16
  22   0  -3    0.89    2.68
  22   0  -3   12.56    3.54
  21   0  -3    0.02    2.09
  21   0  -3   -2.70    3.43
  20   0  -3    0.45    2.32
  20   0  -3   -0.70    2.62
  19   0  -3    8.68    3.16
  19   0  -3    3.76    3.25
  18   0  -3    3.21    2.68
  18   0  -3   -0.38    2.36
  17   0  -3    6.16    2.62
  17   0  -3    6.86    4.15
  16   0  -3    2.59    2.16
  16   0  -3    7.64    3.07
  15   0  -3    1.44    1.69
  15   0  -3    1.68    1.92
  14   0  -3   -0.60    1.67
  14   0  -3    0.99    1.37
  13   0  -3    1.57    1.56
  13   0  -3    2.87    1.60
  12   0  -3   -0.05    1.40
  12   0  -3    0.61    1.27
  11   0  -3    1.64    1.61
  11   0  -3    3.54    1.78
  10   0  -3    1.00    1.31
  10   0  -3    0.24    1.01
   9   0  -3    6.91    1.77
   9   0  -3    6.69    1.46
   8   0  -3    7.26    1.92
   8   0  -3    5.41    1.59
   7   0  -3    1.24    0.94
   7   0  -3    2.40    0.93
   6   0  -3    1.55    0.86
   6   0  -3    0.27    0.87
   5   0  -3    0.11    0.77
   4   0  -3    0.49    0.72
   3   0  -3    1.04    0.67
   2   0  -3    0.30    0.64
   1   0  -3    0.23    0.57
   0   0  -3    4.05    0.69
   0   0  -3    0.45    0.56
  -1   0  -3    0.34    0.53
  -1   0  -3    0.81    0.50
  -1   0  -3    0.93    0.48
  -2   0  -3    0.84    0.43
  -2   0  -3    0.70    0.57
  -2   0  -3    0.59    0.50
   3   0   3   -0.28    1.03
  -3   0  -3    0.27    0.71
  -3   0  -3   -0.09    0.44
  -4   0  -3    0.37    0.45
  -4   0  -3    0.34    0.74
  -5   0  -3    2.79    1.40
   5   0   3    6.80    1.66
  -5   0  -3    4.41    0.91
  -6   0  -3   -0.09    0.89
   6   0   3    4.50    2.04
  -6   0  -3    3.41    0.77
   7   0   3    2.82    1.60
   7   0   3    2.81    1.44
   8   0   3   -0.46    1.33
   8   0   3    1.14    1.26
   9   0   3    6.33    2.04
   9   0   3    3.65    1.50
  10   0   3   -2.23    2.04
  10   0   3    5.22    2.13
  11   0   3   -0.46    2.08
  12   0   3   -0.77    1.95
  13   0   3   -0.91    2.14
  14   0   3   -2.02    2.44
  15   0   3   -1.01    2.30
  16   0   3   -4.16    2.80
  17   0   3   -1.15    2.43
  18   0   3   -2.39    2.80
 -19   0  -3    4.06    2.93
  19   0   3    0.57    2.86
 -20   0  -3   -1.96    2.97
  20   0   3   -0.75    2.65
 -21   0  -3   -4.30    3.63
  21   0   3   -0.21    2.59
  22   0   3   -6.90    3.46
 -22   0  -3   -1.89    3.05
 -23   0  -3    0.34    3.05
 -24   0  -3   -3.66    3.51
 -26   1   3    9.72    3.58
  26   1  -3   15.43    4.95
  26  -1  -3   12.36    5.14
 -25   1   3   50.00    6.16
  25  -1  -3   45.39    6.78
  25   1  -3   42.20    7.01
 -24   1   3   23.13    4.82
  24   1  -3   15.80    4.43
  24  -1  -3   23.02    5.33
  24   1  -3   27.95    5.50
  23  -1  -3   34.55    5.70
  23   1  -3   44.78    5.71
  23   1  -3   37.27    5.60
 -23   1   3   48.04    5.48
  22   1  -3   12.06    3.64
  22  -1  -3    5.21    2.94
  22   1  -3    8.89    3.08
  21   1  -3   35.69    5.06
  21  -1  -3   30.75    4.35
  21  -1  -3   28.77    5.01
  21   1  -3   28.62    4.67
  20   1  -3   71.26    6.82
  20   1  -3   94.40    7.51
  20  -1  -3   83.98    6.46
  20  -1  -3   83.42    7.48
  19   1  -3   45.43    5.14
  19  -1  -3   44.90    4.55
  19  -1  -3   40.10    5.35
  19   1  -3   42.35    5.13
  18   1  -3  213.95   10.23
  18  -1  -3  203.45   10.45
  18   1  -3  208.59   10.18
  18  -1  -3  214.74    9.44
  17   1  -3   37.62    4.92
  17  -1  -3   38.95    4.89
  17  -1  -3   37.56    4.16
  17   1  -3   36.16    4.65
  16   1  -3  212.15    9.33
  16   1  -3  197.73    9.07
  16  -1  -3  217.44    9.91
  16  -1  -3  228.08    8.86
  15   1  -3  158.19    7.67
  15   1  -3  157.68    7.69
  15  -1  -3  161.08    7.06
  15  -1  -3  162.57    8.05
  14   1  -3   18.36    2.95
  14   1  -3   17.42    2.79
  14  -1  -3   20.97    3.20
  14  -1  -3   16.62    2.41
  13   1  -3  113.76    6.15
  13  -1  -3  118.95    6.45
  13   1  -3  119.67    6.06
  13  -1  -3  117.83    5.47
  12   1  -3  531.25   12.12
  12  -1  -3  521.36   10.87
  12   1  -3  537.66   11.83
  12  -1  -3  561.79   12.85
  11   1  -3  104.40    5.11
  11   1  -3  109.18    5.46
  11  -1  -3  101.87    5.37
  11  -1  -3   95.28    4.53
  10   1  -3 1831.36   19.23
  10   1  -3 1777.61   19.74
  10  -1  -3 1786.68   20.13
   9   1  -3  226.29    7.06
   9   1  -3  224.79    6.48
   9  -1  -3  228.61    6.89
   9  -1  -3  225.88    6.12
   8  -1  -3  669.93   11.40
   8  -1  -3  668.02    9.83
   8   1  -3  714.64   10.61
   8   1  -3  708.77   11.39
   7   1  -3  668.63   10.53
   7   1  -3  655.95    9.52
   7  -1  -3  682.59   10.53
   7  -1  -3  655.31    9.35
   6   1  -3  140.01    4.57
   6  -1  -3  133.97    4.40
   6   1  -3  126.40    4.07
   5   1  -3  147.13    4.57
  -5   1   3  141.59    2.66
   5   1  -3  135.02    3.80
   5  -1  -3  137.07    4.41
   4   1  -3  640.52    7.81
   4  -1  -3  667.67    8.61
   3  -1  -3 1620.52   12.84
   3   1  -3 1646.84   11.92
   2   1  -3 1272.06   11.29
   2  -1  -3 1260.30   11.05
   1   1  -3 5406.27   22.19
   1  -1  -3 5200.17   21.98
   0  -1  -3  157.39    3.94
   0   1  -3  171.30    3.89
   0   1  -3  149.39    3.03
   0   1   3  160.88    3.94
  -1  -1  -3  280.07    5.14
  -1  -1  -3  280.77    3.85
  -1   1  -3  280.77    4.19
   1   1   3  274.26    5.55
  -1   1  -3  292.82    4.88
  -1   1  -3  263.45    4.38
  -2  -1  -3 1765.59   13.30
  -2   1  -3 1740.99   11.22
  -2   1  -3 1673.68   11.97
   2   1   3 1744.73   14.66
  -2  -1  -3 1703.09    8.54
  -2   1  -3 1725.64   11.80
  -3  -1  -3   21.66    0.94
  -3  -1  -3   15.07    1.50
   3   1   3   19.81    1.95
   3  -1   3   16.80    1.70
  -3   1  -3   18.74    1.39
  -3   1  -3   19.66    1.45
  -3   1  -3   19.78    1.67
   4   1   3   62.87    3.37
  -4   1  -3   62.88    2.68
   4  -1   3   55.87    3.01
  -4   1  -3   56.64    2.81
  -4  -1  -3   60.16    1.63
  -4   1  -3   59.33    2.43
  -5   1  -3  780.61   10.74
   5  -1   3  785.22   11.49
  -5  -1  -3  783.73   10.79
   5   1   3  800.23   12.22
  -5   1  -3  786.92    9.08
  -5   1  -3  780.32   10.07
  -5  -1  -3  778.31    6.30
   6   1   3   87.75    4.46
   6   1   3   95.88    4.70
   6  -1   3   88.39    4.39
  -6   1  -3   75.23    4.01
  -6   1  -3   86.53    3.33
  -6  -1  -3   84.37    3.98
  -7   1  -3   18.40    2.11
   7   1   3   19.75    2.35
   7  -1   3   21.46    2.32
   7  -1   3   22.29    2.53
   7   1   3   21.06    2.61
  -7  -1  -3   20.30    2.08
  -7   1  -3   23.33    1.88
   8   1   3  330.79    9.52
   8  -1   3  344.61    9.08
  -8   1  -3  318.61    8.25
   8  -1   3  344.38    8.70
   8   1   3  350.60    9.61
  -9   1  -3    8.85    1.74
   9  -1   3   10.30    2.05
   9  -1   3   14.48    2.23
   9   1   3   13.99    2.65
 -10   1  -3  544.51   11.81
  10  -1   3  557.40   12.72
  10  -1   3  541.20   12.19
 -11   1  -3    7.99    2.27
  11  -1   3    6.56    1.72
  11  -1   3    3.12    1.73
  11   1   3    6.75    2.14
  12   1   3  272.84   10.61
  12  -1   3  276.77    9.76
 -12   1  -3  273.39    9.27
  13  -1   3   13.43    2.95
 -13   1  -3   12.68    2.85
  13   1   3   16.69    3.34
 -14   1  -3  102.15    6.27
  14  -1   3   96.55    6.56
  14   1   3  102.59    7.24
 -15   1  -3    3.09    2.22
  15   1   3    0.68    2.31
  15  -1   3   -1.09    2.25
  16  -1   3  147.61    8.56
 -16   1  -3  153.70    8.11
  16   1   3  148.05    9.24
  17  -1   3   29.49    4.31
  17   1   3   32.62    4.99
 -17   1  -3   36.77    4.60
  18  -1   3  189.89   10.55
  18   1   3  202.47   11.31
 -18   1  -3  204.63   10.27
  19  -1   3   41.46    5.38
  19   1   3   32.74    5.52
 -19   1  -3   37.15    4.80
  20   1   3   42.34    6.07
 -20   1  -3   34.59    4.71
  20  -1   3   44.84    5.79
 -21   1  -3   13.23    3.56
  21   1   3   10.48    3.49
 -22   1  -3   14.95    3.78
 -22  -1  -3   21.66    4.74
  22   1   3    7.57    3.04
 -23   1  -3   -3.09    3.06
  23   1   3    0.61    3.10
 -23  -1  -3    4.91    3.48
 -24   1  -3    6.36    3.20
 -24  -1  -3    7.60    3.53
 -26   2   3   77.60    7.19
  26   2  -3   65.78    7.50
  26  -2  -3   59.33    7.83
  26   2  -3   73.67    8.46
 -25   2   3   29.25    4.84
  25   2  -3   30.08    5.68
  25  -2  -3   20.58    4.96
  25   2  -3   15.02    4.00
 -24   2   3   50.86    5.62
  24   2  -3   44.40    6.72
  24   2  -3   45.83    6.35
  24  -2  -3   42.61    6.47
  23   2  -3   18.15    4.10
  23  -2  -3   16.27    4.00
  23   2  -3   18.85    4.35
 -23   2   3   20.51    3.78
  22   2  -3   11.10    3.34
  22  -2  -3    9.20    3.43
  22   2  -3   12.39    3.48
 -22   2   3   11.20    3.02
  21   2  -3   22.24    4.28
  21  -2  -3   19.76    4.46
  21   2  -3   26.26    4.60
 -21   2   3   18.32    3.58
  20   2  -3   54.73    5.97
 -20   2   3   57.98    5.22
  20  -2  -3   52.93    4.93
  20   2  -3   49.28    5.34
  20  -2  -3   54.57    6.20
  19   2  -3  323.62   13.27
  19   2  -3  297.42   11.96
  19  -2  -3  294.57   13.10
  19  -2  -3  306.14   10.99
 -19   2   3  313.03   11.36
  18   2  -3   50.26    5.66
  18  -2  -3   53.96    4.52
  18   2  -3   50.29    5.28
  18  -2  -3   55.83    6.05
  17   2  -3  412.13   13.99
  17   2  -3  392.55   12.79
  17  -2  -3  417.73   14.49
  17  -2  -3  431.04   11.89
  16  -2  -3    1.02    1.31
  16   2  -3    7.13    2.52
  16  -2  -3    0.20    2.00
  16   2  -3    7.54    3.06
  15  -2  -3  355.46    9.90
  15   2  -3  346.08   11.84
  15   2  -3  350.19   10.87
  15  -2  -3  351.88   12.07
  14  -2  -3   85.77    4.63
  14   2  -3   90.60    5.38
  14  -2  -3   83.80    5.95
  14   2  -3   86.70    5.80
  13   2  -3  461.00   12.50
  13   2  -3  466.88   11.28
  13  -2  -3  459.22   10.13
  13  -2  -3  477.16   12.68
  12  -2  -3   15.81    2.10
  12   2  -3   23.79    3.07
  12   2  -3   18.65    2.49
  12  -2  -3   20.89    3.00
  11   2  -3 1224.45   18.20
  11  -2  -3 1166.04   14.44
  11   2  -3 1142.37   15.89
  11  -2  -3 1201.50   17.95
  10  -2  -3  248.88    6.35
  10   2  -3  261.55    7.22
  10  -2  -3  253.56    7.88
  10   2  -3  257.62    8.28
   9  -2  -3  975.50   14.51
   9  -2  -3  977.82   12.04
   9   2  -3  966.00   14.52
   9   2  -3  970.55   12.75
   8   2  -3  102.85    3.98
   8   2  -3  111.60    4.86
   7  -2  -3 1264.42   14.79
   7   2  -3 1222.98   14.78
   7   2  -3 1247.25   12.53
  -6   2   3  293.30    4.94
   6   2  -3  306.29    6.99
  -6   2   3  295.26    5.28
   6   2  -3  292.26    5.63
   6  -2  -3  292.75    6.73
   5   2  -3  134.01    3.66
   5  -2  -3  126.88    4.26
  -5   2   3  128.23    3.08
  -5   2   3  135.74    3.24
   4  -2  -3  414.61    7.07
   4   2  -3  413.03    5.42
   4   2  -3  424.62    7.38
   4   2  -3  442.51    7.73
   4   2  -3  417.96    6.02
  -4   2   3  416.27    4.70
   3   2  -3 7259.42   29.43
   3   2  -3 7000.14   16.19
   3   2  -3 6898.16   22.30
   3   2  -3 6965.46   23.95
   3  -2  -3 7168.25   28.02
   2   2  -3 3861.97   20.82
   2  -2  -3 3784.56   19.92
  -2   2   3 3783.48   15.23
  -2   2   3 3643.35   15.40
  -1   2   3 9551.46   27.42
   1  -2  -3 9436.17   30.38
   0  -2  -3  845.92    9.19
   0   2   3  840.29    8.98
   0   2  -3  813.31    9.05
  -1   2  -3 3338.65   18.40
  -1   2  -3 3293.71   17.31
   1   2   3 3287.81   19.43
  -2   2  -3   64.38    1.97
   2   2   3   57.73    3.09
  -2  -2  -3   60.42    2.79
  -2   2  -3   56.76    2.73
  -2   2  -3   66.39    2.75
  -3   2  -3  594.24    8.08
  -3   2  -3  599.70    6.89
  -3  -2  -3  581.00    8.66
  -3   2  -3  594.03    8.51
   3   2   3  609.43    9.73
  -4  -2  -3  190.54    5.28
  -4   2  -3  184.28    5.03
   4   2   3  192.72    6.01
   4  -2   3  187.75    5.21
  -4   2  -3  196.16    4.88
   5  -2   3  113.23    4.34
   5   2   3  111.16    5.13
  -5  -2  -3  124.87    4.53
  -5   2  -3  126.46    4.11
   5   2   3  122.48    5.21
  -5   2  -3  109.71    4.28
   6  -2   3  159.61    5.39
   6   2   3  155.15    5.93
   6   2   3  154.13    6.04
  -6  -2  -3  151.00    5.27
  -6   2  -3  154.09    5.25
  -6   2  -3  159.58    4.85
   7   2   3  916.65   15.20
  -7  -2  -3  863.47   13.16
   7  -2   3  865.78   13.49
  -7   2  -3  872.23   13.02
  -7   2  -3  890.30   11.87
  -8  -2  -3   54.47    3.45
   8  -2   3   59.23    3.71
   8  -2   3   63.40    3.67
   8   2   3   63.87    4.60
  -8   2  -3   61.21    3.25
  -8   2  -3   57.74    3.86
   9  -2   3 2420.85   23.13
  -9   2  -3 2491.91   24.34
   9  -2   3 2409.95   24.18
   9   2   3 2437.86   28.02
  10  -2   3  150.16    6.52
  10   2   3  157.12    7.67
 -10   2  -3  158.37    6.69
  10  -2   3  152.42    6.26
  11  -2   3  496.22   12.10
  11  -2   3  500.69   12.10
 -11   2  -3  522.97   12.28
  12   2   3   41.64    4.63
 -12   2  -3   39.69    4.00
  12  -2   3   36.57    3.77
  12  -2   3   36.17    3.62
  13  -2   3  612.02   14.77
 -13   2  -3  627.24   14.85
  13   2   3  621.00   16.93
  14   2   3   25.83    4.21
 -14   2  -3   25.93    3.65
  14  -2   3   22.01    3.22
  15   2   3   76.20    6.69
  15  -2   3   74.12    5.97
 -15   2  -3   78.34    5.76
 -16   2  -3   34.07    4.32
  16   2   3   29.32    4.54
  16  -2   3   28.76    3.90
  17   2   3  228.66   12.05
 -17   2  -3  237.90   10.61
  17  -2   3  238.26   10.75
  18   2   3   47.48    6.26
  18  -2   3   39.57    5.02
 -18   2  -3   44.88    5.40
 -19   2  -3  306.04   12.59
  19   2   3  319.58   15.20
 -20   2  -3   20.62    4.46
  20   2   3   15.59    4.62
  21   2   3  138.48   10.35
 -21   2  -3  141.96    9.16
 -22   2  -3    6.34    3.26
  22   2   3    8.45    4.07
  23   2   3   79.46    8.50
 -23   2  -3   78.94    7.43
 -24   2  -3    2.84    3.11
  24   2   3   -1.67    3.91
  26   3  -3   30.44    5.86
  26   3  -3   10.76    3.74
  26  -3  -3   21.18    5.14
 -26   3   3   26.30    4.73
  25   3  -3    0.50    3.28
 -25   3   3    5.02    3.08
  25   3  -3    1.65    3.00
  25  -3  -3   -3.59    4.14
  24   3  -3   16.43    3.95
 -24   3   3   18.99    4.16
  24   3  -3   15.64    3.67
  24  -3  -3   10.93    3.47
  23   3  -3   32.06    5.59
  23   3  -3   31.97    4.85
  23  -3  -3   24.34    4.76
 -23   3   3   35.64    4.64
 -22   3   3   20.06    3.75
  22   3  -3   16.58    4.22
  22   3  -3   18.03    3.81
  22  -3  -3   16.49    4.37
 -21   3   3   -0.86    2.53
  21  -3  -3    0.99    2.98
  21   3  -3   -1.44    2.87
  21   3  -3   -2.80    2.98
 -20   3   3  165.96    8.74
  20   3  -3  154.38    8.93
  20  -3  -3  158.10   10.34
  20   3  -3  154.55   10.04
 -19   3   3   78.72    6.01
  19   3  -3   68.86    5.81
  19   3  -3   70.96    6.88
  19  -3  -3   75.38    7.20
  18  -3  -3  374.45   14.68
  18   3  -3  394.13   14.59
 -18   3   3  406.96   12.69
  18   3  -3  385.28   12.68
  18  -3  -3  393.20   11.21
  17   3  -3   91.43    7.15
  17   3  -3   94.85    6.28
  17  -3  -3   83.05    6.87
 -17   3   3   91.14    5.89
  17  -3  -3   94.24    5.39
  16  -3  -3  303.67    9.02
 -16   3   3  304.10   10.13
  16   3  -3  293.63   10.15
  16  -3  -3  293.22   11.69
  16   3  -3  296.08   11.72
  15  -3  -3  213.74    7.28
 -15   3   3  214.02    8.27
  15  -3  -3  213.85    9.64
  15   3  -3  212.59    9.60
  15   3  -3  215.09    8.24
  14  -3  -3    9.05    1.73
 -14   3   3    2.93    1.48
  14   3  -3    4.10    1.62
  14   3  -3    3.77    1.79
  14  -3  -3    6.57    2.63
 -13   3   3  323.99    9.24
  13   3  -3  296.52    8.87
  13  -3  -3  296.00   10.45
  13   3  -3  296.18   10.51
  13  -3  -3  317.25    7.89
  12   3  -3  814.99   16.38
  12   3  -3  840.65   13.85
  12  -3  -3  823.55   16.14
 -12   3   3  821.08   13.97
  12  -3  -3  831.19   12.11
 -11   3   3   38.98    3.19
  11  -3  -3   48.80    3.01
  11   3  -3   52.66    3.50
  11   3  -3   52.46    4.32
  11  -3  -3   51.75    4.33
  10   3  -3 2732.23   26.89
 -10   3   3 2743.28   22.69
  10   3  -3 2689.43   21.87
  -9   3   3   11.88    1.74
   9   3  -3   13.64    1.67
   9  -3  -3   16.23    2.49
   9   3  -3   19.29    2.66
   8  -3  -3 2903.36   24.37
   8   3  -3 2918.37   19.66
  -8   3   3 2929.83   20.43
   8   3  -3 2934.92   25.41
   7   3  -3  388.46    7.99
   7   3  -3  418.83    9.14
   7   3  -3  397.35    6.82
   7  -3  -3  412.44    8.73
  -7   3   3  383.37    6.65
  -7   3   3  391.61    6.99
   6   3  -3  807.09    8.95
  -6   3   3  821.03    9.10
   6   3  -3  818.11   12.13
   6  -3  -3  832.08   11.66
  -6   3   3  846.73    9.61
   6   3  -3  793.03   11.42
  -5   3   3 2964.60   17.34
   5   3  -3 2868.81   20.69
   5   3  -3 2837.85   15.68
   5  -3  -3 2941.73   20.97
  -5   3   3 2802.04   15.37
   5   3  -3 2955.18   21.66
   4   3  -3 3980.61   19.45
  -4   3   3 4147.13   15.04
   4  -3  -3 4227.68   23.28
   4   3  -3 4034.33   17.59
   4   3  -3 4231.26   24.71
  -4   3   3 4042.67   16.62
   4   3  -3 4298.57   24.55
   3   3  -3   45.80    1.92
   3   3  -3   56.30    2.64
   3   3  -3   49.58    1.83
   3   3  -3   58.05    2.95
  -3   3   3   53.78    1.73
   3   3  -3   63.98    3.16
   3  -3  -3   54.04    2.71
   2   3  -3 6964.04   29.49
  -2   3   3 6979.75   22.31
   2  -3  -3 6673.29   27.24
  -2   3   3 6690.17   23.95
   1   3  -3    4.28    1.54
  -1   3   3    5.24    1.17
   0  -3  -3 3689.72   19.57
   0   3  -3 3666.96   21.15
   0  -3  -3 3631.55   20.72
   0   3   3 3667.94   19.75
  -1  -3  -3   61.33    2.94
   1   3   3   64.79    2.97
  -1  -3  -3   60.87    2.57
  -1   3  -3   64.98    2.84
  -1   3  -3   58.85    1.38
  -1   3  -3   65.11    2.99
  -2  -3  -3 1292.08   13.19
  -2   3  -3 1338.39    8.22
   2   3   3 1323.94   14.42
  -2   3  -3 1328.58   12.79
  -3  -3  -3  299.15    6.81
   3   3   3  272.92    7.03
  -3   3  -3  310.16    6.58
  -3   3  -3  267.05    6.16
   4   3   3   71.35    4.09
  -4  -3  -3   78.53    3.61
  -4   3  -3   76.67    3.50
   5  -3   3  107.66    4.18
  -5   3  -3  111.74    4.24
  -5  -3  -3  110.32    4.52
  -5   3  -3  105.77    4.52
   5   3   3  114.72    5.24
   6   3   3  673.38   13.28
  -6  -3  -3  651.13   11.31
   6  -3   3  661.20   10.84
  -6   3  -3  684.47   10.79
  -6   3  -3  638.00   11.05
   7  -3   3  168.60    5.83
  -7  -3  -3  169.73    5.96
  -7   3  -3  175.86    6.18
  -7   3  -3  176.99    5.76
   7   3   3  176.57    7.12
  -8  -3  -3  825.75   14.11
  -8   3  -3  845.49   14.14
   8  -3   3  825.78   13.24
   8   3   3  870.58   16.68
  -8   3  -3  837.98   13.12
   8  -3   3  836.31   12.19
   9   3   3  210.52    8.65
   9  -3   3  220.77    7.39
  -9   3  -3  214.96    6.88
   9  -3   3  216.69    6.68
  -9   3  -3  208.91    7.48
  10   3   3  221.10    9.51
  10  -3   3  227.71    7.92
  10  -3   3  237.87    7.55
 -10   3  -3  206.76    7.99
  11  -3   3   28.48    3.20
  11   3   3   29.88    4.03
  11  -3   3   31.29    3.08
 -11   3  -3   26.18    3.33
  12  -3   3   72.41    4.85
  12  -3   3   75.44    4.70
  12   3   3   68.41    5.81
 -12   3  -3   73.35    5.05
 -13   3  -3   12.22    2.91
  13   3   3   15.15    3.50
  13  -3   3   16.72    2.87
  13  -3   3   14.07    2.95
  14   3   3  264.76   11.94
  14  -3   3  248.30    9.43
 -14   3  -3  258.75   10.04
  15  -3   3   26.95    3.56
 -15   3  -3   21.84    3.49
  15   3   3   24.19    4.28
  16   3   3   43.31    5.61
  16  -3   3   43.27    4.68
 -16   3  -3   43.05    4.90
 -17   3  -3   36.20    4.46
  17  -3   3   39.02    4.50
  17   3   3   37.82    5.46
 -18   3  -3  245.35   10.93
  18   3   3  258.98   13.84
 -19   3  -3    9.64    3.83
  19   3   3    9.02    4.57
 -20   3  -3  253.37   11.86
  20   3   3  245.20   14.08
 -21   3  -3   18.76    4.63
  21   3   3   16.88    4.96
  22   3   3  322.50   16.48
 -22   3  -3  351.81   14.71
 -23   3  -3   41.75    5.88
  23   3   3   43.10    6.91
  24   3   3   74.82    8.82
 -24   3  -3   89.11    8.20
 -25   4   3    6.95    3.29
  25  -4  -3    7.72    3.96
  25   4  -3   12.52    3.96
 -24   4   3    3.39    3.05
  24  -4  -3   -2.09    4.29
  24   4  -3    1.51    3.60
  23   4  -3   39.92    5.14
  23  -4  -3   41.07    6.41
  23   4  -3   48.95    6.61
 -23   4   3   46.59    5.39
  22   4  -3    5.40    3.07
  22  -4  -3    0.33    4.25
 -22   4   3    4.44    2.48
  22   4  -3   -0.18    2.73
  21   4  -3   20.35    3.60
  21   4  -3   17.36    4.23
  21  -4  -3   19.81    4.37
 -21   4   3   15.69    3.39
  20   4  -3   96.39    6.98
  20  -4  -3  109.58    8.62
  20   4  -3  105.95    8.57
 -20   4   3  108.76    7.07
  19   4  -3   72.29    6.94
  19   4  -3   68.54    5.78
  19  -4  -3   81.80    7.29
 -19   4   3   72.51    5.80
 -18   4   3  151.19    7.92
  18   4  -3  137.11    7.47
  18  -4  -3  140.57    9.08
  18   4  -3  144.38    9.12
  17   4  -3  178.84    9.78
  17   4  -3  175.21    8.09
  17  -4  -3  184.55    9.85
 -17   4   3  194.21    8.56
  16   4  -3   58.85    5.96
  16   4  -3   67.54    4.93
  16  -4  -3   69.74    6.10
  16  -4  -3   67.45    4.14
 -16   4   3   67.79    4.92
  15  -4  -3   32.82    2.90
 -15   4   3   30.70    3.44
  15   4  -3   31.90    3.32
  15  -4  -3   26.94    4.06
  15   4  -3   34.22    4.21
  14  -4  -3   68.18    3.76
  14   4  -3   62.32    4.26
  14  -4  -3   64.59    5.42
  14   4  -3   65.95    5.67
 -14   4   3   63.73    4.52
  13   4  -3  377.77   12.13
  13  -4  -3  387.23   11.79
  13   4  -3  385.48    9.59
 -13   4   3  399.94   10.41
  12   4  -3   84.87    4.37
  12  -4  -3   83.62    5.56
  12   4  -3   72.78    5.49
 -12   4   3   86.40    4.68
  11   4  -3 1148.90   14.67
  11   4  -3 1152.44   19.05
 -11   4   3 1185.17   16.08
  11  -4  -3 1149.38   18.35
  10   4  -3  103.95    4.97
  10   4  -3  112.32    6.06
  10  -4  -3  114.18    5.81
  10   4  -3  111.30    4.34
 -10   4   3  107.83    4.71
  -9   4   3  896.63   12.51
   9   4  -3  906.36   11.30
   9  -4  -3  943.88   15.02
   9   4  -3  924.06   15.74
   8   4  -3   38.06    2.97
  -8   4   3   38.17    2.52
   8   4  -3   42.16    2.34
   8  -4  -3   37.70    3.01
   8   4  -3   38.67    3.40
  -8   4   3   40.27    2.61
  -7   4   3 1248.86   13.17
   7   4  -3 1235.46   15.17
   7  -4  -3 1254.37   15.59
   7   4  -3 1250.46   16.35
   7   4  -3 1229.14   11.08
  -6   4   3 1139.68   12.49
   6   4  -3 1067.26    9.67
   6   4  -3 1096.66   13.65
   6  -4  -3 1037.44   13.93
  -6   4   3 1075.72   11.23
   6   4  -3 1124.78   14.97
  -5   4   3  199.90    5.18
   5   4  -3  182.46    3.70
   5   4  -3  169.83    4.72
   5   4  -3  190.62    5.98
  -5   4   3  179.94    4.38
   5   4  -3  192.80    5.62
   5  -4  -3  196.75    5.71
  -4   4   3 1410.32   10.70
   4  -4  -3 1361.98   13.86
   4   4  -3 1377.79   14.84
  -4   4   3 1381.43   10.98
   4   4  -3 1422.83   15.00
   4   4  -3 1365.74   12.93
   3  -4  -3 4373.01   23.65
   3   4  -3 4101.98   22.32
   3   4  -3 4329.17   24.87
   3   4  -3 4126.80   18.85
  -3   4   3 4341.30   22.46
   3   4  -3 4182.03   24.92
   2   4  -3  173.48    4.32
   2  -4  -3  156.94    4.64
  -2   4   3  160.98    4.45
   1   4  -3 4702.53   25.91
   1  -4  -3 4797.52   23.27
   0  -4  -3  901.57   10.07
   0  -4  -3  934.92   11.31
   0   4  -3  913.12    9.55
   0   4  -3  949.44   11.82
  -1  -4  -3  854.75   11.21
  -1  -4  -3  817.92    9.62
  -1   4  -3  834.05    9.25
  -2  -4  -3 1830.65   16.62
  -2   4  -3 1828.95   16.81
  -2   4  -3 1829.14   16.28
   3   4   3   85.92    4.38
  -3   4  -3   85.34    3.79
  -3   4  -3   95.48    4.04
  -3  -4  -3   92.00    4.01
   4   4   3 1031.85   15.06
  -4   4  -3 1033.13   13.34
  -4   4  -3 1020.72   13.18
  -4  -4  -3  981.33   13.03
  -5   4  -3  812.13   12.64
  -5  -4  -3  807.02   12.52
  -5   4  -3  793.96   12.07
   5   4   3  798.26   14.01
   6   4   3   26.57    2.91
  -6   4  -3   26.69    2.46
  -6   4  -3   28.06    2.57
   6  -4   3   29.85    2.51
  -6  -4  -3   22.70    2.45
  -7   4  -3 1599.23   18.30
   7   4   3 1641.75   22.60
   7  -4   3 1647.42   17.81
  -7   4  -3 1622.98   19.06
   8   4   3  277.03    9.95
   8  -4   3  283.79    6.73
  -8  -4  -3  265.13    8.20
   8  -4   3  281.88    7.68
  -8   4  -3  288.03    8.14
  -8   4  -3  273.50    8.36
  -9   4  -3  242.15    8.38
  -9  -4  -3  246.47    8.30
   9   4   3  260.92   10.17
   9  -4   3  255.54    6.86
  -9   4  -3  244.30    7.81
   9  -4   3  251.64    7.83
 -10   4  -3   17.87    2.57
  10  -4   3   21.89    2.33
  10  -4   3   14.71    1.94
 -10   4  -3   14.53    2.24
  10   4   3   11.98    2.39
  11  -4   3   52.37    3.74
  11  -4   3   49.00    3.96
 -11   4  -3   48.09    4.37
  11   4   3   54.94    5.35
 -12   4  -3  265.67    9.57
  12  -4   3  269.09    9.02
  12   4   3  271.88   11.66
  12  -4   3  263.21    8.50
 -13   4  -3  130.03    7.03
  13  -4   3  141.73    7.07
  13   4   3  134.57    8.60
  13  -4   3  135.84    6.51
 -14   4  -3    8.92    2.69
  14   4   3   14.38    3.61
  14  -4   3    7.53    2.23
  14  -4   3    7.29    2.54
  15   4   3  153.97    9.69
  15  -4   3  154.44    7.48
 -15   4  -3  163.97    8.36
  16   4   3   86.01    7.65
 -16   4  -3   92.27    6.55
 -17   4  -3   71.99    6.09
  17   4   3   75.15    7.55
 -18   4  -3   66.79    5.97
  18   4   3   73.65    7.82
 -19   4  -3  179.28   10.05
  19   4   3  203.21   12.81
 -20   4  -3    6.08    3.21
  20   4   3   11.35    4.48
 -21   4  -3  270.62   12.62
  21   4   3  272.30   15.32
 -22   4  -3    8.16    3.71
  22   4   3   23.37    6.13
 -23   4  -3  238.76   12.49
  23   4   3  243.29   15.08
 -25   5   3   -2.75    2.82
  25  -5  -3  -10.13    5.09
  25   5  -3   -4.97    4.26
  24   5  -3    8.39    3.50
 -24   5   3   11.36    3.44
  24  -5  -3    7.52    4.35
 -23   5   3   -4.08    2.81
  23  -5  -3   -8.41    5.06
  23   5  -3   -0.98    3.49
 -22   5   3    3.54    2.73
  22   5  -3   -2.99    4.22
  22  -5  -3   -4.43    3.99
  21  -5  -3   37.16    5.55
  21   5  -3   47.32    6.34
 -21   5   3   46.75    5.18
  20   5  -3    9.89    2.37
  20   5  -3   12.52    3.69
  20  -5  -3    7.77    2.86
 -20   5   3   16.01    3.40
  20   5  -3   13.51    3.08
 -19   5   3  218.93    9.98
  19   5  -3  194.92   11.27
  19   5  -3  180.15    8.47
  19  -5  -3  200.29   11.22
  19   5  -3  189.86    8.94
  18   5  -3   43.45    5.35
 -18   5   3   46.96    4.72
  18   5  -3   39.48    3.91
  18   5  -3   40.90    4.17
  18  -5  -3   40.72    5.30
 -17   5   3   -0.24    2.20
  17   5  -3    3.41    1.59
  17   5  -3    1.66    1.60
  17  -5  -3    3.55    2.58
  17   5  -3    1.62    2.52
  16   5  -3  211.03    8.36
  16   5  -3  212.80    8.22
  16  -5  -3  213.67   10.45
  16   5  -3  216.96   10.84
 -16   5   3  214.72    8.87
 -15   5   3  484.82   12.69
  15   5  -3  438.88   11.78
  15   5  -3  477.13   11.58
  15  -5  -3  485.22   14.73
  15   5  -3  479.06   15.15
 -14   5   3   11.76    2.55
  14   5  -3   10.50    2.93
  14  -5  -3    9.95    3.07
  14   5  -3    5.83    1.95
  14   5  -3    7.75    1.88
 -13   5   3  187.71    7.30
  13   5  -3  191.53    6.58
  13  -5  -3  188.60    8.50
  13   5  -3  184.58    8.84
  13   5  -3  175.95    7.03
 -12   5   3  678.27   13.07
  12   5  -3  663.00   15.89
  12  -5  -3  674.69   15.14
  12   5  -3  664.15   11.42
  12   5  -3  651.42   13.02
  11   5  -3  134.87    5.87
  11   5  -3  128.27    7.12
 -11   5   3  132.61    5.65
  11  -5  -3  138.06    6.66
  11   5  -3  136.44    4.86
 -10   5   3  805.90   12.92
  10   5  -3  771.72   10.73
  10  -5  -3  794.30   14.91
  10   5  -3  759.40   13.41
  10   5  -3  777.88   15.89
   9   5  -3   45.81    3.27
  -9   5   3   51.62    3.31
   9   5  -3   51.46    2.62
   9  -5  -3   53.06    3.90
  -9   5   3   49.23    3.13
   9   5  -3   47.67    4.03
  -8   5   3  591.59   10.14
   8   5  -3  564.00    7.60
   8   5  -3  574.58   12.32
  -8   5   3  570.06    9.80
   8   5  -3  568.16   10.91
   8  -5  -3  581.83   11.49
  -7   5   3  228.50    6.30
   7   5  -3  226.22    7.42
   7  -5  -3  215.51    6.78
  -7   5   3  207.54    5.64
   7   5  -3  218.28    6.77
   7   5  -3  206.79    4.31
  -6   5   3   22.11    2.20
   6   5  -3   18.07    1.30
   6   5  -3   23.35    2.34
  -6   5   3   16.10    1.70
   6  -5  -3   19.18    2.14
   6   5  -3   21.72    2.58
   5   5  -3 1963.28   18.89
  -5   5   3 2062.94   18.24
   5   5  -3 1918.17   17.12
   5   5  -3 1830.61   10.77
   5   5  -3 2023.43   19.86
  -5   5   3 1948.58   15.39
   5  -5  -3 1934.07   18.44
   4   5  -3 1606.56   16.78
  -4   5   3 1657.42   13.28
   4  -5  -3 1634.28   15.69
  -4   5   3 1639.64   15.52
   4   5  -3 1628.11   16.84
   3   5  -3  173.14    4.54
   3   5  -3  190.53    5.83
   3  -5  -3  179.11    5.13
  -3   5   3  165.45    5.08
  -3   5   3  171.37    4.40
   3   5  -3  183.78    5.52
   2   5  -3 2053.48   17.29
   2  -5  -3 2134.67   16.64
  -2   5   3 2119.70   16.93
   2   5  -3 2076.19   15.63
   2   5  -3 2065.24   18.74
   1   5  -3 1267.20   12.59
   1   5  -3 1296.31   14.97
   1  -5  -3 1271.23   12.37
   0  -5  -3  274.19    6.82
   0  -5  -3  262.70    5.68
   0   5  -3  271.80    5.87
   0   5  -3  278.21    7.24
  -1  -5  -3 1042.67   12.96
  -1  -5  -3 1024.96   10.85
   1   5   3 1029.95   13.42
  -1   5  -3  995.46   11.27
  -1   5  -3 1043.11   13.60
   2   5   3  183.64    6.11
  -2  -5  -3  186.11    5.79
  -2   5  -3  189.04    6.32
  -2   5  -3  171.56    5.02
   3   5   3  177.56    6.53
  -3  -5  -3  192.82    6.00
  -3   5  -3  173.28    6.23
  -3   5  -3  200.70    6.45
   4   5   3  189.00    6.88
  -4  -5  -3  193.42    6.18
  -4   5  -3  195.50    6.23
  -4   5  -3  191.99    6.17
   5   5   3  305.53    9.37
  -5  -5  -3  294.04    7.96
  -5   5  -3  302.61    8.12
  -5   5  -3  285.98    7.82
   6   5   3  411.69   11.37
  -6   5  -3  423.15    9.69
  -6   5  -3  415.73    9.70
  -6  -5  -3  428.39    9.97
   7   5   3   82.84    5.47
  -7  -5  -3   79.05    4.59
   7  -5   3   79.66    4.02
  -7   5  -3   74.01    4.47
  -7   5  -3   80.13    4.54
  -8  -5  -3  125.11    6.03
  -8   5  -3  131.48    6.09
   8   5   3  139.63    7.60
  -8   5  -3  125.20    6.32
   8  -5   3  131.34    5.47
   9  -5   3  278.65    7.93
   9  -5   3  264.08    6.57
  -9   5  -3  259.86    8.47
  -9   5  -3  263.57    8.85
   9   5   3  268.19   10.51
  -9  -5  -3  252.35    8.54
  10   5   3  107.64    7.05
  10  -5   3  109.89    4.58
  10  -5   3  113.62    5.59
 -10   5  -3  104.29    5.75
 -10   5  -3  110.24    6.09
  11  -5   3   20.96    2.81
  11   5   3   17.28    3.30
  11  -5   3   22.01    2.40
 -11   5  -3   19.36    2.72
 -11   5  -3   20.58    3.21
  12  -5   3  113.87    5.97
 -12   5  -3  119.47    6.80
  12   5   3  118.35    7.94
  12  -5   3  118.96    5.35
  13   5   3   65.14    6.66
 -13   5  -3   62.83    5.63
  13  -5   3   66.47    4.90
  13  -5   3   64.66    4.46
 -14   5  -3  459.40   13.67
  14  -5   3  480.01   13.07
  14   5   3  456.98   16.62
 -15   5  -3   47.92    5.07
  15   5   3   35.57    5.39
  16   5   3   -2.29    3.43
 -16   5  -3    2.33    2.18
  17   5   3  136.37   10.22
 -17   5  -3  128.09    8.04
  18   5   3   46.01    6.54
 -18   5  -3   36.02    4.60
  19   5   3   22.97    5.48
 -19   5  -3   20.94    3.95
  20   5   3   64.18    8.06
 -20   5  -3   52.27    5.72
  21   5   3    4.19    3.85
 -21   5  -3   -0.54    3.64
  22   5   3   62.95    8.17
 -22   5  -3   52.71    6.12
 -23   5  -3   30.43    4.95
  23   5   3   44.22    7.38
 -25   6   3    4.39    3.20
  25  -6  -3    1.40    3.88
  25   6  -3    2.76    3.63
 -24   6   3    0.22    2.71
  24   6  -3   -7.79    4.46
  24  -6  -3   -2.58    4.08
  23   6  -3    1.62    3.59
 -23   6   3    7.64    2.97
  23  -6  -3   -1.12    4.52
  22   6  -3   -1.70    3.51
  22  -6  -3   -6.69    4.23
 -22   6   3   -0.31    2.37
  21  -6  -3   62.63    7.30
 -21   6   3   72.13    6.50
  21   6  -3   56.03    7.11
  20   6  -3  260.35   13.66
  20  -6  -3  231.08   12.84
 -20   6   3  271.03   11.53
 -19   6   3   -0.12    2.35
  19   6  -3    0.35    1.78
  19  -6  -3    0.24    2.53
  19   6  -3   -2.35    3.13
  18   6  -3   56.15    4.74
  18  -6  -3   57.53    6.15
  18   6  -3   55.70    6.44
 -18   6   3   62.47    5.57
  17   6  -3  318.32   10.68
  17   6  -3  346.40   14.51
  17   6  -3  328.36   10.16
 -17   6   3  356.42   12.02
  17  -6  -3  346.54   13.84
  16   6  -3  188.21    8.22
  16   6  -3  209.87   10.79
  16   6  -3  200.87    7.64
  16  -6  -3  204.71   10.25
  15   6  -3  118.84    6.40
  15   6  -3  130.83    8.57
  15   6  -3  125.57    5.83
  15  -6  -3  132.27    8.18
 -15   6   3  143.45    7.22
  14   6  -3 1222.91   24.05
  14   6  -3 1209.29   16.63
  14  -6  -3 1231.01   22.94
 -14   6   3 1230.93   17.26
 -14   6   3 1269.73   19.91
  13   6  -3  497.12   14.86
  13   6  -3  472.93   11.60
  13   6  -3  484.68    9.89
  13  -6  -3  484.48   13.70
 -13   6   3  522.93   12.41
  12  -6  -3  303.71   10.25
 -12   6   3  305.66    9.19
  12   6  -3  305.56    7.33
  12   6  -3  288.71    8.90
  12   6  -3  309.43   11.14
  11   6  -3  406.38   10.29
  11   6  -3  418.79    8.00
  11  -6  -3  417.59   11.44
 -11   6   3  422.26   10.29
  11   6  -3  423.20   12.74
 -11   6   3  419.75    9.98
  10   6  -3   28.65    2.84
 -10   6   3   32.81    2.94
  10   6  -3   32.03    2.18
  10   6  -3   32.28    3.56
 -10   6   3   31.32    2.86
  10  -6  -3   29.50    3.21
   9  -6  -3  240.69    7.97
  -9   6   3  232.90    6.96
   9   6  -3  224.06    4.89
  -9   6   3  236.29    6.98
   9   6  -3  235.42    8.64
   9   6  -3  224.87    7.34
  -8   6   3  881.24   13.26
   8   6  -3  844.68   13.78
   8   6  -3  878.44   15.72
   8   6  -3  843.41    8.58
   8  -6  -3  847.85   14.49
  -8   6   3  864.86   12.62
   7   6  -3   25.11    2.77
  -7   6   3   27.08    2.48
   7   6  -3   22.02    1.34
   7  -6  -3   23.39    2.55
  -7   6   3   24.43    2.21
   7   6  -3   24.28    2.91
   6   6  -3 1178.80   16.56
  -6   6   3 1088.11   14.22
   6   6  -3 1121.38   14.55
   6  -6  -3 1141.36   15.27
   6   6  -3 1143.15   15.39
  -6   6   3 1107.57   13.12
   5  -6  -3  324.13    7.72
   5   6  -3  310.70    7.98
   5   6  -3  306.75    7.49
  -5   6   3  329.68    6.82
  -5   6   3  312.38    7.69
  -5   6   3  335.77    7.94
   5   6  -3  329.34    8.49
  -4   6   3  707.01    9.83
   4   6  -3  637.40   10.75
   4  -6  -3  656.66   10.34
  -4   6   3  687.82   10.93
   4   6  -3  683.07   11.56
   4   6  -3  665.54   11.57
  -3   6   3 3392.50   21.55
   3   6  -3 3306.17   24.04
   3  -6  -3 3286.23   22.16
  -3   6   3 3347.35   23.53
   3   6  -3 3322.99   25.48
   2  -6  -3  565.84    9.01
   2   6  -3  537.79    9.15
  -2   6   3  559.02    9.82
   2   6  -3  562.98    9.51
   2   6  -3  564.08   10.69
   1   6  -3   21.68    2.27
  -1   6   3   19.32    2.04
   1  -6  -3   15.62    1.68
   1  -6  -3   13.78    1.83
   1   6  -3   17.79    2.18
   0   6   3  650.50   10.69
   0   6  -3  655.07   10.20
   0   6  -3  655.06   11.71
   0  -6  -3  659.05   10.59
   0  -6  -3  645.79    8.94
   0   6  -3  675.59   10.05
   1   6   3 1937.63   19.60
  -1  -6  -3 1972.66   18.77
  -1  -6  -3 1963.15   15.42
  -1   6  -3 1931.94   19.89
  -1   6  -3 1963.78   17.30
  -2   6  -3  136.70    5.61
  -2  -6  -3  128.83    5.14
  -2   6  -3  137.72    4.91
   2   6   3  124.46    5.55
   3   6   3   29.25    3.11
  -3  -6  -3   29.51    2.78
  -3   6  -3   24.07    2.24
  -3   6  -3   31.85    3.06
   4   6   3  136.63    6.35
  -4   6  -3  146.62    5.85
  -4  -6  -3  158.74    5.98
  -4   6  -3  155.78    6.14
   5   6   3   89.77    5.50
  -5   6  -3   97.94    4.87
  -5   6  -3   90.64    4.65
  -5  -6  -3   96.84    5.02
   6   6   3   86.85    6.09
  -6  -6  -3   99.32    5.16
  -6   6  -3   87.74    4.90
   7   6   3   39.43    4.27
   7  -6   3   30.88    2.80
  -7  -6  -3   29.37    3.30
  -7   6  -3   25.62    3.21
  -7   6  -3   32.62    3.13
   8   6   3    8.02    2.83
  -8   6  -3   11.11    2.08
   8  -6   3   11.28    1.77
  -8   6  -3    9.68    2.04
  -8  -6  -3    8.48    1.96
   9   6   3   79.88    6.32
  -9  -6  -3   81.64    5.11
  -9   6  -3   76.42    5.00
   9  -6   3   81.26    4.55
   9  -6   3   81.05    3.50
  -9   6  -3   70.58    4.99
  10  -6   3   39.99    2.68
 -10  -6  -3   39.48    3.98
 -10   6  -3   39.40    3.77
 -10   6  -3   36.90    3.84
  10   6   3   34.73    4.40
  10  -6   3   39.16    3.34
  11   6   3   78.41    6.86
 -11   6  -3   71.23    5.24
  11  -6   3   76.95    4.84
 -11   6  -3   64.32    5.27
  12  -6   3  188.55    7.77
  12   6   3  162.63    7.25
 -12   6  -3  167.50    8.23
  12   6   3  186.97   10.85
  13  -6   3  124.23    6.37
  13   6   3  112.23    8.50
 -13   6  -3  109.33    6.57
  14  -6   3   72.41    5.28
  14   6   3   65.08    6.87
 -14   6  -3   64.31    5.51
  15   6   3  123.15    9.51
  15  -6   3  129.30    7.20
 -15   6  -3  115.70    7.43
  16   6   3  101.00    8.68
 -16   6  -3   97.89    7.22
  17   6   3   -0.26    3.03
 -17   6  -3   -2.42    2.78
 -18   6  -3   30.48    4.36
  18   6   3   40.43    6.75
  19   6   3    3.63    3.46
 -19   6  -3   -5.31    3.38
  20   6   3   -0.63    3.53
 -20   6  -3   -6.93    3.63
 -21   6  -3   -5.76    3.83
  21   6   3   -1.42    3.73
  22   6   3   -2.45    4.57
 -22   6  -3   -9.48    4.36
  23   6   3   16.41    5.25
  23  -6   3   25.08    6.48
 -23   6  -3   18.14    4.08
  24   7  -3    3.63    3.55
  24  -7  -3    0.72    3.73
 -24   7   3   10.69    3.52
  23  -7  -3    3.03    3.73
  23   7  -3    4.64    3.61
 -23   7   3    7.95    3.15
  22  -7  -3   42.49    6.27
 -22   7   3   50.48    5.64
  22   7  -3   34.95    6.05
  21   7  -3   34.05    5.63
  21  -7  -3   34.60    5.42
 -21   7   3   47.04    5.42
  20   7  -3   21.86    4.84
  20  -7  -3   21.48    4.83
 -20   7   3   29.86    4.47
  19   7  -3  268.07   13.69
  19  -7  -3  279.68   13.53
 -19   7   3  287.75   11.68
  18  -7  -3   45.03    5.69
  18   7  -3   37.50    5.59
 -18   7   3   46.27    5.11
  18   7  -3   36.01    4.22
  17   7  -3   44.37    4.43
  17  -7  -3   46.41    5.39
 -17   7   3   48.65    4.79
  17   7  -3   44.57    5.57
  16   7  -3  146.82    7.28
  16  -7  -3  141.87    8.76
 -16   7   3  150.90    7.86
  16   7  -3  154.28    9.64
  15   7  -3  152.80    7.40
  15   7  -3  151.16    9.20
  15  -7  -3  165.93    9.18
 -15   7   3  159.84    7.83
 -14   7   3    1.19    2.24
  14   7  -3   -0.91    1.76
  14  -7  -3    2.71    2.89
 -14   7   3    0.19    1.20
  14   7  -3    0.76    2.56
 -13   7   3  140.22    6.64
  13  -7  -3  154.86    8.10
 -13   7   3  151.32    6.74
 -13   7   3  159.12    7.13
  13   7  -3  137.06    8.15
  13   7  -3  132.67    6.56
 -12   7   3  310.37    9.21
  12   7  -3  307.04    6.87
  12   7  -3  295.66    9.21
  12  -7  -3  305.45   10.70
 -12   7   3  314.61    9.49
  12   7  -3  308.11   11.52
  11   7  -3    1.62    1.34
 -11   7   3    6.08    1.72
 -11   7   3    2.38    1.49
  11   7  -3    4.97    1.10
  11  -7  -3    3.49    1.88
  11   7  -3    7.50    2.61
  10   7  -3   18.48    2.52
 -10   7   3   18.12    2.43
 -10   7   3   22.00    2.68
  10   7  -3   22.75    3.32
  10   7  -3   18.77    1.53
  10  -7  -3   16.72    2.54
  -9   7   3  130.22    5.66
   9   7  -3  127.86    6.58
   9   7  -3  135.32    5.83
   9   7  -3  121.75    3.19
   9  -7  -3  114.78    5.73
  -9   7   3  123.57    5.28
   8   7  -3    6.36    1.80
   8  -7  -3    9.40    1.82
   8   7  -3    8.65    0.80
  -8   7   3    9.18    1.98
  -8   7   3    9.17    1.69
   8   7  -3    9.04    2.08
  -7   7   3  581.93   11.53
   7   7  -3  581.60   11.63
  -7   7   3  571.93   10.36
   7  -7  -3  579.87   11.59
   7   7  -3  585.01   12.81
  -6   7   3  211.45    6.82
   6  -7  -3  205.39    6.69
  -6   7   3  198.30    6.60
   6   7  -3  209.42    7.03
   6   7  -3  192.98    6.55
   6   7  -3  194.60    7.28
   5   7  -3  150.48    6.11
  -5   7   3  156.44    5.87
   5   7  -3  139.65    5.64
  -5   7   3  146.54    4.97
  -5   7   3  151.63    5.80
   5   7  -3  156.54    6.07
   5  -7  -3  143.91    5.40
  -4   7   3  858.48   13.03
  -4   7   3  828.28    9.98
   4   7  -3  801.88   12.94
   4   7  -3  800.93   13.78
   4   7  -3  804.83   13.27
   4  -7  -3  829.08   12.10
  -4   7   3  860.01   11.77
  -3   7   3   20.32    1.93
  -3   7   3   18.25    2.05
   3  -7  -3   18.41    2.06
  -3   7   3   18.56    2.45
   3   7  -3   21.27    2.46
   3   7  -3   17.03    2.63
  -2   7   3  102.22    4.24
   2   7  -3   97.96    4.40
   2   7  -3  105.95    4.48
   2  -7  -3   95.40    4.08
  -2   7   3   96.35    4.63
   2   7  -3  103.06    5.11
  -2   7   3  102.92    4.42
   1   7  -3  649.27   10.08
  -1   7   3  639.71   10.77
   1  -7  -3  643.76    9.42
   1  -7  -3  645.14   11.03
   1   7  -3  638.07   12.14
   1   7  -3  650.50   10.70
   0   7   3  675.56   11.78
   0  -7  -3  671.45   11.37
   0   7  -3  675.92   12.40
   0  -7  -3  676.69    9.41
   0   7  -3  670.17   11.27
   1   7   3    7.23    1.75
  -1   7  -3    9.92    2.33
  -1  -7  -3    3.87    1.06
  -1  -7  -3    5.15    1.62
  -1   7  -3   11.75    2.14
  -1   7  -3    5.00    1.98
  -2  -7  -3  361.65    8.62
  -2   7  -3  355.64    9.46
  -2   7  -3  348.94    8.23
   2   7   3  365.89    9.85
   3   7   3   69.54    4.56
  -3  -7  -3   75.35    4.21
  -3   7  -3   77.20    3.98
  -3   7  -3   79.45    4.52
  -4   7  -3  115.64    4.94
   4   7   3  118.59    6.09
  -4   7  -3  114.49    5.61
  -4  -7  -3  117.81    5.30
   5   7   3   56.33    4.90
  -5  -7  -3   67.59    4.38
  -5   7  -3   58.05    4.59
  -5   7  -3   67.18    4.41
  -6  -7  -3    0.76    1.43
   6   7   3    0.94    2.17
  -6   7  -3    0.52    1.56
   6   7   3    1.38    0.70
  -6   7  -3    0.34    1.85
  -7  -7  -3   25.57    3.17
   7   7   3   12.95    1.10
  -7   7  -3   20.30    3.02
  -7   7  -3   15.51    2.38
   7   7   3   26.50    3.59
  -8  -7  -3  199.54    7.82
   8   7   3  210.10    9.80
   8  -7   3  216.69    6.93
  -8   7  -3  216.23    8.16
  -8   7  -3  195.62    7.78
   9   7   3    5.45    2.98
   9  -7   3    0.51    1.21
  -9  -7  -3    0.45    1.87
  -9   7  -3    0.26    1.47
  -9   7  -3    0.15    1.88
  10  -7   3  377.14    9.79
 -10  -7  -3  355.25   11.17
 -10   7  -3  349.81   11.14
 -10   7  -3  374.50   11.51
  10   7   3  376.91   14.17
  11   7   3  266.16   12.50
  11  -7   3  278.66    8.81
  11   7   3  254.98    9.63
 -11   7  -3  267.98   10.12
 -11   7  -3  268.64    9.86
  12  -7   3   10.84    2.30
  12   7   3   13.56    3.83
  12   7   3    8.25    2.16
 -12   7  -3    8.43    2.47
  13  -7   3  191.92    7.87
 -13   7  -3  174.47    8.56
  13   7   3  195.82   11.16
  14   7   3  131.59    9.78
  14  -7   3  136.98    6.89
 -14   7  -3  121.04    7.42
  15   7   3   66.42    7.23
 -15   7  -3   57.35    5.46
 -16   7  -3    0.39    3.25
  16   7   3    3.25    3.23
  17   7   3   67.28    7.99
 -17   7  -3   55.07    5.71
 -18   7  -3   17.90    3.44
  18   7   3   20.50    5.38
 -19   7  -3    0.75    3.01
  19   7   3   -1.27    4.19
  20   7   3    9.76    4.19
 -20   7  -3   13.17    3.56
  21   7   3   -1.21    4.22
 -21   7  -3    0.38    3.33
  22  -7   3    0.50    4.32
  22   7   3    5.92    3.75
 -22   7  -3    2.04    3.07
  24  -8  -3    1.29    3.52
 -24   8   3    4.21    2.85
  24   8  -3    2.74    3.93
  23   8  -3    2.55    3.38
  23  -8  -3    0.49    4.84
 -23   8   3    7.73    3.35
  22   8  -3   13.07    4.26
 -22   8   3   26.48    4.65
  22  -8  -3   16.07    4.58
  21  -8  -3   53.57    7.02
 -21   8   3   58.20    5.99
  21   8  -3   47.01    6.55
  20  -8  -3   14.12    3.91
 -20   8   3   21.45    3.95
  19   8  -3   30.49    5.53
 -19   8   3   34.92    4.73
  19  -8  -3   29.68    5.10
  18  -8  -3   25.08    4.58
 -18   8   3   30.91    4.31
  18   8  -3   22.96    4.83
  17   8  -3   23.98    3.59
 -17   8   3   27.13    4.16
  17  -8  -3   29.14    4.80
  17   8  -3   22.95    4.92
  16   8  -3   34.67    3.95
 -16   8   3   28.57    3.67
 -16   8   3   28.23    4.00
  16  -8  -3   32.42    4.95
  16   8  -3   33.38    5.39
  15   8  -3  114.74    6.44
 -15   8   3  109.71    6.31
  15   8  -3  105.44    8.13
  15  -8  -3  122.49    8.00
 -15   8   3  118.00    6.78
 -14   8   3  246.51    9.30
  14   8  -3  245.08    9.20
 -14   8   3  250.99    9.39
 -14   8   3  250.17    9.20
  14  -8  -3  261.62   11.12
  14   8  -3  239.97   11.53
 -13   8   3   91.20    5.80
 -13   8   3   77.04    5.49
  13  -8  -3   95.45    6.74
 -13   8   3   85.05    6.16
  13   8  -3  104.19    6.23
  13   8  -3  100.15    7.68
  12   8  -3    0.90    2.10
  12  -8  -3    0.35    2.12
 -12   8   3   -1.47    1.78
 -12   8   3    0.22    1.34
  12   8  -3    1.56    1.71
 -12   8   3   -0.39    1.68
  11   8  -3   74.92    5.06
  11  -8  -3   59.00    4.73
 -11   8   3   63.22    4.62
 -11   8   3   74.46    4.91
  11   8  -3   69.16    5.77
  10  -8  -3    0.67    2.30
  10   8  -3    7.89    2.25
 -10   8   3    7.52    1.96
 -10   8   3    4.82    1.76
  10   8  -3    7.76    2.62
   9   8  -3   96.84    5.35
  -9   8   3   99.69    5.33
   9  -8  -3   89.23    5.15
  -9   8   3   98.69    5.10
   9   8  -3   93.72    6.09
   8   8  -3   12.88    2.34
  -8   8   3   14.91    2.35
   8  -8  -3    9.07    1.84
  -8   8   3   13.96    2.14
   8   8  -3   16.48    2.78
   7   8  -3   19.53    2.72
  -7   8   3   18.89    2.45
   7   8  -3   17.91    2.58
   7  -8  -3   16.84    2.25
  -7   8   3   18.55    1.33
   7   8  -3   13.31    2.17
  -7   8   3   15.80    2.23
   6   8  -3  285.84    8.47
  -6   8   3  291.69    8.47
  -6   8   3  302.78    8.64
  -6   8   3  283.25    5.34
   6   8  -3  303.96    9.04
   6  -8  -3  290.04    8.13
   6   8  -3  298.60    9.15
   5   8  -3   37.61    4.27
  -5   8   3   36.29    2.29
   5   8  -3   39.96    3.77
  -5   8   3   43.16    3.21
   5  -8  -3   36.19    3.09
  -5   8   3   47.81    3.71
   5   8  -3   46.85    3.88
   5   8  -3   40.03    3.74
   4   8  -3   52.28    4.58
   4   8  -3   51.36    3.62
   4   8  -3   50.50    3.74
   4   8  -3   56.61    4.03
   4  -8  -3   48.99    3.26
  -4   8   3   51.27    3.86
  -4   8   3   50.27    3.35
  -4   8   3   49.01    2.73
  -3   8   3  699.80   11.78
   3   8  -3  674.21   11.91
   3   8  -3  709.31   13.54
   3  -8  -3  721.30   11.32
  -3   8   3  713.20   12.61
  -3   8   3  669.39   10.48
   2   8  -3  303.23    7.56
   2  -8  -3  303.15    7.91
   2   8  -3  316.55    9.19
   2  -8  -3  314.48    7.28
  -2   8   3  302.19    7.52
  -2   8   3  302.12    7.87
   2   8  -3  313.14    7.93
  -1   8   3  417.17    9.36
   1   8  -3  411.91    8.48
   1  -8  -3  415.03    9.28
   1   8  -3  441.60    9.49
   1  -8  -3  410.86    7.89
   1   8  -3  413.67   10.49
   0   8  -3   49.63    3.84
   0   8  -3   50.84    4.00
   0   8   3   51.36    3.76
   0  -8  -3   42.46    2.75
   0  -8  -3   43.41    3.24
   1   8   3 1353.36   18.75
  -1   8  -3 1275.09   20.69
  -1   8  -3 1271.88   18.58
  -1  -8  -3 1379.07   17.30
  -1  -8  -3 1339.06   13.28
  -1   8  -3 1303.66   16.22
  -1   8  -3 1354.40   16.90
  -2   8  -3  171.48    7.55
  -2   8  -3  180.19    6.71
  -2  -8  -3  165.87    6.30
   2   8   3  168.58    7.16
  -2   8  -3  174.86    6.30
  -2   8  -3  164.88    6.98
   3   8   3  468.91   12.13
  -3  -8  -3  466.38   10.56
  -3   8  -3  451.25   12.09
  -3   8  -3  489.34   10.33
  -3   8  -3  452.03   11.27
  -4  -8  -3  325.67    9.03
  -4   8  -3  321.97    8.58
  -4   8  -3  305.15    9.47
   4   8   3  329.32   10.66
   5   8   3    6.59    1.84
  -5  -8  -3   11.47    2.11
   5   8   3    8.62    1.24
  -5   8  -3   10.79    1.86
  -5   8  -3   12.02    2.21
  -6  -8  -3  122.13    6.08
   6   8   3  120.17    7.10
   6   8   3  109.83    3.69
  -6   8  -3  123.92    6.35
  -7  -8  -3  248.15    8.89
  -7   8  -3  261.80    9.18
  -7   8  -3  235.68    8.89
   7   8   3  257.22   10.72
  -8  -8  -3   69.26    4.93
  -8   8  -3   67.52    5.12
  -8   8  -3   68.36    5.10
   8   8   3   79.48    6.64
  -9  -8  -3  742.96   15.94
   9   8   3  747.44   19.41
   9   8   3  731.55   16.81
  -9   8  -3  750.80   15.93
  -9   8  -3  736.77   16.23
   9  -8   3  782.41   13.66
  10   8   3    7.43    3.84
 -10  -8  -3    3.92    2.65
  10  -8   3    0.75    1.36
  10   8   3    5.52    2.60
 -10   8  -3    4.38    2.60
 -10   8  -3   -0.73    1.94
  11   8   3 1194.83   26.21
  11  -8   3 1226.80   18.36
 -11   8  -3 1190.07   21.89
 -11   8  -3 1171.15   21.37
  11   8   3 1157.80   21.25
 -12   8  -3  388.16   12.66
  12  -8   3  410.95   10.98
  12   8   3  412.57   16.40
 -12   8  -3  426.75   13.35
  12   8   3  410.30   12.93
  13   8   3   16.61    4.65
 -13   8  -3    9.34    2.64
 -14   8  -3  122.56    7.67
  14   8   3  128.00    9.83
 -15   8  -3  127.25    7.96
  15   8   3  132.44   10.58
 -16   8  -3   11.87    2.92
  16   8   3    9.25    4.14
 -17   8  -3   71.93    6.49
  17   8   3   90.60    9.48
  18   8   3   16.10    4.73
 -18   8  -3   23.68    4.41
  19   8   3   58.87    7.75
 -19   8  -3   65.33    6.56
 -20   8  -3   33.50    5.26
  20   8   3   31.35    6.36
  21  -8   3    8.92    5.06
 -21   8  -3    5.17    3.02
  21   8   3    4.23    4.16
  22  -8   3   54.47    8.08
 -22   8  -3   51.89    6.48
  22   8   3   43.39    7.44
  23   9  -3   30.35    6.01
 -23   9   3   32.56    5.11
  23  -9  -3   36.26    6.50
 -22   9   3   18.76    4.06
  22  -9  -3   14.97    4.36
 -22   9   3   21.58    4.06
  22   9  -3   21.88    5.14
 -21   9   3   36.02    4.80
 -21   9   3   30.66    4.76
  21   9  -3   21.96    5.29
  21  -9  -3   17.07    4.25
  20   9  -3   52.52    6.93
  20  -9  -3   61.38    6.89
 -20   9   3   70.72    6.50
 -20   9   3   68.59    6.00
  19   9  -3    4.39    3.40
  19  -9  -3   -0.02    3.45
 -19   9   3   -0.27    2.34
 -19   9   3    3.69    2.46
  18   9  -3   30.40    5.87
  18  -9  -3   35.91    5.42
 -18   9   3   33.16    4.20
 -18   9   3   33.38    4.59
  17  -9  -3    7.11    3.05
 -17   9   3    1.20    2.12
 -17   9   3    0.50    2.05
  17   9  -3    0.23    3.15
 -16   9   3    8.76    2.42
  16   9  -3   12.90    2.84
  16  -9  -3    9.88    3.08
 -16   9   3   12.94    3.02
  16   9  -3    6.45    2.75
  15   9  -3   37.47    4.55
  15   9  -3   39.37    5.45
 -15   9   3   35.30    4.06
  15  -9  -3   38.96    4.87
 -15   9   3   27.78    4.35
  14   9  -3  178.35    8.17
  14  -9  -3  171.71    8.84
 -14   9   3  171.62    7.98
 -14   9   3  175.53    8.17
  14   9  -3  170.54    9.82
 -14   9   3  160.95    7.73
  13   9  -3   22.17    3.37
 -13   9   3   17.80    3.04
  13  -9  -3   14.18    2.98
 -13   9   3   19.20    3.33
 -13   9   3   16.21    3.14
  13   9  -3   20.15    3.96
 -12   9   3  139.58    7.05
  12   9  -3  140.67    7.15
  12   9  -3  142.41    8.60
  12  -9  -3  121.52    7.07
 -12   9   3  137.95    7.03
 -12   9   3  132.95    7.38
 -11   9   3   11.26    2.29
  11   9  -3   14.72    3.39
  11  -9  -3    5.88    1.83
 -11   9   3   14.43    2.77
  11   9  -3   13.54    2.66
 -11   9   3   12.04    2.30
 -10   9   3  482.22   12.12
  10  -9  -3  469.34   12.46
 -10   9   3  515.82   12.00
 -10   9   3  514.66   14.21
  10   9  -3  487.38   14.18
  10   9  -3  491.96   12.54
  -9   9   3  164.40    7.05
   9  -9  -3  145.07    6.71
  -9   9   3  163.02    6.62
  -9   9   3  159.24    7.11
   9   9  -3  162.86    7.97
   9   9  -3  156.82    7.15
   8   9  -3   12.39    2.45
  -8   9   3    9.77    2.23
   8   9  -3   13.54    2.96
   8  -9  -3    6.02    1.50
  -8   9   3    7.46    2.03
   7   9  -3   53.16    4.69
  -7   9   3   56.39    4.45
   7   9  -3   58.88    4.79
   7   9  -3   50.86    4.44
  -7   9   3   55.40    4.31
   7  -9  -3   45.65    3.80
   6  -9  -3   40.00    3.30
   6   9  -3   47.63    4.05
   6   9  -3   41.64    3.75
  -6   9   3   46.45    3.99
  -6   9   3   41.99    2.27
   6   9  -3   46.10    4.74
  -6   9   3   45.80    3.97
   6   9  -3   51.29    4.11
   5   9  -3  197.53    7.42
   5   9  -3  188.01    7.23
  -5   9   3  190.04    6.63
  -5   9   3  195.32    5.19
   5  -9  -3  192.22    6.52
   5   9  -3  197.92    9.07
  -5   9   3  202.65    7.33
   5   9  -3  188.51    7.65
  -4   9   3   22.63    2.20
   4   9  -3   25.88    3.28
  -4   9   3   25.53    2.76
   4  -9  -3   24.86    2.68
   4   9  -3   30.29    3.88
  -4   9   3   30.91    3.30
   4   9  -3   27.05    2.87
   4   9  -3   31.74    3.58
  -3   9   3  163.31    6.16
   3   9  -3  156.95    6.56
   3   9  -3  158.27    5.99
   3   9  -3  164.12    6.97
  -3   9   3  157.98    5.48
   3  -9  -3  158.71    5.48
  -3   9   3  162.05    6.56
   3   9  -3  163.41    8.09
  -2   9   3   21.95    2.49
  -2   9   3   25.36    2.96
   2   9  -3   32.59    3.56
   2  -9  -3   26.65    2.54
   2   9  -3   30.51    3.98
   2  -9  -3   28.17    2.96
   2   9  -3   26.45    3.01
   2   9  -3   27.98    3.47
   2   9  -3   27.53    2.71
  -1   9   3  616.53   12.05
   1   9  -3  591.59   13.02
   1  -9  -3  622.05   11.79
   1   9  -3  606.04   11.69
   1   9  -3  585.94   10.41
   1   9  -3  594.91   14.88
  -1   9   3  629.48   12.29
   1  -9  -3  605.02    9.80
   0  -9  -3  332.50    8.81
   0  -9  -3  321.97    6.89
   0   9   3  322.76    9.24
   0   9  -3  325.23    8.87
   0   9  -3  310.50   10.87
   0   9  -3  304.31    9.48
  -1   9  -3   17.94    2.97
  -1  -9  -3   15.22    2.27
  -1   9  -3   16.27    3.21
  -1   9  -3   15.36    2.71
  -1  -9  -3   11.96    1.56
   1   9   3   11.75    2.33
  -1   9  -3   14.95    2.57
  -2   9  -3  321.99   10.68
   2   9   3  323.24   10.15
  -2   9  -3  329.71    9.20
  -2  -9  -3  320.60    8.85
  -2   9  -3  322.46    8.73
  -2   9  -3  306.73    9.70
  -3   9  -3   46.96    3.89
  -3  -9  -3   49.08    3.84
  -3   9  -3   42.31    4.33
  -3   9  -3   48.21    3.78
   3   9   3   40.12    3.06
  -3   9  -3   45.92    4.20
   3   9   3   52.25    4.41
   4   9   3  221.65    9.19
  -4   9  -3  216.87    8.67
  -4   9  -3  217.42    7.79
  -4  -9  -3  217.43    7.80
  -4   9  -3  217.14    7.48
  -4   9  -3  211.96    8.37
   4   9   3  194.12    6.07
  -5  -9  -3  647.82   13.76
   5   9   3  649.33   16.20
  -5   9  -3  644.87   13.03
  -5   9  -3  613.11   14.37
   6   9   3   32.04    4.33
   6   9   3   28.58    2.27
  -6   9  -3   29.68    3.71
  -6   9  -3   25.60    2.85
  -6  -9  -3   32.83    3.49
  -7  -9  -3  232.22    8.75
  -7   9  -3  237.94    8.32
   7   9   3  235.29   10.58
   7   9   3  215.29    9.69
  -7   9  -3  232.22    8.94
  -7   9  -3  217.31    9.08
  -8  -9  -3  273.87    9.83
  -8   9  -3  281.41   10.19
   8   9   3  271.78   11.14
  -8   9  -3  275.11   10.27
   8   9   3  299.67   12.41
  -9   9  -3   46.43    4.66
   9   9   3   44.69    5.51
  -9  -9  -3   43.90    4.37
   9  -9   3   43.88    3.56
  -9   9  -3   41.67    4.31
   9   9   3   45.13    4.87
  10   9   3 1083.88   25.00
 -10  -9  -3 1076.89   20.35
  10   9   3 1019.71   21.54
 -10   9  -3 1084.11   20.62
 -10   9  -3 1041.23   20.66
  10  -9   3 1119.55   17.01
  11  -9   3  321.39    9.53
 -11   9  -3  325.90   11.91
  11   9   3  303.45   12.06
 -11   9  -3  304.79   11.78
  11   9   3  334.99   14.43
 -12   9  -3  318.33   11.91
 -12   9  -3  323.75   12.28
  12   9   3  320.44   12.04
  12   9   3  317.20   14.78
 -13   9  -3  456.98   14.64
  13   9   3  472.00   18.62
 -14   9  -3  129.58    8.36
  14   9   3  144.17   10.64
 -15   9  -3   72.45    6.54
  15   9   3   74.35    8.15
  16   9   3  178.59   12.55
 -16   9  -3  179.75    9.93
 -17   9  -3   18.12    4.36
  17   9   3   24.71    5.37
  18   9   3   65.02    8.22
 -18   9  -3   62.11    6.56
  19  -9   3   86.75    9.37
 -19   9  -3   71.88    7.30
  19   9   3   70.78    8.74
  20  -9   3  128.95   11.46
 -20   9  -3  104.45    8.85
  20   9   3  123.93   11.33
  21  -9   3  151.25   12.75
 -21   9  -3  126.10    9.82
  21   9   3  143.81   12.60
 -22  10   3   20.74    4.00
  22  10  -3   16.53    4.97
  22 -10  -3   19.35    4.81
 -22  10   3   28.55    4.89
 -21  10   3   33.17    4.61
  21 -10  -3   27.66    5.17
 -21  10   3   36.80    5.17
  21  10  -3   24.13    5.02
  20  10  -3    7.17    3.69
  20 -10  -3    3.03    3.83
 -20  10   3   13.56    3.57
 -20  10   3   11.99    3.21
 -19  10   3   18.14    3.60
  19  10  -3   11.67    3.50
 -19  10   3   19.33    3.75
  18 -10  -3   -4.29    3.68
  18  10  -3    2.79    2.88
 -18  10   3    2.57    2.11
 -18  10   3    6.47    2.85
 -17  10   3    2.13    2.40
  17 -10  -3    2.84    3.05
 -17  10   3    7.84    2.71
  17  10  -3    9.47    3.40
 -16  10   3   15.26    3.14
  16 -10  -3   10.99    3.03
 -16  10   3   18.07    3.52
  16  10  -3   20.42    4.36
  15  10  -3   16.63    2.97
 -15  10   3   20.00    3.19
  15  10  -3   19.76    4.09
 -15  10   3   24.20    3.60
 -14  10   3   27.71    3.75
  14 -10  -3   24.38    3.53
  14  10  -3   29.05    4.66
 -14  10   3   30.53    4.33
  14  10  -3   34.25    4.07
 -14  10   3   31.71    3.99
  13  10  -3   97.91    6.48
 -13  10   3   98.18    6.34
  13 -10  -3   82.75    5.96
 -13  10   3  101.54    6.46
 -13  10   3  101.04    6.79
  13  10  -3  102.53    7.88
 -12  10   3   36.35    3.78
 -12  10   3   38.56    3.96
 -12  10   3   42.90    4.55
  12  10  -3   43.32    5.06
  12  10  -3   41.33    4.23
  12 -10  -3   30.00    3.17
  11  10  -3   75.90    5.36
  11 -10  -3   60.10    4.72
 -11  10   3   63.74    4.98
 -11  10   3   68.78    4.88
 -11  10   3   76.67    6.01
  11  10  -3   66.40    5.89
  10  10  -3    3.10    1.92
 -10  10   3    2.81    2.03
  10 -10  -3   -0.17    2.23
 -10  10   3    4.01    2.24
 -10  10   3    1.81    2.09
  10  10  -3    7.33    2.82
  -9  10   3  207.47    8.40
  -9  10   3  208.97    8.37
   9 -10  -3  212.03    8.27
  -9  10   3  223.31   10.10
   9  10  -3  225.07    9.83
   9  10  -3  219.71    8.73
   9  10  -3  206.88    8.59
   8  10  -3   37.92    3.95
  -8  10   3   46.00    4.26
   8  10  -3   46.88    4.77
  -8  10   3   38.03    3.93
  -8  10   3   41.58    4.71
   8  10  -3   40.22    3.97
   8 -10  -3   38.80    3.66
   7  10  -3   96.33    5.94
  -7  10   3   85.12    5.28
   7 -10  -3   83.75    4.90
   7  10  -3   87.32    6.57
  -7  10   3   85.77    5.29
  -7  10   3   85.83    6.30
   7  10  -3   85.65    5.35
   7  10  -3   86.89    5.35
  -6  10   3   14.28    2.87
   6  10  -3   15.72    2.85
   6  10  -3   13.65    2.59
   6  10  -3   13.93    3.15
   6 -10  -3   14.83    2.37
   6  10  -3   14.91    2.78
   5  10  -3  182.30    9.15
  -5  10   3  189.19    7.00
   5  10  -3  176.76    7.27
   5  10  -3  181.98    7.63
   5 -10  -3  176.07    6.56
  -5  10   3  192.26    7.57
   5  10  -3  195.42    8.09
  -4  10   3   25.84    2.96
   4 -10  -3   23.68    2.47
   4  10  -3   25.96    3.20
   4  10  -3   24.00    2.71
   4  10  -3   27.92    3.98
  -4  10   3   26.47    3.36
   4  10  -3   28.59    3.41
  -4  10   3   24.53    2.19
  -3  10   3  148.31    6.33
   3  10  -3  137.84    6.53
   3 -10  -3  143.97    6.03
   3  10  -3  140.06    5.88
  -3  10   3  139.17    5.43
   3 -10  -3  145.77    5.50
   3  10  -3  139.03    7.88
   3  10  -3  138.90    6.93
  -2  10   3  298.36    8.90
   2  10  -3  273.33    9.52
   2 -10  -3  279.61    7.15
   2  10  -3  277.28   10.91
   2 -10  -3  274.74    8.27
   2  10  -3  271.89    9.15
   2  10  -3  276.75    7.81
  -2  10   3  286.29    8.29
  -1  10   3  428.89   10.87
   1  10  -3  417.21   10.37
   1 -10  -3  407.88    8.34
   1  10  -3  383.76   12.94
  -1  10   3  406.12   10.47
   1  10  -3  407.84    9.01
   1 -10  -3  429.18   10.36
   1  10  -3  408.40   11.50
   0 -10  -3   87.62    5.05
   0  10   3   83.29    5.18
   0  10  -3   88.41    5.28
   0 -10  -3   79.32    3.77
   0  10  -3   78.06    6.22
   0  10  -3   71.34    5.40
  -1  10  -3  374.98   12.24
  -1  10  -3  398.33   10.49
  -1 -10  -3  387.09    7.49
   1  10   3  386.48   11.13
  -1 -10  -3  386.94   10.11
  -1  10  -3  369.94   11.19
  -2  10  -3   98.78    5.70
  -2  10  -3   99.24    6.57
   2  10   3   87.50    4.80
  -2  10  -3   95.56    5.39
  -2  10  -3   94.41    5.96
  -2 -10  -3  101.73    5.42
   2  10   3   99.21    5.96
  -3 -10  -3  233.18    8.21
  -3  10  -3  221.20    8.15
   3  10   3  225.25    9.29
  -3  10  -3  230.00    9.57
   3  10   3  207.79    7.11
  -3  10  -3  218.29    8.69
  -3  10  -3  225.53    7.88
  -4 -10  -3  128.22    6.29
  -4  10  -3  126.61    7.26
  -4  10  -3  124.64    6.17
  -4  10  -3  128.72    6.15
   4  10   3  116.05    5.19
  -4  10  -3  124.16    6.92
   4  10   3  126.70    7.33
  -5  10  -3   10.75    2.76
  -5 -10  -3   10.23    2.44
   5  10   3    6.92    2.62
   5  10   3   10.55    1.73
   5  10   3    7.69    2.63
  -5  10  -3   12.54    3.09
  -5  10  -3    4.38    2.01
  -5  10  -3    8.13    2.16
  -6 -10  -3  346.65   10.70
  -6  10  -3  314.96    9.76
   6  10   3  316.46   12.45
  -6  10  -3  321.49   11.23
   6  10   3  331.50   12.45
  -7 -10  -3   48.32    4.21
  -7  10  -3   59.59    4.54
   7  10   3   63.02    5.75
  -7  10  -3   58.91    5.20
   7  10   3   56.87    5.83
  -8  10  -3   47.95    4.20
   8  10   3   59.67    5.80
  -8  10  -3   52.48    5.00
  -8 -10  -3   45.53    4.22
   8  10   3   51.97    5.62
  -9 -10  -3  293.29   10.90
   9 -10   3  328.31    9.16
  -9  10  -3  323.01   11.02
  -9  10  -3  296.60   11.29
   9  10   3  313.22   12.49
   9  10   3  320.48   13.47
  10  10   3   97.49    8.03
 -10 -10  -3   81.00    5.95
 -10  10  -3   90.06    6.57
 -10  10  -3   80.13    6.23
  10  10   3   89.83    7.09
 -11  10  -3  483.82   15.07
 -11  10  -3  465.23   14.81
  11  10   3  495.47   15.83
  11  10   3  473.27   17.51
  12  10   3  460.61   15.13
 -12  10  -3  488.02   14.89
 -12  10  -3  448.68   14.95
  12  10   3  472.51   18.12
  13  10   3   10.54    4.19
 -13  10  -3   10.57    3.47
  14  10   3  276.54   15.15
 -14  10  -3  265.89   12.12
 -15  10  -3   58.89    6.17
  15  10   3   68.41    7.96
  16  10   3   15.18    4.69
 -16  10  -3   20.83    4.08
  17 -10   3   28.13    5.75
 -17  10  -3   22.02    4.12
  17  10   3   16.61    5.06
  18  10   3    1.53    3.70
  18 -10   3   12.43    4.69
 -18  10  -3    4.70    3.21
 -19  10  -3   72.02    7.26
  19  10   3   81.42    9.62
  19 -10   3   87.71    9.36
  20  10   3   45.29    7.63
  20 -10   3   61.43    8.30
 -20  10  -3   57.90    6.71
 -21  11   3    4.49    2.98
 -21  11   3   -2.13    3.14
  21 -11  -3   -9.91    4.46
  21  11  -3   -9.97    4.77
  20  11  -3   13.18    3.88
  20 -11  -3   14.46    3.65
 -20  11   3   22.63    4.04
 -20  11   3   27.44    4.74
 -19  11   3    6.57    2.88
 -19  11   3    5.14    2.66
  19 -11  -3   -2.16    3.86
  19  11  -3   -1.33    3.90
  18 -11  -3   -7.60    4.10
 -18  11   3   -0.61    2.47
 -18  11   3   -2.51    2.67
  18  11  -3   -6.57    4.13
 -17  11   3    2.15    2.29
  17  11  -3   -0.35    3.43
  17 -11  -3   -4.35    3.96
 -17  11   3    4.07    2.62
  16 -11  -3   48.24    4.93
 -16  11   3   61.33    5.59
  16  11  -3   51.24    6.21
 -16  11   3   64.09    5.66
 -15  11   3   34.41    4.38
 -15  11   3   37.24    4.66
  15 -11  -3   27.90    4.03
  15  11  -3   25.33    4.21
 -14  11   3   31.19    4.01
 -14  11   3   29.57    3.89
  14 -11  -3   25.69    3.62
 -14  11   3   32.50    4.10
  14  11  -3   21.83    4.28
  14  11  -3   34.03    4.20
  13  11  -3   12.42    3.10
  13 -11  -3    1.93    2.59
 -13  11   3    8.26    2.79
 -13  11   3   10.84    2.92
  13  11  -3    4.57    2.75
 -13  11   3    2.25    1.78
 -12  11   3   53.04    5.04
 -12  11   3   46.51    5.17
  12 -11  -3   46.81    4.63
  12  11  -3   51.70    5.75
 -12  11   3   49.49    5.08
  12  11  -3   56.19    5.19
 -11  11   3   59.95    4.99
  11 -11  -3   56.25    4.76
 -11  11   3   55.72    4.81
 -11  11   3   66.55    5.93
  11  11  -3   58.96    5.79
  11  11  -3   65.60    5.28
  10  11  -3   96.18    6.94
  10  11  -3  101.61    6.75
 -10  11   3   93.21    6.17
  10 -11  -3   85.74    5.69
 -10  11   3   94.66    7.08
 -10  11   3   87.04    5.92
  10  11  -3   92.80    6.29
  -9  11   3   20.93    3.30
   9 -11  -3   19.87    2.78
   9  11  -3   21.62    3.38
   9  11  -3   26.82    4.00
  -9  11   3   22.92    3.67
  -9  11   3   20.16    3.25
   9  11  -3   25.53    3.41
   8  11  -3   64.45    5.51
   8  11  -3   54.03    4.90
   8 -11  -3   55.44    4.31
  -8  11   3   60.60    4.99
  -8  11   3   56.17    4.56
  -8  11   3   58.96    5.62
   8  11  -3   61.18    5.07
   7  11  -3   11.02    2.79
   7 -11  -3   12.87    2.40
  -7  11   3   11.21    2.92
  -7  11   3    6.29    2.27
   7  11  -3   15.33    2.90
   7  11  -3   11.97    3.07
   7  11  -3    8.82    2.24
   6  11  -3   52.45    4.75
   6  11  -3   45.41    4.14
   6 -11  -3   44.88    3.60
  -6  11   3   44.21    4.15
  -6  11   3   38.69    4.64
   6  11  -3   42.89    4.01
   6  11  -3   49.60    5.24
   5  11  -3   45.20    3.88
   5  11  -3   42.56    4.42
   5  11  -3   43.36    4.73
  -5  11   3   47.37    3.99
  -5  11   3   40.27    4.72
  -5  11   3   41.98    4.13
   5 -11  -3   45.63    3.50
   5  11  -3   51.16    4.67
   4 -11  -3   90.92    5.08
   4  11  -3   96.68    6.05
  -4  11   3   91.99    5.38
   4  11  -3   88.10    5.16
   4 -11  -3   92.11    4.82
   4  11  -3   89.89    6.74
   4  11  -3   89.03    5.85
  -4  11   3   90.70    7.00
  -4  11   3   97.32    5.90
   3 -11  -3  246.92    8.10
   3  11  -3  240.77    9.35
  -3  11   3  247.74    8.74
   3  11  -3  239.06    7.94
   3 -11  -3  260.44    7.60
   3  11  -3  236.59   10.72
  -3  11   3  255.72   11.40
   3  11  -3  249.87    9.19
  -3  11   3  242.23    7.39
   2  11  -3  181.62    8.43
   2  11  -3  165.04    9.18
   2  11  -3  182.02    8.00
   2  11  -3  157.37    6.29
   2 -11  -3  178.75    7.11
  -2  11   3  158.88    6.61
  -2  11   3  181.18    7.75
  -2  11   3  173.11    9.80
   2 -11  -3  171.65    5.99
   1 -11  -3   21.58    3.12
   1 -11  -3   18.03    2.17
   1  11  -3   14.23    3.34
   1  11  -3   18.97    2.45
  -1  11   3   27.18    4.98
  -1  11   3   22.60    3.51
  -1  11   3   21.94    2.98
   1  11  -3   17.62    4.18
   1  11  -3   19.71    3.33
   0 -11  -3 1175.97   17.92
   0  11  -3 1126.15   18.07
   0  11  -3 1086.54   22.50
   0 -11  -3 1143.84   13.35
   0  11   3 1186.88   24.48
   0  11  -3 1100.45   20.11
   0  11   3 1175.26   18.99
   0  11   3 1249.51   19.54
  -1  11  -3  241.21   10.82
  -1  11  -3  246.14    8.90
   1  11   3  246.11   11.46
  -1 -11  -3  257.10    8.78
  -1  11  -3  234.42   10.04
   1  11   3  224.47    9.00
  -2  11  -3  167.29    7.36
  -2  11  -3  162.58    8.67
  -2 -11  -3  178.71    7.41
   2  11   3  161.79    9.51
   2  11   3  153.74    6.80
  -2  11  -3  152.61    7.75
   2  11   3  156.34    7.72
  -3  11  -3  127.44    6.65
  -3  11  -3  126.29    7.77
  -3 -11  -3  143.98    6.78
   3  11   3  139.65    8.65
   3  11   3  122.77    5.91
  -3  11  -3  128.18    6.60
  -3  11  -3  125.84    7.26
   3  11   3  125.41    7.23
  -4  11  -3   10.24    2.50
  -4  11  -3   14.79    2.83
   4  11   3   12.49    2.78
   4  11   3   11.94    3.36
   4  11   3   11.08    2.02
  -4  11  -3   16.42    3.49
  -4 -11  -3   14.90    2.71
  -4  11  -3   16.98    3.07
   5  11   3   84.12    6.41
  -5  11  -3   78.93    5.28
  -5  11  -3   87.51    6.21
  -5  11  -3   79.21    5.25
   5  11   3   83.81    6.96
  -5  11  -3   91.35    6.41
  -5 -11  -3   87.24    5.57
  -6  11  -3  210.33    9.63
  -6 -11  -3  209.52    8.69
  -6  11  -3  203.29    8.60
   6  11   3  215.75   10.33
  -6  11  -3  220.29    9.65
  -6  11  -3  204.48    8.30
   6  11   3  202.22   10.68
  -7 -11  -3   13.14    2.54
  -7  11  -3   12.70    2.75
   7  11   3   17.64    3.94
   7  11   3   18.27    4.01
  -7  11  -3   10.97    2.48
  -7  11  -3   21.03    3.62
   8  11   3  161.87    9.69
  -8  11  -3  165.40    7.80
  -8  11  -3  163.20    8.63
   8  11   3  175.61    9.89
  -8 -11  -3  162.21    8.04
  -8  11  -3  179.16    8.51
  -9 -11  -3   -0.27    2.53
  -9  11  -3    2.88    2.39
  -9  11  -3    6.45    2.69
   9  11   3    5.46    2.85
   9  11   3    6.17    3.31
 -10 -11  -3  318.09   11.76
 -10  11  -3  347.25   11.56
 -10  11  -3  316.61   11.73
 -10  11  -3  304.70   12.18
  10  11   3  331.86   13.61
  10  11   3  342.29   14.85
  11  11   3  116.35    8.17
  11  11   3  108.94    8.98
 -11  11  -3  112.00    7.53
 -11  11  -3  103.76    7.23
  12  11   3   59.75    6.01
  12  11   3   58.74    7.10
 -12  11  -3   51.24    5.39
 -12  11  -3   56.07    5.62
  13  11   3   50.31    6.77
 -13  11  -3   47.71    5.52
  14 -11   3   -1.63    2.84
 -14  11  -3    3.64    2.89
  14  11   3    3.79    3.26
  15  11   3   17.03    4.98
  15 -11   3   17.31    4.47
 -15  11  -3   17.59    3.94
  16 -11   3    0.20    3.17
 -16  11  -3   -2.10    2.99
  16  11   3   -3.29    3.82
  17  11   3   -0.63    3.70
  17 -11   3    8.86    4.25
 -17  11  -3    4.41    2.69
  18  11   3   13.13    4.96
  18 -11   3   14.68    4.70
 -18  11  -3    4.39    2.84
 -19  11  -3    0.37    2.83
  19  11   3    5.65    5.16
  19 -11   3    0.43    3.61
  20  12  -3   -0.84    4.14
 -20  12   3   -4.51    3.32
  20 -12  -3   -7.56    4.65
 -20  12   3    2.96    2.44
 -19  12   3    1.74    2.41
  19 -12  -3   -9.57    4.77
 -19  12   3   -2.54    2.66
  19  12  -3   -5.81    4.58
  18  12  -3    5.74    3.19
 -18  12   3   14.06    3.50
  18 -12  -3    4.17    3.26
 -18  12   3   13.20    3.34
  17  12  -3   10.04    3.20
 -17  12   3   11.80    3.21
  17 -12  -3    6.77    2.47
 -17  12   3   18.53    3.66
  16  12  -3   -1.77    3.83
 -16  12   3   -2.15    2.22
  16 -12  -3   -5.00    3.89
 -16  12   3    1.26    2.28
 -15  12   3   29.90    4.25
 -15  12   3   22.16    3.74
  15 -12  -3   18.32    3.49
 -15  12   3   31.84    4.30
  15  12  -3   21.01    4.08
 -14  12   3   -0.47    2.03
 -14  12   3    0.50    2.40
  14 -12  -3   -2.23    2.77
 -14  12   3   -3.98    3.24
  14  12  -3   -6.33    3.73
 -13  12   3   22.39    3.85
  13 -12  -3   19.85    3.52
  13  12  -3   28.35    4.06
 -13  12   3   29.22    4.20
 -13  12   3   19.86    3.62
  13  12  -3   20.25    4.14
 -12  12   3   62.10    5.94
 -12  12   3   58.22    5.30
  12  12  -3   56.24    6.04
 -12  12   3   59.45    5.36
  12 -12  -3   58.33    5.17
  12  12  -3   66.82    5.85
  12  12  -3   67.50    6.15
  11  12  -3   38.12    5.04
 -11  12   3   37.24    4.22
  11 -12  -3   33.53    4.11
 -11  12   3   32.66    4.16
 -11  12   3   39.66    4.88
  11  12  -3   40.85    4.70
  11  12  -3   37.83    4.68
 -10  12   3    1.19    2.03
  10 -12  -3    1.28    1.78
 -10  12   3    2.94    2.23
 -10  12   3    2.26    2.04
  10  12  -3    5.28    2.66
  10  12  -3    2.61    2.42
  10  12  -3    4.03    2.30
   9  12  -3   95.38    6.80
   9 -12  -3   86.70    5.61
  -9  12   3   86.67    6.14
  -9  12   3   96.73    6.38
  -9  12   3   95.51    7.41
   9  12  -3  102.88    7.06
   9  12  -3  102.81    6.90
   8  12  -3    5.62    2.76
  -8  12   3    5.00    2.83
   8  12  -3    9.97    2.82
  -8  12   3    8.27    2.87
   8 -12  -3    2.76    1.52
   8  12  -3    7.05    2.92
   8  12  -3    6.19    2.46
   7 -12  -3   75.23    4.92
  -7  12   3   87.14    7.15
   7  12  -3   83.79    7.08
  -7  12   3   81.41    5.73
   7  12  -3   76.07    5.79
   7  12  -3   85.91    6.25
   7  12  -3   75.26    5.79
   6  12  -3   73.74    5.31
   6  12  -3   78.17    5.88
   6  12  -3   78.64    6.87
  -6  12   3   73.05    5.67
  -6  12   3   78.61    6.84
   6 -12  -3   75.06    4.64
   6  12  -3   77.55    5.80
   5 -12  -3   31.18    3.18
   5  12  -3   31.43    4.01
  -5  12   3   25.65    4.32
   5  12  -3   30.81    4.38
  -5  12   3   31.11    4.16
   5 -12  -3   30.37    3.24
   5  12  -3   32.11    3.57
   5  12  -3   31.80    4.01
   4  12  -3   18.55    3.57
   4 -12  -3   22.81    2.84
   4  12  -3   21.79    2.88
   4 -12  -3   24.64    3.16
  -4  12   3   21.77    4.07
  -4  12   3   27.22    3.77
   4  12  -3   24.11    3.92
   4  12  -3   22.15    3.57
   3  12  -3   30.23    4.55
   3 -12  -3   40.09    3.85
   3  12  -3   31.71    3.26
   3  12  -3   35.85    4.24
   3  12  -3   29.97    3.80
  -3  12   3   39.85    5.58
   2  12  -3   21.03    2.52
   2 -12  -3   20.30    2.87
   2  12  -3   18.33    3.67
   2  12  -3   19.15    3.23
   2  12  -3   13.43    2.55
  -2  12   3   30.06    5.17
  -2  12   3   31.77    4.00
  -1  12   3  131.73    6.93
   1 -12  -3  136.23    6.46
   1  12  -3  123.13    8.09
  -1  12   3  127.37    8.91
   1  12  -3  131.13    7.41
   1  12  -3  129.65    5.51
  -1  12   3  135.31    6.54
   0  12  -3    5.21    3.08
   0  12   3    1.89    2.10
   0  12   3    5.25    2.10
   0  12  -3    7.54    2.62
   0  12   3    7.10    3.69
   0 -12  -3    6.88    2.49
   0  12  -3    7.36    3.54
  -1 -12  -3  325.82    9.97
  -1  12  -3  318.38   10.27
  -1  12  -3  311.28   12.46
   1  12   3  333.92   10.92
   1  12   3  336.58   13.86
   1  12   3  318.64   10.95
  -1  12  -3  310.30   11.26
  -2 -12  -3  266.78    9.30
   2  12   3  261.86   10.30
  -2  12  -3  254.67    9.38
  -2  12  -3  241.78   10.19
   2  12   3  247.38   12.06
  -2  12  -3  242.58   10.92
  -3 -12  -3    8.65    2.69
  -3  12  -3    3.55    2.33
   3  12   3    5.99    2.42
   3  12   3    3.18    1.90
   3  12   3    4.58    2.77
  -3  12  -3    5.16    2.88
  -3  12  -3    7.24    3.66
  -3  12  -3    8.65    3.22
  -4  12  -3   48.07    4.39
  -4 -12  -3   61.91    4.84
  -4  12  -3   58.12    5.39
   4  12   3   54.99    5.37
  -4  12  -3   60.74    4.80
   4  12   3   53.13    6.03
  -4  12  -3   56.74    5.33
  -5  12  -3  143.70    7.51
  -5  12  -3  150.54    8.49
  -5  12  -3  144.49    7.33
   5  12   3  150.66    9.62
  -5 -12  -3  151.63    7.52
  -5  12  -3  145.96    8.36
   5  12   3  155.77    8.91
  -6  12  -3    4.33    2.59
  -6 -12  -3    2.35    2.06
   6  12   3    2.76    2.29
  -6  12  -3    1.95    2.26
  -6  12  -3    1.50    2.00
   6  12   3    3.08    2.65
  -6  12  -3    4.36    2.82
  -7 -12  -3   52.59    4.86
  -7  12  -3   48.82    4.61
  -7  12  -3   57.79    4.79
   7 -12   3   56.75    4.82
  -7  12  -3   58.03    5.44
   7  12   3   53.74    6.19
   7  12   3   50.94    6.01
  -8 -12  -3   13.48    2.79
  -8  12  -3   11.74    2.92
   8  12   3   13.53    3.57
   8 -12   3   20.90    3.33
  -8  12  -3   12.73    3.12
  -8  12  -3   12.81    2.91
   8  12   3   20.36    3.98
  -9  12  -3   46.74    4.80
  -9 -12  -3   41.64    4.46
  -9  12  -3   46.88    4.74
   9 -12   3   43.99    4.85
  -9  12  -3   37.61    4.68
   9  12   3   42.58    5.23
   9  12   3   45.35    5.80
 -10 -12  -3   -1.44    2.52
 -10  12  -3    0.53    2.62
  10  12   3    2.87    2.44
  10  12   3    4.55    2.98
  10 -12   3    0.75    2.59
 -10  12  -3   -0.96    2.39
 -10  12  -3    1.73    2.08
 -11  12  -3   25.76    4.04
  11 -12   3   24.68    3.91
 -11  12  -3   20.42    3.60
 -11  12  -3   25.48    3.75
  11  12   3   30.28    4.67
  11  12   3   24.15    4.85
  12  12   3   -5.35    3.31
 -12  12  -3   -3.97    2.94
  12 -12   3   -2.90    3.15
 -12  12  -3   -3.33    3.37
  12  12   3   -2.17    4.18
 -13  12  -3   -2.66    3.09
 -13  12  -3    0.55    2.31
  13 -12   3   -2.68    3.64
  13  12   3   -1.06    3.98
  14 -12   3   -2.08    3.43
 -14  12  -3    4.56    2.99
  14  12   3   -3.11    4.14
  15  12   3    7.11    4.28
  15 -12   3    4.76    3.37
 -15  12  -3   11.41    3.55
  16 -12   3    7.28    3.95
 -16  12  -3    5.34    3.03
  16  12   3    4.75    4.06
  17  12   3    5.25    4.18
  17 -12   3   -0.36    3.41
 -17  12  -3   -1.12    2.68
  18 -12   3    3.86    3.54
 -18  12  -3   -2.04    3.57
  18  12   3    3.66    4.09
  19  13  -3    2.99    3.60
 -19  13   3    4.95    3.10
 -19  13   3    3.06    2.83
  19 -13  -3   -1.47    3.65
 -18  13   3   10.53    3.25
 -18  13   3    4.93    3.24
  18  13  -3   12.06    4.26
  18 -13  -3    7.94    3.03
 -18  13   3   18.07    4.00
  17 -13  -3   -2.67    3.34
 -17  13   3    1.03    2.20
  17  13  -3   -7.14    4.38
 -17  13   3   -2.13    3.54
  16  13  -3   -3.79    4.00
 -16  13   3    2.56    2.38
  16 -13  -3   -0.07    2.46
 -16  13   3   -2.82    3.39
  15 -13  -3    0.53    2.65
 -15  13   3    5.22    2.89
 -15  13   3   -2.26    2.94
  15  13  -3    1.16    2.92
 -14  13   3   -3.03    2.70
 -14  13   3    3.24    2.84
  14 -13  -3   -0.65    2.25
 -14  13   3   -0.67    2.67
  14  13  -3   -6.77    3.94
  14  13  -3    1.89    2.72
  13  13  -3    3.98    3.03
 -13  13   3    2.58    2.13
  13 -13  -3    3.97    2.19
 -13  13   3    5.46    2.87
 -13  13   3    2.62    2.46
  13  13  -3   -1.40    2.68
 -12  13   3   15.88    3.55
  12  13  -3   20.95    4.11
 -12  13   3   16.46    3.41
  12 -13  -3   14.43    3.17
 -12  13   3   13.86    3.38
  12  13  -3   18.82    4.05
  12  13  -3   16.62    3.44
  11 -13  -3   26.93    3.53
 -11  13   3   33.40    4.92
  11  13  -3   28.74    4.52
 -11  13   3   25.20    3.82
  11  13  -3   29.13    4.70
 -11  13   3   25.87    3.99
  11  13  -3   26.47    3.92
 -10  13   3   21.27    3.64
  10  13  -3   25.27    4.44
  10  13  -3   25.17    4.17
 -10  13   3   21.53    3.63
  10 -13  -3   20.95    3.19
  10  13  -3   26.24    3.89
 -10  13   3   23.70    4.30
   9  13  -3   17.12    3.70
   9  13  -3   25.74    4.19
   9 -13  -3   16.02    2.59
  -9  13   3   18.00    3.50
   9  13  -3   21.35    3.74
  -9  13   3   16.21    3.55
   8  13  -3   22.22    4.78
   8  13  -3   22.19    3.90
   8  13  -3   18.51    3.80
   8 -13  -3   17.77    2.75
  -8  13   3   26.06    4.52
  -8  13   3   27.14    4.11
   8  13  -3   24.21    3.83
  -7  13   3    6.06    2.91
   7  13  -3   11.29    4.03
   7  13  -3    4.17    2.75
   7 -13  -3    6.34    1.81
   7  13  -3    3.01    2.13
  -7  13   3    9.84    3.24
   7  13  -3    6.27    2.81
   6 -13  -3    3.14    1.90
   6  13  -3    2.42    2.64
  -6  13   3    0.46    2.34
   6  13  -3   -2.10    2.58
   6  13  -3    2.65    2.32
   6  13  -3    1.84    2.05
  -6  13   3    2.76    2.32
   5  13  -3    8.68    3.01
   5  13  -3    6.62    2.27
   5 -13  -3    8.27    2.25
   5  13  -3    4.65    2.78
  -5  13   3   10.37    3.69
   5  13  -3    7.28    2.61
   4  13  -3  149.12    7.98
   4  13  -3  151.03    8.32
   4 -13  -3  162.99    7.15
   4  13  -3  138.83    9.25
  -4  13   3  167.35    7.95
  -4  13   3  167.54   10.35
   4  13  -3  158.69    7.23
   3  13  -3   46.78    3.98
  -3  13   3   62.87    5.24
   3 -13  -3   48.02    4.17
   3  13  -3   50.11    4.95
   3  13  -3   41.34    5.18
  -3  13   3   54.39    6.60
   3  13  -3   47.29    5.10
   2  13  -3   77.24    4.68
  -2  13   3   92.05    6.25
   2  13  -3   82.81    7.03
  -2  13   3   84.88    8.10
   2  13  -3   78.20    6.22
   2 -13  -3   83.39    5.26
  -1  13   3   97.59    6.52
   1 -13  -3  101.46    5.90
   1  13  -3   95.61    7.40
  -1  13   3  100.02    8.42
   1  13  -3   87.41    6.57
   0  13   3  143.32    7.63
   0 -13  -3  133.64    6.65
   0  13   3  135.65    9.63
   0  13  -3  122.46    8.26
   0  13  -3  119.73    7.58
  -1  13  -3   27.77    4.50
  -1 -13  -3   23.66    3.29
  -1  13  -3   23.72    3.88
   1  13   3   22.28    3.52
  -1  13  -3   26.82    3.96
   1  13   3   20.10    4.38
   1  13   3   22.60    3.55
   2  13   3   16.75    4.01
   2  13   3   15.47    3.13
  -2  13  -3   18.35    3.38
  -2  13  -3    9.32    2.82
  -2 -13  -3   17.08    3.03
  -2  13  -3   17.43    3.60
   2  13   3   15.08    3.20
   3  13   3   51.41    6.14
   3  13   3   54.40    5.40
  -3  13  -3   51.36    4.62
  -3  13  -3   48.66    5.25
  -3  13  -3   50.42    5.27
  -3 -13  -3   49.09    4.47
  -4  13  -3   -0.28    2.39
  -4 -13  -3    2.95    1.94
  -4  13  -3    2.30    2.22
  -4  13  -3    1.57    2.51
   4  13   3   -0.48    2.41
   4  13   3    3.86    2.56
  -4  13  -3   -0.45    2.04
  -5 -13  -3   48.86    4.67
  -5  13  -3   47.16    5.28
  -5  13  -3   43.84    4.24
  -5  13  -3   51.79    5.55
   5  13   3   46.27    5.82
  -5  13  -3   45.22    4.46
   5  13   3   51.51    5.56
  -6  13  -3    1.84    2.02
  -6 -13  -3    0.89    1.97
  -6  13  -3   -4.14    2.96
   6  13   3    1.70    2.48
   6  13   3    1.85    2.50
  -6  13  -3    1.68    2.17
  -6  13  -3    0.06    2.06
  -7  13  -3    8.17    2.37
  -7  13  -3   14.24    3.32
  -7 -13  -3   15.44    3.09
  -7  13  -3   13.26    2.81
   7  13   3   13.04    3.50
   7  13   3   14.03    3.45
  -8  13  -3   -0.46    2.62
  -8 -13  -3   -0.49    2.18
  -8  13  -3    2.39    2.63
  -8  13  -3    3.39    2.60
   8  13   3   -0.32    2.72
   8  13   3   -0.41    2.40
   9  13   3   -1.15    2.66
   9  13   3    0.55    3.27
  -9  13  -3    0.97    2.52
  -9 -13  -3   -2.89    2.74
  -9  13  -3    0.06    2.71
  -9  13  -3    0.91    2.20
 -10 -13  -3   17.23    3.00
  10  13   3   19.67    3.97
  10  13   3   13.09    3.47
 -10  13  -3   19.45    3.46
 -10  13  -3   19.80    3.71
 -10  13  -3   19.37    3.43
  11  13   3    0.02    2.65
 -11  13  -3   -3.43    3.11
  11  13   3    3.42    3.13
  11 -13   3   -4.20    3.12
 -11  13  -3   -1.86    2.79
 -11  13  -3   -0.31    2.50
 -12  13  -3   -0.45    3.17
  12  13   3   -5.47    3.52
  12 -13   3   -2.73    3.31
 -12  13  -3   -3.20    3.15
 -12  13  -3   -0.31    2.84
  12  13   3   -4.90    4.08
  13  13   3   24.45    5.06
 -13  13  -3   29.55    4.26
 -13  13  -3   30.82    4.56
  13 -13   3   38.07    5.33
 -14  13  -3   11.01    3.31
  14 -13   3   15.47    3.90
 -14  13  -3    6.86    2.86
  14  13   3    8.04    3.52
 -15  13  -3   -5.92    3.75
 -15  13  -3   -3.19    3.47
  15 -13   3    0.52    2.99
  15  13   3   -2.09    3.97
 -16  13  -3   -2.21    3.25
 -16  13  -3   -0.56    3.06
  16 -13   3    1.05    2.93
 -16  13  -3   -5.43    4.00
  16  13   3    4.83    3.90
  17  13   3    4.54    3.95
 -17  13  -3    1.52    3.01
  17 -13   3    5.84    3.57
 -17  14   3  126.09    8.85
  17  14  -3  112.80    9.93
 -17  14   3  122.18    8.83
  17  14  -3  116.35    9.14
  17 -14  -3  130.27    9.41
  16  14  -3   -5.83    3.89
  16 -14  -3   -2.08    2.68
 -16  14   3    2.58    2.83
 -16  14   3    0.54    2.61
  16  14  -3   -0.93    3.09
  15  14  -3   14.49    3.92
  15  14  -3   11.75    3.62
  15 -14  -3   19.74    3.80
 -15  14   3   25.45    4.35
 -15  14   3   14.55    3.64
  14  14  -3   -0.01    3.08
  14  14  -3    1.90    2.80
 -14  14   3    0.53    2.37
  14 -14  -3    4.10    2.49
 -14  14   3    8.82    3.14
 -14  14   3    5.24    2.96
 -13  14   3   -0.90    2.58
  13  14  -3   -3.16    3.25
 -13  14   3   -0.79    2.52
  13 -14  -3    2.40    2.21
  13  14  -3   -0.83    3.36
 -13  14   3    5.91    3.06
 -12  14   3    3.24    2.80
 -12  14   3   -1.31    2.24
 -12  14   3    0.91    2.47
  12 -14  -3    0.09    1.88
  12  14  -3    1.87    2.60
  12  14  -3    1.03    2.78
  11  14  -3  101.38    7.41
  11  14  -3   92.11    7.57
 -11  14   3   88.95    6.97
  11  14  -3   93.56    7.56
 -11  14   3  101.37    8.26
  10  14  -3   47.96    5.64
  10  14  -3   46.00    5.06
  10  14  -3   51.41    5.67
 -10  14   3   55.19    6.45
 -10  14   3   49.55    5.23
  -9  14   3   21.98    4.70
   9  14  -3   22.94    4.26
   9  14  -3   24.90    4.20
  -9  14   3   26.93    4.29
   9  14  -3   23.24    4.19
   8  14  -3   53.31    5.64
  -8  14   3   58.16    6.70
   8  14  -3   62.75    6.14
   8  14  -3   56.82    5.51
  -8  14   3   48.70    5.17
  -7  14   3    1.96    2.64
   7  14  -3   -0.46    2.21
   7  14  -3   -0.07    2.56
   7  14  -3   -1.06    2.68
   7  14  -3    1.83    2.14
  -7  14   3   -1.74    2.68
   6  14  -3    9.80    2.63
   6  14  -3    7.54    2.98
   6  14  -3    9.70    3.07
   6  14  -3    5.48    2.68
  -6  14   3   10.32    3.46
   5  14  -3   39.97    4.76
   5  14  -3   34.73    3.87
  -5  14   3   35.86    5.32
   5  14  -3   37.94    4.58
   5 -14  -3   38.77    3.82
   5  14  -3   33.33    4.94
   4 -14  -3   91.83    5.63
  -4  14   3  100.14    6.72
   4  14  -3   97.09    6.74
   4  14  -3   82.86    7.40
   4  14  -3   90.92    5.86
  -4  14   3  100.95    8.75
   4  14  -3   99.32    7.13
   3 -14  -3   30.11    3.57
  -3  14   3   33.08    4.31
   3  14  -3   28.31    4.23
   3  14  -3   27.57    4.30
  -3  14   3   31.41    5.19
   3  14  -3   29.96    4.92
  -2  14   3  148.28    8.06
   2 -14  -3  142.56    7.02
   2  14  -3  126.84    8.95
   2  14  -3  147.09    8.69
  -2  14   3  153.97   10.46
   1 -14  -3   13.21    2.80
   1  14  -3    9.05    3.01
  -1  14   3   13.64    3.25
  -1  14   3   15.26    4.29
   1  14  -3   12.43    3.84
   0 -14  -3   13.71    2.74
   0  14   3   14.92    3.31
   0  14  -3    9.35    3.15
   0  14   3   12.80    3.96
   0  14  -3    7.78    2.91
  -1 -14  -3   21.70    3.15
   1  14   3   27.31    4.83
  -1  14  -3   24.67    4.40
   1  14   3   26.83    4.12
  -1  14  -3   21.96    3.92
   2  14   3  117.89    7.52
  -2  14  -3  100.95    6.93
  -2  14  -3   97.10    7.62
  -2 -14  -3  111.89    6.69
  -2  14  -3  105.61    7.50
   2  14   3   99.35    8.73
  -3  14  -3   12.63    3.43
   3  14   3   19.49    3.94
  -3 -14  -3   14.99    3.26
  -3  14  -3   17.47    3.42
  -3  14  -3   13.38    3.47
   3  14   3   10.50    3.29
   3  14   3   20.64    4.69
   4  14   3  116.99    9.60
  -4  14  -3  124.12    7.43
  -4 -14  -3  138.04    7.59
  -4  14  -3  130.58    8.77
  -4  14  -3  127.46    8.38
   4  14   3  144.38    8.78
   4  14   3  134.67    8.11
  -5 -14  -3   26.09    3.88
  -5  14  -3   25.02    4.31
  -5  14  -3   26.05    4.42
  -5  14  -3   22.14    3.68
   5  14   3   24.15    4.93
  -5  14  -3   29.19    4.24
   5  14   3   33.07    4.88
  -6 -14  -3  119.73    7.49
   6  14   3  130.79    8.96
  -6  14  -3  115.94    7.44
  -6  14  -3  118.88    7.42
  -6  14  -3  110.66    8.00
   6  14   3  115.98    9.32
  -7 -14  -3   42.22    4.66
   7  14   3   46.08    6.19
  -7  14  -3   50.00    5.28
  -7  14  -3   44.29    5.37
   7  14   3   51.30    6.23
  -7  14  -3   44.65    5.04
   8  14   3   10.34    3.64
  -8 -14  -3    9.64    2.77
   8  14   3   16.54    4.18
  -8  14  -3   15.36    3.68
  -8  14  -3   11.99    3.40
  -8  14  -3   10.70    3.29
  -9 -14  -3    5.44    2.23
   9  14   3    3.83    2.53
  -9  14  -3    9.99    3.34
  -9  14  -3    9.52    3.00
  -9  14  -3    7.43    2.55
   9  14   3    9.91    3.39
 -10  14  -3   13.20    3.43
  10  14   3   12.43    3.44
 -10  14  -3   18.18    3.66
 -10  14  -3   11.68    2.93
  10  14   3   14.61    3.77
 -11  14  -3   -0.98    2.43
 -11  14  -3   -3.55    3.29
 -11  14  -3   -3.65    2.96
  11  14   3   -4.26    4.39
  11  14   3   -5.07    3.45
  12  14   3   22.57    4.51
 -12  14  -3   22.76    4.19
 -12  14  -3   20.36    3.67
  12  14   3   19.44    4.62
  13  14   3   -0.75    3.46
 -13  14  -3    0.19    2.59
 -13  14  -3   -2.69    2.91
 -14  14  -3    1.76    3.11
 -14  14  -3    1.81    2.71
  14  14   3    3.57    3.55
 -15  14  -3    8.40    3.41
 -15  14  -3    2.11    2.48
  15  14   3    5.75    4.04
 -16  15   3  101.18    7.93
  16  15  -3  100.29    9.31
 -16  15   3   97.65    8.10
  16  15  -3  105.26    8.87
  15  15  -3    8.46    3.72
 -15  15   3   11.21    3.67
 -15  15   3   22.40    4.50
  15  15  -3   12.74    3.81
  14  15  -3   22.36    4.62
 -14  15   3   24.21    4.56
 -14  15   3   23.05    4.36
  14  15  -3   20.88    4.69
 -13  15   3   12.75    3.52
 -13  15   3    4.41    2.51
 -13  15   3   11.14    3.51
  13  15  -3    8.81    3.39
  13  15  -3    0.74    3.72
 -12  15   3    1.50    2.33
  12  15  -3   -0.02    3.18
  12  15  -3   -1.25    3.13
 -12  15   3    5.56    3.27
 -11  15   3   37.51    5.48
  11  15  -3   36.59    5.20
  11  15  -3   33.81    4.94
 -11  15   3   37.17    5.00
 -10  15   3   36.62    5.68
  10  15  -3   34.26    5.06
 -10  15   3   43.38    5.28
  10  15  -3   37.58    5.04
  10  15  -3   34.54    5.02
  -9  15   3   41.63    5.90
   9  15  -3   35.02    4.64
   9  15  -3   38.42    5.13
   9  15  -3   32.72    4.96
  -9  15   3   37.34    4.79
  -8  15   3    8.48    3.53
   8  15  -3    9.23    3.21
   8  15  -3    8.20    3.21
  -8  15   3   10.76    3.08
   8  15  -3   10.07    2.94
  -7  15   3   18.59    4.38
   7  15  -3   14.36    3.86
   7  15  -3   22.25    4.12
   7  15  -3   17.95    3.31
   7  15  -3   19.94    3.97
   6  15  -3   13.07    2.92
   6  15  -3   12.66    3.21
  -6  15   3   11.89    3.64
   6  15  -3    6.56    2.82
   6  15  -3    6.74    2.86
  -5  15   3   11.27    3.68
   5  15  -3   10.06    3.09
   5  15  -3    4.61    2.73
   5  15  -3    6.39    2.91
   4  15  -3    4.15    2.53
   4  15  -3    5.45    2.86
  -4  15   3    3.57    2.94
[truncated: 616,991 more chars]
