# Supplementary material for: Incorporation of in situ generated 3,3′-(sulfane­diyl)bis­(1-methyl-1,3-imidazolidine-2-thione) into a one-dimensional CuI coordination polymer with sulfur-bridged {CuI 4S10} n central cores
Source: Acta Crystallogr E Crystallogr Commun. 2022 May 17;78(Pt 6):540–4. doi: 10.1107/S2056989022004911 (PMC9431798; doi:10.1107/S2056989022004911)
Supplement: Supplementary file 2 [file e-78-00540-Isup2.hkl]

data_I                                                                          
_shelx_title ' shelxt_a.res in P2(1)/c'                                         
_shelx_refln_list_code          4                                               
_shelx_F_calc_maximum      298.09                                               
_exptl_crystal_F_000      1608.00                                               
_reflns_d_resolution_high  0.7200                                               
                                                                                
loop_                                                                           
 _space_group_symop_operation_xyz                                               
 'x, y, z'                                                                      
 '-x, y+1/2, -z+1/2'                                                            
 '-x, -y, -z'                                                                   
 'x, -y-1/2, z-1/2'                                                             
                                                                                
_cell_length_a    19.0636                                                       
_cell_length_b    13.6989                                                       
_cell_length_c    11.5770                                                       
_cell_angle_alpha  90.000                                                       
_cell_angle_beta  101.734                                                       
_cell_angle_gamma  90.000                                                       
                                                                                
_shelx_F_squared_multiplier     1.000                                           
                                                                                
loop_                                                                           
 _refln_index_h                                                                 
 _refln_index_k                                                                 
 _refln_index_l                                                                 
 _refln_F_squared_calc                                                          
 _refln_F_squared_meas                                                          
 _refln_F_squared_sigma                                                         
 _refln_observed_status                                                         
   3   0   0      10222.25      12164.01        93.97 o                         
   4   0   0         15.83         70.32        11.34 o                         
   5   0   0       7924.40       8568.39       106.18 o                         
   6   0   0      66596.13      67987.39       325.22 o                         
   7   0   0        883.50        694.63        39.32 o                         
   8   0   0      38861.33      42368.64       303.41 o                         
   9   0   0       4182.35       4221.33       103.37 o                         
  10   0   0      35745.82      38500.07       323.82 o                         
  11   0   0       4175.63       4201.89       114.28 o                         
  12   0   0        119.58         65.02        22.47 o                         
  13   0   0        136.56         72.48        25.81 o                         
  14   0   0       1454.56       1501.15        78.20 o                         
  15   0   0       2994.59       2899.69       112.76 o                         
  16   0   0          4.63          5.72        20.74 o                         
  17   0   0       1087.00       1028.38        73.45 o                         
  18   0   0         15.21         -4.10        29.81 o                         
  19   0   0        653.07        829.59        53.37 o                         
  20   0   0       2747.96       2765.97        95.99 o                         
  21   0   0        420.17        587.92        49.94 o                         
  22   0   0       2553.23       2916.43       104.68 o                         
  23   0   0         36.73         96.02        40.50 o                         
  24   0   0        305.14        360.17        65.19 o                         
  25   0   0        788.59        924.33        64.62 o                         
   3   1   0       6729.03       7602.88       111.36 o                         
   4   1   0         75.40         95.25         9.23 o                         
   5   1   0       7449.91       7873.77       122.92 o                         
   6   1   0       3160.36       3220.03        50.35 o                         
   7   1   0      39496.90      40405.35       682.15 o                         
   8   1   0       3130.56       2917.37        79.60 o                         
   9   1   0      59371.85      61659.04       705.05 o                         
  10   1   0       2816.42       2190.89        55.77 o                         
  11   1   0       1226.68       1150.07        43.03 o                         
  12   1   0       5792.17       5484.77        96.13 o                         
  13   1   0       1116.74        971.04        42.91 o                         
  14   1   0         38.27         37.11        12.81 o                         
  15   1   0        601.50        626.23        39.14 o                         
  16   1   0       4475.31       4257.82       228.77 o                         
  17   1   0        175.54        194.70        27.38 o                         
  18   1   0        213.75        121.91        21.45 o                         
  19   1   0       1181.41       1272.71        45.52 o                         
  20   1   0        328.23        400.54        29.01 o                         
  21   1   0       1963.27       2103.99        53.32 o                         
  22   1   0         45.04         40.07        16.84 o                         
  23   1   0        378.87        434.78        31.08 o                         
  24   1   0        165.63        144.83        21.75 o                         
  25   1   0        383.08        448.91        39.71 o                         
   1   2   0      11962.69      13785.05        88.79 o                         
   2   2   0        647.39        814.93        24.94 o                         
   3   2   0      30513.78      32075.54       295.05 o                         
   4   2   0          2.54         42.30         7.34 o                         
   5   2   0       6161.39       6798.89        52.37 o                         
   6   2   0       4429.86       3966.63        42.51 o                         
   7   2   0       1531.91       1688.91        28.08 o                         
   8   2   0       8073.88       8507.33        54.77 o                         
   9   2   0         47.78         99.26        11.79 o                         
  10   2   0      18345.34      18782.75       465.96 o                         
  11   2   0       3412.45       3156.31        67.89 o                         
  12   2   0         35.13         15.49         9.71 o                         
  13   2   0       2496.74       2303.04        64.20 o                         
  14   2   0        629.42        583.86        34.84 o                         
  15   2   0        304.83        221.65        31.92 o                         
  16   2   0         81.85        115.31        18.60 o                         
  17   2   0        810.31        787.05        35.85 o                         
  18   2   0        146.64        108.12        15.50 o                         
  19   2   0         72.62         57.21        17.68 o                         
  20   2   0        536.11        541.86        31.92 o                         
  21   2   0         42.22         52.91        17.87 o                         
  22   2   0         22.75         23.62        21.44 o                         
  23   2   0          2.30        -19.66        19.66 o                         
  24   2   0         36.91         59.39        17.92 o                         
  25   2   0        637.74        772.99        42.53 o                         
   1   3   0      18245.27      22099.69       325.43 o                         
   2   3   0       5003.01       6037.23        45.35 o                         
   3   3   0        112.08        103.27         4.94 o                         
   4   3   0      12016.15      12803.81       110.63 o                         
   5   3   0         39.02         58.73         5.03 o                         
   6   3   0        456.44        588.64         9.81 o                         
   7   3   0        464.32        376.65         9.29 o                         
   8   3   0       2475.51       2613.10        27.58 o                         
   9   3   0         21.55         25.40         4.05 o                         
  10   3   0       1432.37       1453.79        23.23 o                         
  11   3   0        204.77        178.42        25.40 o                         
  12   3   0       5582.06       5511.58       101.00 o                         
  13   3   0       3687.76       3590.36        63.64 o                         
  14   3   0       1496.75       1445.20        42.94 o                         
  15   3   0         21.46          6.87        22.41 o                         
  16   3   0          4.53         -4.33        11.85 o                         
  17   3   0        868.64        949.24        35.80 o                         
  18   3   0         12.32         -1.55        30.42 o                         
  19   3   0        762.39        892.97        39.06 o                         
  20   3   0          5.69         49.99        17.64 o                         
  21   3   0        123.39        165.92        21.13 o                         
  22   3   0        159.68        152.75        21.85 o                         
  23   3   0        185.37        226.67        25.23 o                         
  24   3   0        165.01        196.23        27.92 o                         
  25   3   0        352.63        489.74        36.45 o                         
   0   4   0       5427.40       5659.81        86.76 o                         
   1   4   0       1151.51       1257.18        21.83 o                         
   2   4   0       2211.62       2079.14        45.90 o                         
   3   4   0        580.96        949.37        16.00 o                         
   4   4   0       8546.47       8771.36        52.01 o                         
   5   4   0          7.43          6.32         3.38 o                         
   6   4   0         90.18         72.90         5.08 o                         
   7   4   0        205.38        217.75         6.61 o                         
   8   4   0       9613.89       9264.04        85.05 o                         
   9   4   0        764.85        735.70        13.24 o                         
  10   4   0        467.73        376.23        10.81 o                         
  11   4   0        455.64        525.79        14.49 o                         
  12   4   0       6531.02       6039.91        75.44 o                         
  13   4   0       1248.29       1278.30        37.20 o                         
  14   4   0       2164.50       2224.82        50.75 o                         
  15   4   0        758.49        689.76        30.51 o                         
  16   4   0         37.83          7.79        15.73 o                         
  17   4   0         76.31         98.51        20.15 o                         
  18   4   0       2434.82       2654.45        89.50 o                         
  19   4   0        152.77        220.01        23.83 o                         
  20   4   0        837.79       1113.49        45.28 o                         
  21   4   0         14.69         85.97        20.24 o                         
  22   4   0        310.74        379.07        30.02 o                         
  23   4   0        150.09        205.24        26.11 o                         
  24   4   0         77.90        123.60        22.25 o                         
  25   4   0         59.39         82.66        33.99 o                         
   1   5   0        262.37        236.68        10.28 o                         
   2   5   0        465.07        639.43        16.89 o                         
   3   5   0       9768.85      11212.14        73.58 o                         
   4   5   0        475.54        359.57         9.27 o                         
   5   5   0        121.32        138.35         6.70 o                         
   6   5   0         21.65         10.77         3.86 o                         
   7   5   0       1191.36       1278.80        19.27 o                         
   8   5   0       1559.95       1483.25        37.61 o                         
   9   5   0      13480.95      12706.33        91.21 o                         
  10   5   0        196.37        261.45         9.11 o                         
  11   5   0       9470.94       9116.00        79.32 o                         
  12   5   0        797.39        937.69        18.57 o                         
  13   5   0       6563.30       6378.00        80.59 o                         
  14   5   0       8264.76       8761.53        90.85 o                         
  15   5   0        688.46        778.99        29.33 o                         
  16   5   0        150.86        125.47        21.29 o                         
  17   5   0       4128.35       4568.11        95.80 o                         
  18   5   0         20.02         49.83        20.37 o                         
  19   5   0       2792.98       3014.28        70.03 o                         
  20   5   0        867.36        974.34        43.00 o                         
  21   5   0        156.87        266.95        26.59 o                         
  22   5   0         10.89         20.62        20.35 o                         
  23   5   0          9.50         -4.41        27.95 o                         
  24   5   0         22.05        -11.08        30.94 o                         
  25   5   0        190.02        216.43        29.74 o                         
   0   6   0      15475.82      17144.87       120.57 o                         
   1   6   0        336.08        479.66        13.34 o                         
   2   6   0      31204.15      34011.55       314.47 o                         
   3   6   0       1084.58        987.81        28.03 o                         
   4   6   0       4599.61       4636.50        34.05 o                         
   5   6   0      23676.98      24588.15       110.86 o                         
   6   6   0         35.26          0.91         4.65 o                         
   7   6   0       1070.59       1149.33        18.43 o                         
   8   6   0      13508.15      13722.80        82.17 o                         
   9   6   0        221.69        180.71         8.27 o                         
  10   6   0      10064.60       9585.17        57.46 o                         
  11   6   0       1287.57       1352.15        25.54 o                         
  12   6   0      13109.36      12634.65       122.49 o                         
  13   6   0         88.48        146.73        11.44 o                         
  14   6   0        423.34        415.07        21.88 o                         
  15   6   0        165.41        142.18        19.28 o                         
  16   6   0       1522.34       1476.26        44.71 o                         
  17   6   0         13.35         12.27        15.55 o                         
  18   6   0       2845.60       2900.31        79.68 o                         
  19   6   0        142.61        177.85        25.95 o                         
  20   6   0       1020.46       1023.76        51.85 o                         
  21   6   0        208.62        255.29        32.88 o                         
  22   6   0        144.00        137.58        26.27 o                         
  23   6   0         55.73         31.75        33.02 o                         
  24   6   0         58.04         54.47        37.67 o                         
   1   7   0      18428.28      18689.84       100.73 o                         
   2   7   0      11777.53      11958.11        70.58 o                         
   3   7   0       7769.20       9244.38        62.78 o                         
   4   7   0      11900.06      12316.24        74.18 o                         
   5   7   0       1128.65       1241.28        19.80 o                         
   6   7   0        279.19        186.83         8.26 o                         
   7   7   0       7605.59       7686.99        68.63 o                         
   8   7   0         68.08         44.23         5.28 o                         
   9   7   0       5861.38       5986.52        48.46 o                         
  10   7   0       4129.30       3893.25        37.92 o                         
  11   7   0       3911.48       3961.34        39.64 o                         
  12   7   0       1166.07       1036.49        23.96 o                         
  13   7   0        381.83        358.61        14.84 o                         
  14   7   0        175.79        172.28        19.45 o                         
  15   7   0          5.20        -22.70        22.70 o                         
  16   7   0        251.06        168.93        21.87 o                         
  17   7   0        118.02         58.99        21.23 o                         
  18   7   0        162.18        144.35        22.15 o                         
  19   7   0        773.20        735.12        44.93 o                         
  20   7   0         55.26         15.80        21.32 o                         
  21   7   0        777.47        816.94        49.53 o                         
  22   7   0         11.97         -2.24        21.42 o                         
  23   7   0        759.75        852.43        52.88 o                         
  24   7   0        227.95        309.57        36.07 o                         
   0   8   0       8840.49       9553.37       100.93 o                         
   1   8   0      11056.97      11599.02        99.94 o                         
   2   8   0      12225.61      12723.78        79.10 o                         
   3   8   0      14868.90      15781.22        96.33 o                         
   4   8   0         82.59         70.57         9.94 o                         
   5   8   0       7533.18       7467.27        53.62 o                         
   6   8   0        935.30        752.47        16.67 o                         
   7   8   0        161.47        155.40         7.55 o                         
   8   8   0       4204.21       4274.04        51.48 o                         
   9   8   0       2643.64       2594.02        31.25 o                         
  10   8   0       2128.68       2232.14        35.54 o                         
  11   8   0       4857.89       4804.85        53.26 o                         
  12   8   0        899.95        849.58        23.05 o                         
  13   8   0        858.04        906.93        28.10 o                         
  14   8   0         18.48         -7.44        18.99 o                         
  15   8   0          0.56        -18.95        18.95 o                         
  16   8   0        410.06        369.93        47.04 o                         
  17   8   0         80.31         43.23        16.35 o                         
  18   8   0         66.76         39.22        20.55 o                         
  19   8   0         52.36         25.50        31.06 o                         
  20   8   0        403.45        409.89        35.86 o                         
  21   8   0          7.52         10.74        20.86 o                         
  22   8   0        808.13        875.69        53.07 o                         
  23   8   0         14.08        -22.31        22.80 o                         
   1   9   0       6093.95       6699.73        67.71 o                         
   2   9   0      15633.09      16874.45       100.94 o                         
   3   9   0        403.98        541.85        14.75 o                         
   4   9   0       8908.60       9016.21        56.02 o                         
   5   9   0        492.31        492.26        13.49 o                         
   6   9   0       1370.07       1510.28        23.23 o                         
   7   9   0       3293.48       3340.29        37.31 o                         
   8   9   0        101.90         90.36         7.73 o                         
   9   9   0       1684.01       1593.07        28.69 o                         
  10   9   0       1801.63       1869.23        34.49 o                         
  11   9   0        520.66        432.01        17.58 o                         
  12   9   0        786.59        796.94        27.10 o                         
  13   9   0         79.77         30.17         9.71 o                         
  14   9   0        305.34        307.07        25.54 o                         
  15   9   0          0.95        -19.79        19.79 o                         
  16   9   0        212.96        209.81        24.71 o                         
  17   9   0        319.48        342.55        31.11 o                         
  18   9   0          1.41          1.65        19.46 o                         
  19   9   0          5.28        -14.63        20.11 o                         
  20   9   0         59.75         66.16        20.75 o                         
  21   9   0        225.27        188.54        29.85 o                         
  22   9   0          1.08        -24.27        24.27 o                         
   0  10   0        451.69        491.43        13.47 o                         
   1  10   0        123.96        119.95         5.98 o                         
   2  10   0         11.06         16.39         3.85 o                         
   3  10   0        120.15        112.12         6.26 o                         
   4  10   0       1507.33       1383.61        20.09 o                         
   5  10   0         49.52         49.52         6.23 o                         
   6  10   0        295.10        194.71         9.00 o                         
   7  10   0       2385.29       2156.77        31.74 o                         
   8  10   0        273.18        271.57        12.31 o                         
   9  10   0        161.78        128.48         9.82 o                         
  10  10   0         87.71        120.38         9.98 o                         
  11  10   0       1515.71       1461.05        33.59 o                         
  12  10   0         64.58         36.61        10.11 o                         
  13  10   0        176.87        160.58        14.55 o                         
  14  10   0       1308.66       1246.21        50.08 o                         
  15  10   0        122.74        101.05        21.78 o                         
  16  10   0        129.90        135.72        22.82 o                         
  17  10   0        541.29        506.35        37.02 o                         
  18  10   0        231.01        276.90        30.72 o                         
  19  10   0         44.11         33.64        19.49 o                         
  20  10   0         15.85          7.05        20.57 o                         
  21  10   0          4.45         -8.87        22.49 o                         
  22  10   0         10.52        -35.96        35.96 o                         
   1  11   0       1766.28       2154.42        25.08 o                         
   2  11   0       1677.52       1792.37        21.01 o                         
   3  11   0        635.38        569.51        13.00 o                         
   4  11   0        810.41        734.62        14.79 o                         
   5  11   0         21.45          7.07         7.47 o                         
   6  11   0        936.60        832.58        19.06 o                         
   7  11   0         28.92         15.65         7.66 o                         
   8  11   0         32.26          2.40         7.35 o                         
   9  11   0          0.55          3.94         8.06 o                         
  10  11   0         40.84          3.08        10.91 o                         
  11  11   0       1182.76        981.86        28.64 o                         
  12  11   0        103.95         49.23         9.82 o                         
  13  11   0       1510.09       1430.65        36.18 o                         
  14  11   0        244.53        244.84        21.15 o                         
  15  11   0        623.46        575.92        31.56 o                         
  16  11   0       1521.00       1612.63        62.76 o                         
  17  11   0        264.22        366.34        33.70 o                         
  18  11   0         49.90         71.64        21.50 o                         
  19  11   0        323.17        351.26        35.54 o                         
  20  11   0        571.97        734.92        48.17 o                         
  21  11   0        197.76        192.51        30.61 o                         
   0  12   0        344.28        394.13        16.73 o                         
   1  12   0        964.52       1020.28        19.78 o                         
   2  12   0        394.82        326.42        13.46 o                         
   3  12   0        412.04        373.40        15.99 o                         
   4  12   0       5373.08       5252.70        49.52 o                         
   5  12   0        227.54        206.38        14.88 o                         
   6  12   0         53.81         71.85         7.31 o                         
   7  12   0       1811.31       1669.19        30.36 o                         
   8  12   0        153.69        206.96        12.27 o                         
   9  12   0       2065.55       2016.84        40.75 o                         
  10  12   0        790.96        728.22        25.54 o                         
  11  12   0        226.85        233.50        16.22 o                         
  12  12   0       2745.68       2643.24        49.07 o                         
  13  12   0       1001.85        996.87        30.13 o                         
  14  12   0       2587.67       2684.32        64.31 o                         
  15  12   0       3028.29       3237.54        72.38 o                         
  16  12   0        152.76        247.88        28.47 o                         
  17  12   0        972.20       1135.81        47.69 o                         
  18  12   0       1091.11       1097.87        47.45 o                         
  19  12   0        575.35        702.44        40.14 o                         
  20  12   0        251.26        266.90        27.61 o                         
   1  13   0        280.90        253.53        16.43 o                         
   2  13   0       2434.02       2399.85        43.61 o                         
   3  13   0       4127.91       4186.34        73.22 o                         
   4  13   0        250.17        240.36        15.09 o                         
   5  13   0        950.11        946.03        22.36 o                         
   6  13   0        875.79        894.34        24.11 o                         
   7  13   0          2.69         -6.17         8.75 o                         
   8  13   0       1333.61       1273.59        37.49 o                         
   9  13   0        680.17        680.70        25.59 o                         
  10  13   0        708.05        595.40        24.82 o                         
  11  13   0       2406.11       2225.14        45.95 o                         
  12  13   0          8.37         55.75        16.42 o                         
  13  13   0       3784.84       3732.20        65.92 o                         
  14  13   0       2521.65       2639.50        65.62 o                         
  15  13   0         13.94         60.52        32.93 o                         
  16  13   0       2804.32       2852.34        63.18 o                         
  17  13   0       1534.43       1644.63        56.79 o                         
  18  13   0          4.83         25.63        19.00 o                         
   0  14   0          5.75         12.38        15.56 o                         
   1  14   0       1199.76       1262.35        34.10 o                         
   2  14   0        671.88        590.34        27.35 o                         
   3  14   0        448.88        476.52        22.02 o                         
   4  14   0       2121.79       1958.57        42.04 o                         
   5  14   0        334.97        280.68        16.50 o                         
   6  14   0        193.17        154.37        12.68 o                         
   7  14   0       1860.05       1605.29        33.51 o                         
   8  14   0       1101.64       1013.79        32.26 o                         
   9  14   0        460.67        391.26        23.45 o                         
  10  14   0       1274.16       1124.16        37.55 o                         
  11  14   0        414.00        399.83        25.43 o                         
  12  14   0       2308.07       2175.74        52.88 o                         
  13  14   0        254.84        304.79        21.48 o                         
  14  14   0       1528.50       1506.78        51.40 o                         
  15  14   0       2525.83       2734.90        69.78 o                         
  16  14   0        162.08        250.59        26.43 o                         
  17  14   0        329.05        345.04        28.98 o                         
   1  15   0       1525.09       1525.32        43.50 o                         
   2  15   0        150.40        176.26        18.62 o                         
   3  15   0       1636.61       1672.79        46.51 o                         
   4  15   0         37.07         22.75        12.80 o                         
   5  15   0          1.48        -11.30        11.45 o                         
   6  15   0         30.59         10.70        12.35 o                         
   7  15   0       1422.14       1456.70        36.17 o                         
   8  15   0         15.70         23.46        12.65 o                         
   9  15   0        608.81        552.59        25.59 o                         
  10  15   0        137.44         92.07        13.97 o                         
  11  15   0        684.97        587.21        29.72 o                         
  12  15   0        386.28        429.16        27.09 o                         
  13  15   0       1693.85       1641.92        54.83 o                         
  14  15   0         17.83         54.75        24.95 o                         
  15  15   0        633.26        687.12        43.72 o                         
   0  16   0        808.50        754.44        41.70 o                         
   1  16   0        377.40        390.20        25.19 o                         
   2  16   0        886.10        784.27        33.97 o                         
   3  16   0        480.27        563.01        29.11 o                         
   4  16   0        195.27        163.21        20.17 o                         
   5  16   0         70.44         76.60        16.52 o                         
   6  16   0        361.94        356.60        28.58 o                         
   7  16   0        529.29        653.00        42.70 o                         
   8  16   0        361.32        304.57        20.91 o                         
   9  16   0        229.67        186.74        21.75 o                         
  10  16   0        150.25        110.00        18.40 o                         
  11  16   0        350.75        339.76        26.12 o                         
  12  16   0        367.07        378.48        23.59 o                         
  13  16   0        341.91        355.70        26.31 o                         
  14  16   0        429.38        419.44        35.29 o                         
   1  17   0         19.41          7.04        13.93 o                         
   2  17   0        925.74        998.39        39.50 o                         
   3  17   0        298.88        342.22        25.46 o                         
   4  17   0        248.79        232.37        23.87 o                         
   5  17   0         16.28          5.69        15.54 o                         
   6  17   0         68.06         69.53        23.40 o                         
   7  17   0        123.88         73.69        33.14 o                         
   8  17   0          7.96         -7.99        18.51 o                         
   9  17   0          0.23        -19.02        19.02 o                         
  10  17   0        353.02        337.59        22.86 o                         
  11  17   0          4.08          3.82        13.40 o                         
   0  18   0       1286.18       1244.67        72.31 o                         
   1  18   0        264.92        283.91        27.41 o                         
   2  18   0        213.89        177.18        20.51 o                         
   3  18   0        241.59        197.20        24.56 o                         
   4  18   0          3.40         -6.64        17.69 o                         
   5  18   0         24.03         45.07        19.64 o                         
   6  18   0         15.68         -4.38        20.55 o                         
   7  18   0          9.36         -7.33        19.56 o                         
   8  18   0        132.79         98.50        24.18 o                         
   1  19   0       2232.43       2287.59        72.04 o                         
 -26   1   1        241.42        324.97        35.89 o                         
 -25   1   1         97.01        139.24        28.08 o                         
 -24   1   1        256.18        298.85        27.58 o                         
 -23   1   1         40.43         46.32        17.93 o                         
 -22   1   1         38.95         57.05        17.24 o                         
 -21   1   1        438.90        435.59        29.38 o                         
 -20   1   1        147.42        117.66        17.36 o                         
 -19   1   1         40.27         36.48        18.88 o                         
 -18   1   1        430.22        412.98        25.62 o                         
 -17   1   1        194.07        129.39        15.24 o                         
 -16   1   1        198.14         90.14        14.01 o                         
 -15   1   1        203.98        177.55        16.16 o                         
 -14   1   1        421.63        440.07        22.28 o                         
 -13   1   1        143.74        107.51        10.79 o                         
 -12   1   1         19.13         -8.21        10.57 o                         
 -11   1   1        629.15        629.21        33.35 o                         
 -10   1   1       1201.75        980.65        37.91 o                         
  -9   1   1        243.54         81.26        13.67 o                         
  -8   1   1       1648.52       1695.22        33.14 o                         
  -7   1   1        648.15        681.14        17.39 o                         
  -6   1   1        176.25        174.23        12.94 o                         
  -5   1   1       1123.88       1074.63        17.27 o                         
  -4   1   1        376.53        194.05         8.02 o                         
  -3   1   1       8417.29       8739.20        65.67 o                         
   2   1   1       1606.16       1257.85        29.97 o                         
   3   1   1      13897.05      14816.29       142.79 o                         
   4   1   1       2296.91       2170.21        20.68 o                         
   5   1   1       6488.76       6459.90       107.13 o                         
   6   1   1        590.42        577.41        18.32 o                         
   7   1   1        665.04        533.75        19.48 o                         
   8   1   1       9099.07       8678.98       109.36 o                         
   9   1   1       5290.75       4765.58        79.27 o                         
  10   1   1      13214.36      12182.45       304.97 o                         
  11   1   1          2.07          6.62        11.01 o                         
  12   1   1        844.49        763.80        38.22 o                         
  13   1   1       2222.56       2072.78        64.58 o                         
  14   1   1       1364.86       1120.40        50.62 o                         
  15   1   1       2622.86       2696.95       124.97 o                         
  16   1   1        957.89        894.57        48.37 o                         
  17   1   1        987.79       1063.19        54.03 o                         
  18   1   1        243.54        243.14        28.52 o                         
  19   1   1        135.06        157.00        21.43 o                         
  20   1   1         26.69         14.90        15.13 o                         
  21   1   1         24.36         32.54        15.90 o                         
  22   1   1        202.21        234.34        24.62 o                         
  23   1   1          7.60        -16.38        19.40 o                         
  24   1   1         70.67         62.96        19.18 o                         
  25   1   1        107.91        123.95        22.64 o                         
 -26   2   1        495.86        606.04        46.20 o                         
 -25   2   1        819.30       1002.91        47.64 o                         
 -24   2   1          9.74         24.86        18.17 o                         
 -23   2   1        203.71        186.08        23.39 o                         
 -22   2   1        244.39        254.15        24.79 o                         
 -21   2   1          6.16         -3.59        14.94 o                         
 -20   2   1        545.56        514.72        31.06 o                         
 -19   2   1       1011.52        959.23        33.83 o                         
 -18   2   1        110.47        104.73        13.24 o                         
 -17   2   1        219.28        105.31        13.75 o                         
 -16   2   1         24.44         12.08        14.74 o                         
 -15   2   1       1769.39       1602.20        42.61 o                         
 -14   2   1         47.41         21.61         9.78 o                         
 -13   2   1       2358.58       2143.25        43.61 o                         
 -12   2   1       2007.08       1854.42        43.65 o                         
 -11   2   1        941.80        746.55        35.99 o                         
 -10   2   1       3088.44       2313.01        98.64 o                         
  -9   2   1       3499.88       2967.48        56.43 o                         
  -8   2   1       1743.50       1995.31        35.20 o                         
  -7   2   1      14326.77      14110.02       238.49 o                         
  -6   2   1      15287.78      15198.58        79.64 o                         
  -5   2   1        357.54        227.21         8.50 o                         
  -3   2   1      47830.83      52966.51       117.65 o                         
  -2   2   1       4612.29       5197.21        76.58 o                         
  -1   2   1        834.31        610.32        63.35 o                         
   0   2   1      18201.71      19490.73       377.18 o                         
   1   2   1        498.40        444.16         7.67 o                         
   3   2   1      32889.72      34085.82       170.51 o                         
   4   2   1       7392.66       6947.59        77.97 o                         
   5   2   1        382.69         81.57        14.08 o                         
   6   2   1      17019.99      16016.78        77.99 o                         
   7   2   1         53.86          8.26         5.50 o                         
   8   2   1      30137.12      29810.49       145.59 o                         
   9   2   1       5884.21       6358.93        72.13 o                         
  10   2   1      10565.69      10308.12       140.40 o                         
  11   2   1       6343.83       5860.57        77.54 o                         
  12   2   1       1775.65       1622.79        44.35 o                         
  13   2   1       1086.69       1236.54        40.45 o                         
  14   2   1       7812.71       7450.12        99.59 o                         
  15   2   1        920.61        900.14        37.29 o                         
  16   2   1       4454.17       4229.69        80.41 o                         
  17   2   1        664.43        667.28        34.58 o                         
  18   2   1       2013.80       2048.81        60.59 o                         
  19   2   1       1342.00       1371.23        51.81 o                         
  20   2   1        182.92        263.63        33.55 o                         
  21   2   1         63.03         94.46        26.61 o                         
  22   2   1        304.49        361.63        38.04 o                         
  23   2   1        192.94        219.87        26.24 o                         
  24   2   1        325.93        332.69        35.64 o                         
  25   2   1         97.10        117.03        23.72 o                         
 -25   3   1        133.10        115.90        22.82 o                         
 -24   3   1        208.80        233.85        26.08 o                         
 -23   3   1         34.96         29.59        15.91 o                         
 -22   3   1         18.56         -4.60        15.20 o                         
 -21   3   1         80.11         35.93        23.04 o                         
 -20   3   1         72.45         53.99        15.33 o                         
 -19   3   1        191.43        139.47        19.61 o                         
 -18   3   1        573.37        514.93        28.99 o                         
 -17   3   1        158.29        125.36        13.49 o                         
 -16   3   1        207.44        130.29        13.56 o                         
 -15   3   1        466.81        384.22        18.59 o                         
 -14   3   1        943.87        782.54        25.31 o                         
 -13   3   1        117.29         28.57         6.84 o                         
 -12   3   1       1070.17        984.72        18.90 o                         
 -11   3   1        944.95        896.52        25.05 o                         
 -10   3   1       2161.79       1919.14        33.11 o                         
  -9   3   1        532.48        324.54        10.25 o                         
  -8   3   1       1763.58       1685.65        28.39 o                         
  -7   3   1       2658.44       3028.07        40.97 o                         
  -6   3   1        361.34        320.31         7.92 o                         
  -5   3   1       2322.28       2193.75        23.69 o                         
  -4   3   1        392.63        119.11        16.73 o                         
  -3   3   1       2895.39       3283.60        36.89 o                         
  -2   3   1      10401.30      10478.40        77.78 o                         
  -1   3   1       1913.99       2224.82        34.55 o                         
   0   3   1        131.25        112.62         4.12 o                         
   1   3   1        590.61        428.86        11.16 o                         
   2   3   1       1276.43       1385.49        16.13 o                         
   3   3   1      14519.13      15245.96        61.56 o                         
   4   3   1       1722.94       1517.58        36.04 o                         
   5   3   1       2767.73       2900.39        19.54 o                         
   6   3   1       5664.62       5024.97        48.42 o                         
   7   3   1      10735.53       9834.83        77.25 o                         
   8   3   1       1683.52       1817.25        26.16 o                         
   9   3   1      19467.66      17830.19       112.48 o                         
  10   3   1       5598.34       4908.85        48.34 o                         
  11   3   1        604.29        607.34        29.30 o                         
  12   3   1       5344.45       4946.84       132.74 o                         
  13   3   1       4685.93       4590.22        74.29 o                         
  14   3   1        305.75        235.70        20.02 o                         
  15   3   1       4112.73       4002.32        74.58 o                         
  16   3   1        827.47        870.14        37.99 o                         
  17   3   1       5637.23       5820.27        97.17 o                         
  18   3   1       3583.48       3787.41       103.67 o                         
  19   3   1       1006.42       1187.81        63.85 o                         
  20   3   1       3407.89       3868.20       110.62 o                         
  21   3   1        831.21        908.26        70.87 o                         
  22   3   1          3.37         82.46        36.43 o                         
  23   3   1       1781.93       2044.21        65.75 o                         
  24   3   1        241.26        373.25        34.40 o                         
  25   3   1        825.88       1005.25        49.95 o                         
 -25   4   1        249.77        209.76        30.44 o                         
 -24   4   1        136.86        178.89        24.41 o                         
 -23   4   1        235.38        197.09        24.57 o                         
 -22   4   1        128.52        118.54        19.67 o                         
 -21   4   1          2.61          0.56        14.67 o                         
 -20   4   1        257.03        184.08        22.03 o                         
 -19   4   1         74.43         39.96        15.65 o                         
 -18   4   1       1940.02       1925.86        53.58 o                         
 -17   4   1        150.46         58.70        19.15 o                         
 -16   4   1         36.57         12.22        12.09 o                         
 -15   4   1        356.43        238.65        16.18 o                         
 -14   4   1        553.35        473.83        19.55 o                         
 -13   4   1       1618.14       1395.62        24.30 o                         
 -12   4   1        377.56        154.25        18.94 o                         
 -11   4   1        643.19        456.07        13.65 o                         
 -10   4   1        422.09        374.87        10.83 o                         
  -9   4   1        343.08        191.14        29.70 o                         
  -8   4   1       2542.79       2361.37        25.68 o                         
  -7   4   1       2250.88       2303.47        31.08 o                         
  -6   4   1        682.55        621.10        16.75 o                         
  -5   4   1       1530.14       1394.78        27.59 o                         
  -4   4   1        232.95        146.00         5.92 o                         
  -3   4   1        987.46        978.40        11.55 o                         
  -2   4   1       2787.16       3013.96        26.93 o                         
  -1   4   1       1576.71       1717.76        25.59 o                         
   0   4   1      10485.91      10231.02       112.52 o                         
   1   4   1       1533.59       1797.34        26.93 o                         
   2   4   1        208.64        216.59         7.83 o                         
   3   4   1        327.58        483.10        10.59 o                         
   4   4   1       7298.36       7376.00        47.14 o                         
   5   4   1      14183.12      13205.83        80.76 o                         
   6   4   1       6521.36       5603.10        53.40 o                         
   7   4   1       5069.69       4800.47        38.27 o                         
   8   4   1      15449.40      14521.78        99.34 o                         
   9   4   1       1529.66       1521.70        21.66 o                         
  10   4   1       4135.90       3788.85        35.74 o                         
  11   4   1      15846.82      15123.15       119.59 o                         
  12   4   1        520.27        414.89        17.69 o                         
  13   4   1       2925.57       2747.04        58.91 o                         
  14   4   1       6755.19       6699.74        91.92 o                         
  15   4   1       1587.35       1826.28        50.76 o                         
  16   4   1       6506.16       6724.20       131.86 o                         
  17   4   1        101.76        141.34        28.09 o                         
  18   4   1       3214.69       3545.07       118.22 o                         
  19   4   1       4621.58       4956.82       125.08 o                         
  20   4   1         39.31        197.11        44.45 o                         
  21   4   1       1549.22       1764.56        68.76 o                         
  22   4   1       2711.96       3107.34        78.11 o                         
  23   4   1         43.76        178.27        34.28 o                         
  24   4   1       1639.43       1879.50        64.97 o                         
 -25   5   1         62.03         69.97        22.84 o                         
 -24   5   1       1194.90       1303.96        62.85 o                         
 -23   5   1       1025.06       1228.62        63.72 o                         
 -22   5   1        104.95        105.24        23.24 o                         
 -21   5   1        166.15        146.00        21.52 o                         
 -20   5   1         88.02        115.04        18.99 o                         
 -19   5   1        957.15       1058.35        41.08 o                         
 -18   5   1        134.58        106.44        17.54 o                         
 -17   5   1       2122.92       2126.66        45.12 o                         
 -16   5   1       1845.74       1817.61        43.43 o                         
 -15   5   1       1357.55       1386.40        34.13 o                         
 -14   5   1        697.49        558.18        22.96 o                         
 -13   5   1         84.36         32.37         9.86 o                         
 -12   5   1        240.58        201.30         8.91 o                         
 -11   5   1       1254.39       1154.77        19.41 o                         
 -10   5   1        504.84        292.88         9.72 o                         
  -9   5   1       7655.00       7795.15        84.72 o                         
  -8   5   1        326.13        124.04         9.92 o                         
  -7   5   1        325.35        168.07        13.56 o                         
  -6   5   1       3573.21       3045.15        37.19 o                         
  -5   5   1       2381.32       2383.87        39.86 o                         
  -4   5   1      16596.25      17296.92       194.97 o                         
  -3   5   1        224.29        212.50         7.46 o                         
  -2   5   1      15310.64      16322.20        76.63 o                         
  -1   5   1       4508.40       4601.88        39.02 o                         
   0   5   1       1232.50       1306.86        27.05 o                         
   1   5   1        409.84        146.00        23.82 o                         
   2   5   1       2104.38       2497.39        30.21 o                         
   3   5   1        528.72        231.01        21.91 o                         
   4   5   1       9732.62       9563.82        62.44 o                         
   5   5   1        138.52         77.45         7.22 o                         
   6   5   1      13149.59      12824.01       155.85 o                         
   7   5   1      12168.03      11571.87        89.01 o                         
   8   5   1       3045.69       3038.90        44.51 o                         
   9   5   1       7294.08       6485.05        44.21 o                         
  10   5   1       8395.38       7835.31        46.81 o                         
  11   5   1        714.39        544.43        14.82 o                         
  12   5   1       3854.76       3951.41        49.50 o                         
  13   5   1       8186.76       7563.09        75.61 o                         
  14   5   1       1426.18       1482.44        61.61 o                         
  15   5   1       4403.65       4120.23       102.77 o                         
  16   5   1         74.08         58.03        25.17 o                         
  17   5   1       2983.34       3020.37        93.72 o                         
  18   5   1        413.51        388.67        38.95 o                         
  19   5   1         97.72        124.53        24.57 o                         
  20   5   1       2198.36       2410.36        78.13 o                         
  21   5   1       1497.17       1665.00        56.89 o                         
  22   5   1         98.54        128.10        23.03 o                         
  23   5   1       1154.84       1372.64        80.62 o                         
  24   5   1        168.65        228.48        30.05 o                         
 -24   6   1       1027.40       1228.08        64.44 o                         
 -23   6   1        597.41        676.54        46.16 o                         
 -22   6   1       1744.76       1957.83        72.78 o                         
 -21   6   1        163.81        175.88        26.53 o                         
 -20   6   1         13.33         16.21        17.93 o                         
 -19   6   1        664.23        754.29        43.22 o                         
 -18   6   1       4817.69       4800.12       111.20 o                         
 -17   6   1        156.13        139.49        18.42 o                         
 -16   6   1       2303.22       2044.48        49.56 o                         
 -15   6   1        537.30        367.36        19.16 o                         
 -14   6   1       1098.67       1054.35        28.81 o                         
 -13   6   1        241.52        103.71        13.30 o                         
 -12   6   1       1107.00        840.71        30.05 o                         
 -11   6   1        262.05        222.32        10.32 o                         
 -10   6   1       5657.59       5020.42        45.84 o                         
  -9   6   1       2057.45       1734.35        25.07 o                         
  -8   6   1      10285.90       9532.03        73.37 o                         
  -7   6   1      12492.58      10849.76       150.28 o                         
  -6   6   1       3472.56       3292.13        51.60 o                         
  -5   6   1        905.35       1173.76        19.53 o                         
  -4   6   1      17824.21      17078.20        82.23 o                         
  -3   6   1      19067.51      20480.73       102.38 o                         
  -2   6   1       2855.78       3574.17        26.76 o                         
  -1   6   1      20350.47      19818.29       122.49 o                         
   0   6   1       2407.43       2319.04        67.79 o                         
   1   6   1       3094.59       3008.42        34.93 o                         
   2   6   1        495.32        163.78        17.71 o                         
   3   6   1        439.50        380.88        18.34 o                         
   4   6   1        955.29       1338.42        20.15 o                         
   5   6   1      17409.23      16821.84       134.07 o                         
   6   6   1        359.97        228.36        12.30 o                         
   7   6   1      17649.88      16211.75       164.40 o                         
   8   6   1       9815.41       9378.00        77.12 o                         
   9   6   1       1143.01        925.61        22.31 o                         
  10   6   1        953.72        833.44        15.03 o                         
  11   6   1       8425.01       8163.24        57.37 o                         
  12   6   1       4875.10       4742.14        64.99 o                         
  13   6   1       1170.25       1243.21        40.33 o                         
  14   6   1       3826.01       3806.54        96.87 o                         
  15   6   1         80.68         39.51        20.47 o                         
  16   6   1        455.60        421.12        37.89 o                         
  17   6   1        134.36         50.93        35.86 o                         
  18   6   1         20.46        -20.95        20.95 o                         
  19   6   1        453.74        440.16        35.97 o                         
  20   6   1        411.83        418.37        40.60 o                         
  21   6   1        151.25        180.51        36.99 o                         
  22   6   1        691.92        740.18        47.22 o                         
  23   6   1        194.78        204.11        29.86 o                         
  24   6   1         34.03        -12.55        23.33 o                         
 -24   7   1        330.47        325.79        35.77 o                         
 -23   7   1       1897.50       2083.88        90.30 o                         
 -22   7   1         74.46         63.17        25.22 o                         
 -21   7   1        531.52        526.62        41.03 o                         
 -20   7   1       1907.83       2096.69        72.90 o                         
 -19   7   1        863.87        897.38        46.86 o                         
 -18   7   1        592.86        640.36        40.32 o                         
 -17   7   1       5876.12       6446.32       156.56 o                         
 -16   7   1       1240.52       1196.87        49.13 o                         
 -15   7   1       1163.09       1263.84        46.77 o                         
 -14   7   1        380.78        432.91        19.14 o                         
 -13   7   1         39.18         49.75         7.58 o                         
 -12   7   1        350.17        351.88        13.51 o                         
 -11   7   1       6460.30       6493.56        70.66 o                         
 -10   7   1       1788.93       1703.81        25.76 o                         
  -9   7   1       7031.58       6506.57        65.78 o                         
  -8   7   1      10151.29       9456.90       139.54 o                         
  -7   7   1        147.81        183.78        17.47 o                         
  -6   7   1      18748.99      18713.24       116.58 o                         
  -5   7   1       4442.52       4392.84        43.38 o                         
  -4   7   1       5838.79       5980.11        59.25 o                         
  -3   7   1        439.46        349.12         9.51 o                         
  -2   7   1      13905.56      14148.96        63.26 o                         
  -1   7   1        232.44        208.54        18.25 o                         
   0   7   1       8500.72       8914.65        48.81 o                         
   1   7   1       7074.70       6979.48        73.46 o                         
   2   7   1         77.74        118.53        10.23 o                         
   3   7   1       1236.20       1347.63        34.05 o                         
   4   7   1       8648.16       7859.27        79.14 o                         
   5   7   1       1085.45        972.80        26.71 o                         
   6   7   1       3957.05       4017.86        38.59 o                         
   7   7   1       9662.82       9588.17        60.06 o                         
   8   7   1       2478.65       2300.15        27.41 o                         
   9   7   1       4041.26       4031.49        38.38 o                         
  10   7   1       2897.01       2929.57        50.41 o                         
  11   7   1       2834.13       2501.51        33.48 o                         
  12   7   1        616.94        534.18        19.26 o                         
  13   7   1       1591.48       1291.77        43.19 o                         
  14   7   1         98.36        100.08        22.97 o                         
  15   7   1         32.49        -21.14        21.14 o                         
  16   7   1        191.20        108.63        22.00 o                         
  17   7   1        203.36        144.30        24.49 o                         
  18   7   1         53.84        -19.67        20.86 o                         
  19   7   1         58.15         12.81        19.76 o                         
  20   7   1         47.15         23.12        20.90 o                         
  21   7   1        748.28        853.30        51.53 o                         
  22   7   1        315.69        300.44        35.36 o                         
  23   7   1        144.65         99.35        25.07 o                         
 -23   8   1        325.21        403.53        38.53 o                         
 -22   8   1        432.53        458.76        40.66 o                         
 -21   8   1       1247.31       1424.97        74.46 o                         
 -20   8   1        146.59        171.42        26.42 o                         
 -19   8   1       1650.94       1740.26        65.16 o                         
 -18   8   1       1079.66       1122.44        51.28 o                         
 -17   8   1        157.88         87.34        29.57 o                         
 -16   8   1        136.51        119.21        21.80 o                         
 -15   8   1       1678.19       1547.45        53.96 o                         
 -14   8   1         54.54         25.11        13.67 o                         
 -13   8   1        308.01        299.95        17.45 o                         
 -12   8   1        389.62        408.45        17.04 o                         
 -11   8   1       3013.83       3117.15        42.92 o                         
 -10   8   1        413.25        391.18        15.85 o                         
  -9   8   1         32.28         20.23         6.21 o                         
  -8   8   1       2420.78       2159.09        65.32 o                         
  -7   8   1       6939.86       6494.74        85.49 o                         
  -6   8   1       3737.66       3634.92        46.06 o                         
  -5   8   1        493.57        425.66        17.11 o                         
  -4   8   1      11395.04      10624.28        86.60 o                         
  -3   8   1       2204.28       2187.25        23.38 o                         
  -2   8   1       2550.67       2560.87        24.01 o                         
  -1   8   1         99.72        171.51         5.51 o                         
   0   8   1          7.12         12.19         3.24 o                         
   1   8   1        184.70        148.80        12.67 o                         
   2   8   1       3093.01       3321.64        31.14 o                         
   3   8   1        556.26        363.75        21.74 o                         
   4   8   1       8263.52       7471.33        59.49 o                         
   5   8   1        125.26        124.42        13.22 o                         
   6   8   1       4934.36       4488.81        43.53 o                         
   7   8   1      11149.64      10143.72        77.25 o                         
   8   8   1        520.16        538.02        14.11 o                         
   9   8   1         12.33         -5.65         5.65 o                         
  10   8   1       3231.04       3261.24        39.58 o                         
  11   8   1        700.22        697.63        26.80 o                         
  12   8   1         42.16         27.99        10.51 o                         
  13   8   1        115.06         27.62        14.76 o                         
  14   8   1         62.43          7.97        17.13 o                         
  15   8   1        101.91        104.02        24.44 o                         
  16   8   1        422.32        316.99        29.62 o                         
  17   8   1        312.08        241.04        31.68 o                         
  18   8   1         38.88          4.76        18.87 o                         
  19   8   1        163.74         92.64        25.51 o                         
  20   8   1        445.35        421.01        38.15 o                         
  21   8   1         18.56         42.46        22.22 o                         
  22   8   1        143.42        130.57        25.14 o                         
  23   8   1        272.25        224.20        32.04 o                         
 -23   9   1         33.17         23.96        21.49 o                         
 -22   9   1       1288.07       1516.69        66.92 o                         
 -21   9   1         11.83          2.78        20.23 o                         
 -20   9   1       1304.21       1301.20        60.09 o                         
 -19   9   1        125.90        128.20        23.22 o                         
 -18   9   1        146.99        106.05        20.38 o                         
 -17   9   1         28.95         -8.34        19.91 o                         
 -16   9   1       1797.94       1820.35        61.63 o                         
 -15   9   1       1817.21       1703.06        57.82 o                         
 -14   9   1       1490.30       1409.79        51.08 o                         
 -13   9   1        315.77        364.11        16.98 o                         
 -12   9   1       1892.42       1815.40        35.28 o                         
 -11   9   1        132.88        114.22        10.11 o                         
 -10   9   1       4053.43       3878.29        45.25 o                         
  -9   9   1        616.88        578.97        17.93 o                         
  -8   9   1        182.19        153.40        11.63 o                         
  -7   9   1       1575.24       1436.94        26.32 o                         
  -6   9   1       3618.67       3709.94        61.36 o                         
  -5   9   1       5434.97       5324.67        56.06 o                         
  -4   9   1        317.60        255.04         9.85 o                         
  -3   9   1       1165.52       1133.27        17.26 o                         
  -2   9   1        541.51        615.82        12.34 o                         
  -1   9   1       2013.67       1845.42        30.91 o                         
   0   9   1        218.96        277.19        10.24 o                         
   1   9   1        362.64        351.24         9.65 o                         
   2   9   1        526.87        438.93        10.85 o                         
   3   9   1       3861.81       3652.15        38.66 o                         
   4   9   1       1187.10       1140.73        24.71 o                         
   5   9   1      11462.60      11097.80        74.78 o                         
   6   9   1        249.47        281.99        11.80 o                         
   7   9   1       4089.08       3689.74        35.00 o                         
   8   9   1        941.87        916.95        20.33 o                         
   9   9   1        850.95        764.41        18.47 o                         
  10   9   1        467.06        426.96        19.85 o                         
  11   9   1       3521.49       3178.49        52.92 o                         
  12   9   1        190.05        122.95        13.15 o                         
  13   9   1       2237.01       2099.28        44.43 o                         
  14   9   1        245.73        181.54        22.78 o                         
  15   9   1       1573.13       1570.54        71.22 o                         
  16   9   1        561.49        591.65        38.33 o                         
  17   9   1          5.24         20.87        35.61 o                         
  18   9   1         21.51         24.58        25.24 o                         
  19   9   1         80.90         87.03        25.63 o                         
  20   9   1        353.52        438.18        39.44 o                         
  21   9   1         30.99         -6.02        21.43 o                         
  22   9   1        106.59         88.47        44.68 o                         
 -22  10   1         29.51          8.46        21.84 o                         
 -21  10   1       1595.04       1751.89        82.17 o                         
 -20  10   1         69.87        104.95        24.37 o                         
 -19  10   1       1318.82       1373.16        84.17 o                         
 -18  10   1          6.98          2.50        19.34 o                         
 -17  10   1        118.76         42.91        18.46 o                         
 -16  10   1        567.90        477.84        33.64 o                         
 -15  10   1       2465.62       2517.89        59.50 o                         
 -14  10   1       1139.95        959.23        32.68 o                         
 -13  10   1        416.54        375.90        18.54 o                         
 -12  10   1         76.74         52.07         8.31 o                         
 -11  10   1       1583.43       1517.64        30.64 o                         
 -10  10   1        706.47        679.19        20.59 o                         
  -9  10   1        707.47        690.54        21.18 o                         
  -8  10   1        380.54        312.72        13.97 o                         
  -7  10   1       1227.97       1238.93        46.25 o                         
  -6  10   1       6389.42       5967.67        58.07 o                         
  -5  10   1       2491.59       2461.63        41.26 o                         
  -4  10   1       3954.13       3630.65        35.01 o                         
  -3  10   1        199.83        235.45        11.61 o                         
  -2  10   1         44.42         31.58         4.76 o                         
  -1  10   1         12.44          7.75         4.04 o                         
   0  10   1         14.80         18.02         3.23 o                         
   1  10   1        136.12         97.39         5.00 o                         
   2  10   1       6196.52       6209.74        47.09 o                         
   3  10   1        976.56        978.28        26.14 o                         
   4  10   1      10296.31       9773.77        58.52 o                         
   5  10   1       1449.22       1535.91        25.42 o                         
   6  10   1      11232.14      10382.15       112.03 o                         
   7  10   1          9.62          2.69         7.07 o                         
   8  10   1        278.59        201.44        10.21 o                         
   9  10   1        426.70        364.70        16.30 o                         
  10  10   1        961.04        920.23        29.81 o                         
  11  10   1        109.75        118.90        14.77 o                         
  12  10   1       1550.44       1496.34        38.81 o                         
  13  10   1        637.70        579.20        25.64 o                         
  14  10   1       1766.71       1651.60        69.73 o                         
  15  10   1         86.80         85.02        21.07 o                         
  16  10   1       1969.99       1970.83        68.82 o                         
  17  10   1         10.87         35.35        25.75 o                         
  18  10   1         65.91        100.37        28.81 o                         
  19  10   1        138.98        120.85        26.07 o                         
  20  10   1         45.75         51.42        22.84 o                         
  21  10   1         49.41         74.21        25.20 o                         
 -21  11   1        216.07        253.51        27.63 o                         
 -20  11   1        854.40        981.60        45.55 o                         
 -19  11   1        108.20        109.73        19.94 o                         
 -18  11   1        462.38        511.00        32.23 o                         
 -17  11   1         26.96         15.25        15.13 o                         
 -16  11   1        282.14        180.40        20.37 o                         
 -15  11   1        108.23         38.10        15.90 o                         
 -14  11   1       1118.77       1030.88        34.61 o                         
 -13  11   1         32.86         21.62         9.52 o                         
 -12  11   1       1840.97       1797.57        38.56 o                         
 -11  11   1         54.00         31.84         8.21 o                         
 -10  11   1        419.61        398.95        16.96 o                         
  -9  11   1          4.38          9.61         8.41 o                         
  -8  11   1         63.03         67.67         8.87 o                         
  -7  11   1       1226.29       1163.95        26.02 o                         
  -6  11   1       3483.41       3570.12        39.57 o                         
  -5  11   1       4469.49       4268.08        42.06 o                         
  -4  11   1        167.17        273.53        23.72 o                         
  -3  11   1       3957.66       4067.16        33.51 o                         
  -2  11   1        471.27        503.55        12.14 o                         
  -1  11   1        171.12        183.48         8.41 o                         
   0  11   1        313.44        245.83         9.66 o                         
   1  11   1       2330.43       2231.86        25.20 o                         
   2  11   1        101.47        173.23        16.63 o                         
   3  11   1       5333.80       5316.29        50.73 o                         
   4  11   1        520.63        569.95        22.23 o                         
   5  11   1       2685.10       2813.70        34.25 o                         
   6  11   1        228.61        171.40        10.31 o                         
   7  11   1         20.08          9.43         6.93 o                         
   8  11   1         16.60         -7.15         7.15 o                         
   9  11   1         51.33         27.61         8.63 o                         
  10  11   1        752.61        617.81        22.82 o                         
  11  11   1        271.45        216.09        18.35 o                         
  12  11   1        611.52        563.49        23.18 o                         
  13  11   1        133.65        126.65        14.50 o                         
  14  11   1        961.24        883.43        45.05 o                         
  15  11   1       1421.38       1418.73        58.36 o                         
  16  11   1        156.40        170.70        26.96 o                         
  17  11   1       1062.89       1055.50        54.28 o                         
  18  11   1          2.54         18.51        20.08 o                         
  19  11   1        118.36         88.95        23.52 o                         
  20  11   1         45.20         30.70        22.57 o                         
 -20  12   1         53.10         29.25        17.21 o                         
 -19  12   1         68.45         51.53        18.76 o                         
 -18  12   1        119.37        107.45        19.22 o                         
 -17  12   1         21.98         27.97        15.72 o                         
 -16  12   1         17.26         35.63        21.45 o                         
 -15  12   1         37.61         73.16        20.69 o                         
 -14  12   1          9.72         51.43        19.41 o                         
 -13  12   1        449.39        410.82        20.78 o                         
 -12  12   1        193.99        245.45        16.93 o                         
 -11  12   1        249.93        272.84        17.29 o                         
 -10  12   1        219.63        203.97        16.82 o                         
  -9  12   1        204.35        139.03        12.09 o                         
  -8  12   1        219.47        155.01        11.03 o                         
  -7  12   1       1711.50       1696.32        31.85 o                         
  -6  12   1       1113.16       1045.24        22.67 o                         
  -5  12   1       1344.50       1351.93        23.18 o                         
  -4  12   1       1222.86       1187.95        24.80 o                         
  -3  12   1       1230.31       1163.79        24.16 o                         
  -2  12   1        674.66        774.39        19.68 o                         
  -1  12   1          1.82         -4.61         7.21 o                         
   0  12   1         75.30         75.92         7.11 o                         
   1  12   1        268.75        341.15        13.83 o                         
   2  12   1        101.91        118.14         9.66 o                         
   3  12   1        272.47        257.67        12.90 o                         
   4  12   1       1269.81       1126.29        23.35 o                         
   5  12   1         79.09         67.89        12.58 o                         
   6  12   1        141.23        105.54        10.45 o                         
   7  12   1        443.67        413.84        14.51 o                         
   8  12   1        235.17        170.95        13.86 o                         
   9  12   1         11.29         -9.75         9.75 o                         
  10  12   1        597.12        527.10        22.03 o                         
  11  12   1         16.47        -11.60        11.60 o                         
  12  12   1         18.09        -11.80        11.80 o                         
  13  12   1        254.96        222.79        18.62 o                         
  14  12   1        135.07         67.76        20.03 o                         
  15  12   1        248.23        270.17        29.75 o                         
  16  12   1        931.36       1004.93        43.57 o                         
  17  12   1          3.89         35.14        21.15 o                         
  18  12   1        425.33        475.69        39.01 o                         
  19  12   1        173.34        158.28        32.64 o                         
 -19  13   1          7.82         -6.82        17.88 o                         
 -18  13   1        118.83         83.90        18.92 o                         
 -17  13   1         76.50         74.86        18.90 o                         
 -16  13   1         12.51         30.19        14.65 o                         
 -15  13   1          6.30        -12.50        17.45 o                         
 -14  13   1        532.90        550.79        39.17 o                         
 -13  13   1         10.63         35.24        20.27 o                         
 -12  13   1        282.54        291.40        18.74 o                         
 -11  13   1         30.79          4.48        10.62 o                         
 -10  13   1        120.97         89.70        13.11 o                         
  -9  13   1         21.50         16.48        10.04 o                         
  -8  13   1       1069.73       1102.63        26.32 o                         
  -7  13   1         87.65         99.13        11.66 o                         
  -6  13   1        223.46        244.94        15.07 o                         
  -5  13   1        332.67        290.75        15.81 o                         
  -4  13   1          4.60         -3.91         9.85 o                         
  -3  13   1        186.79        113.05        12.66 o                         
  -2  13   1          2.64          3.76         8.78 o                         
  -1  13   1        111.84         63.39         9.52 o                         
   0  13   1        416.92        374.69        16.32 o                         
   1  13   1         84.87         60.87         7.99 o                         
   2  13   1        535.98        512.64        18.54 o                         
   3  13   1        204.28        181.13        11.66 o                         
   4  13   1         76.07         48.50         8.42 o                         
   5  13   1         53.87         27.97         9.96 o                         
   6  13   1         26.31          2.80         8.76 o                         
   7  13   1        237.31        193.43        13.45 o                         
   8  13   1         29.27         16.74        11.13 o                         
   9  13   1       1051.13        997.59        28.19 o                         
  10  13   1         10.46        -11.24        11.24 o                         
  11  13   1        131.01        100.49        13.19 o                         
  12  13   1        279.47        227.28        16.58 o                         
  13  13   1         13.93        -12.97        12.97 o                         
  14  13   1         58.60         39.37        16.07 o                         
  15  13   1         66.58         40.16        20.43 o                         
  16  13   1         10.91         24.73        22.43 o                         
  17  13   1        304.23        277.75        26.73 o                         
  18  13   1        112.61         90.99        21.12 o                         
 -17  14   1        352.94        376.51        29.69 o                         
 -16  14   1        197.27        176.22        21.49 o                         
 -15  14   1        626.25        587.55        33.78 o                         
 -14  14   1         45.24         79.96        19.58 o                         
 -13  14   1       2019.93       2121.77        47.53 o                         
 -12  14   1        163.72        187.63        19.74 o                         
 -11  14   1       1024.88       1001.01        36.57 o                         
 -10  14   1        194.93        161.74        15.94 o                         
  -9  14   1        169.78        136.18        14.97 o                         
  -8  14   1         29.41         22.35        10.23 o                         
  -7  14   1       1541.59       1527.24        35.02 o                         
  -6  14   1       1757.22       1595.42        38.80 o                         
  -5  14   1        323.13        375.73        20.49 o                         
  -4  14   1       1382.28       1323.69        35.31 o                         
  -3  14   1         84.86        108.63        16.30 o                         
  -2  14   1         22.41         45.74        11.78 o                         
  -1  14   1        815.75        809.39        28.41 o                         
   0  14   1       1766.24       1693.97        41.09 o                         
   1  14   1        243.27        331.10        22.96 o                         
   2  14   1       3264.41       3125.15        59.13 o                         
   3  14   1        135.91        160.36        18.39 o                         
   4  14   1        322.58        321.01        15.34 o                         
   5  14   1        395.82        352.69        15.58 o                         
   6  14   1        340.40        327.82        16.23 o                         
   7  14   1         16.69         11.76        15.85 o                         
   8  14   1        993.92        926.40        31.01 o                         
   9  14   1        126.85        115.18        13.68 o                         
  10  14   1        613.73        535.88        42.28 o                         
  11  14   1        292.41        268.68        20.43 o                         
  12  14   1         84.65         79.78        16.21 o                         
  13  14   1        111.29         85.38        16.87 o                         
  14  14   1        113.23        107.28        19.42 o                         
  15  14   1        360.21        306.48        26.48 o                         
  16  14   1        108.74        131.06        21.56 o                         
  17  14   1        172.14        171.47        23.12 o                         
 -16  15   1         59.40         61.64        20.35 o                         
 -15  15   1         27.32         40.42        23.06 o                         
 -14  15   1        997.95       1029.80        50.99 o                         
 -13  15   1        100.87         99.97        15.84 o                         
 -12  15   1        800.84        841.75        32.61 o                         
 -11  15   1        437.77        458.27        24.68 o                         
 -10  15   1        342.08        378.93        22.92 o                         
  -9  15   1        282.74        316.08        20.95 o                         
  -8  15   1        259.84        253.98        21.00 o                         
  -7  15   1        809.65        761.73        29.30 o                         
  -6  15   1       1555.12       1668.01        57.59 o                         
  -5  15   1       2934.84       2826.37        78.99 o                         
  -4  15   1        184.53        289.44        28.96 o                         
  -3  15   1        916.40        903.19        34.98 o                         
  -2  15   1        291.85        257.76        29.39 o                         
  -1  15   1        337.78        337.85        20.44 o                         
   0  15   1        262.56        239.91        20.50 o                         
   1  15   1       2431.35       2216.66        52.13 o                         
   2  15   1         27.82         77.87        17.40 o                         
   3  15   1       3632.62       3351.57        87.81 o                         
   4  15   1         70.60        157.12        22.32 o                         
   5  15   1       1322.17       1303.31        40.95 o                         
   6  15   1        106.96         92.49        13.03 o                         
   7  15   1         98.84         53.28        12.55 o                         
   8  15   1         26.27         25.07        11.87 o                         
   9  15   1        741.83        674.41        30.87 o                         
  10  15   1        337.39        285.90        22.44 o                         
  11  15   1        334.27        350.60        24.47 o                         
  12  15   1         41.09         41.34        14.47 o                         
  13  15   1        106.78         73.89        32.94 o                         
  14  15   1         85.43         53.03        20.28 o                         
  15  15   1        185.16        174.69        26.37 o                         
 -14  16   1         14.14         -2.26        15.90 o                         
 -13  16   1        176.33        157.79        17.49 o                         
 -12  16   1         11.67          2.83        13.20 o                         
 -11  16   1        385.98        389.15        23.77 o                         
 -10  16   1         77.08         45.69        12.37 o                         
  -9  16   1         15.72         -1.17        13.80 o                         
  -8  16   1         24.23          5.75        13.71 o                         
  -7  16   1        168.95        154.63        25.70 o                         
  -6  16   1       1272.93       1182.71        46.91 o                         
  -5  16   1        247.75        327.43        28.60 o                         
  -4  16   1       1912.38       1708.13        67.57 o                         
  -3  16   1         49.72         57.79        15.09 o                         
  -2  16   1         31.89         30.08        13.44 o                         
  -1  16   1         38.81          8.65        12.03 o                         
   0  16   1        158.60        122.72        15.46 o                         
   1  16   1         24.30         26.83        12.99 o                         
   2  16   1        668.38        623.61        29.70 o                         
   3  16   1        102.82        105.06        17.78 o                         
   4  16   1       1684.67       1621.48        68.41 o                         
   5  16   1        476.05        583.46        52.41 o                         
   6  16   1       1184.12       1086.33        45.71 o                         
   7  16   1        773.65        798.17        31.77 o                         
   8  16   1          0.92         -1.50        11.46 o                         
   9  16   1          6.11          1.64        13.81 o                         
  10  16   1        225.83        207.51        18.69 o                         
  11  16   1         72.08         39.64        19.18 o                         
  12  16   1         21.53         17.53        13.95 o                         
  13  16   1         37.42         33.04        18.64 o                         
 -11  17   1          8.17         -3.09        15.84 o                         
 -10  17   1        392.34        458.28        28.28 o                         
  -9  17   1        132.07        106.07        22.80 o                         
  -8  17   1         34.79          7.54        18.79 o                         
  -7  17   1         89.70         51.27        21.60 o                         
  -6  17   1         58.80         96.80        29.22 o                         
  -5  17   1        815.04        714.46        46.83 o                         
  -4  17   1         89.72        108.63        29.53 o                         
  -3  17   1        421.64        386.43        29.25 o                         
  -2  17   1        216.16        179.37        19.72 o                         
  -1  17   1          1.58         -3.85        14.84 o                         
   0  17   1         19.19        -13.67        13.94 o                         
   1  17   1          7.17        -13.28        13.28 o                         
   2  17   1         32.17         28.54        13.33 o                         
   3  17   1        600.68        490.41        32.85 o                         
   4  17   1         79.40         84.50        28.02 o                         
   5  17   1       2215.64       2310.66        67.21 o                         
   6  17   1       1207.56       1200.87        56.22 o                         
   7  17   1        292.98        351.39        30.10 o                         
   8  17   1        771.04        823.65        41.11 o                         
   9  17   1         69.71         75.74        16.91 o                         
  10  17   1         23.75          3.09        14.34 o                         
  11  17   1        108.82        131.75        17.41 o                         
  -8  18   1        375.91        402.92        55.94 o                         
  -7  18   1        704.35        584.16        43.88 o                         
  -6  18   1        219.66        160.07        43.37 o                         
  -5  18   1         75.77        155.27        36.75 o                         
  -4  18   1        813.14        717.04        47.26 o                         
  -3  18   1        792.10        735.48        40.60 o                         
  -2  18   1        225.52        209.47        28.94 o                         
  -1  18   1        257.19        206.09        22.94 o                         
   0  18   1          7.78         -2.64        17.20 o                         
   1  18   1         27.41         19.57        15.78 o                         
   2  18   1         72.69         67.88        17.99 o                         
   3  18   1         44.69        105.79        28.62 o                         
   4  18   1        416.53        433.67        32.35 o                         
   5  18   1        471.01        451.84        33.53 o                         
   6  18   1         64.72         27.02        18.27 o                         
   7  18   1        725.69        719.51        48.24 o                         
 -26   0   2        757.63       1212.99        72.50 o                         
 -25   0   2       6536.85       7606.78       166.57 o                         
 -24   0   2        108.92        401.05        73.12 o                         
 -23   0   2       2873.70       3046.67       105.60 o                         
 -22   0   2       2761.52       3098.79       103.58 o                         
 -21   0   2       1299.94       1330.02        67.94 o                         
 -20   0   2        827.96        902.93        55.73 o                         
 -19   0   2       3693.64       3721.15       102.76 o                         
 -18   0   2        194.75        364.46        37.65 o                         
 -17   0   2      20511.01      20492.08       259.72 o                         
 -16   0   2       1906.36       2246.93        73.69 o                         
 -15   0   2      15100.54      14660.63       171.88 o                         
 -14   0   2       3939.72       3726.15        93.97 o                         
 -13   0   2       7592.97       7777.25       113.80 o                         
 -12   0   2        304.70        110.82        21.66 o                         
 -11   0   2      21388.76      23650.54       175.98 o                         
 -10   0   2       6622.18       5933.51       148.41 o                         
  -9   0   2       5572.09       6538.20       205.33 o                         
  -8   0   2       5839.74       6447.10        76.08 o                         
  -7   0   2       1658.00       1514.41        36.37 o                         
  -6   0   2      16218.31      14472.08        96.72 o                         
  -5   0   2      13509.44      13028.50        85.12 o                         
  -4   0   2       5470.39       5979.31       165.64 o                         
  -3   0   2      20264.87      22205.90       129.72 o                         
  -2   0   2        134.02         29.27         6.80 o                         
   0   0   2         79.58         97.32         7.88 o                         
   1   0   2       4878.17       5277.72        64.39 o                         
   2   0   2      18050.51      19180.46       196.31 o                         
   3   0   2       2740.07       2672.53        29.86 o                         
   4   0   2      52226.60      50559.08       482.76 o                         
   5   0   2      72691.71      68689.68       188.01 o                         
   6   0   2      19244.84      18861.40       129.91 o                         
   7   0   2       9762.34       9431.08        99.74 o                         
   8   0   2       2533.91       1986.95        51.09 o                         
   9   0   2       3655.01       3828.17       103.91 o                         
  10   0   2       2596.11       1955.34        83.39 o                         
  11   0   2      12274.08      11306.50       201.55 o                         
  12   0   2        179.27        177.36        37.05 o                         
  13   0   2       7796.46       7635.16       179.84 o                         
  14   0   2        363.63        222.18        46.45 o                         
  15   0   2        928.80       1111.34        77.66 o                         
  16   0   2       4511.29       4697.45       159.53 o                         
  17   0   2         17.10         99.37        38.67 o                         
  18   0   2       1071.87       1221.19        88.35 o                         
  19   0   2       2230.57       2474.02       124.11 o                         
  20   0   2        225.12        246.38        46.01 o                         
  21   0   2        213.44        197.88        29.94 o                         
  22   0   2        477.71        473.85        43.38 o                         
  23   0   2        411.40        428.05        57.03 o                         
  24   0   2        174.52         97.11        30.91 o                         
  25   0   2         85.87        112.80        31.76 o                         
 -26   1   2       2402.00       2843.73       122.18 o                         
 -25   1   2        169.03        404.01        40.42 o                         
 -24   1   2       4767.23       5301.79        99.48 o                         
 -23   1   2       1455.31       1636.09        60.91 o                         
 -22   1   2         16.82         27.72        19.52 o                         
 -21   1   2       1189.23       1208.10        45.53 o                         
 -20   1   2       1494.43       1690.06        51.17 o                         
 -19   1   2        920.44        896.91        37.14 o                         
 -18   1   2       7250.79       7421.19       110.38 o                         
 -17   1   2        110.44        232.47        27.59 o                         
 -16   1   2      17738.77      17357.85       137.93 o                         
 -15   1   2       5045.25       4965.79        77.47 o                         
 -14   1   2       1954.90       1697.41        40.00 o                         
 -13   1   2       8925.74       8169.27        82.02 o                         
 -12   1   2       4525.31       4077.96        76.58 o                         
 -11   1   2        588.02        476.17        18.66 o                         
 -10   1   2      19038.16      18029.34       129.85 o                         
  -9   1   2        222.47        128.74        10.96 o                         
  -8   1   2       2656.38       2154.43        38.69 o                         
  -7   1   2       2870.90       2335.98        30.51 o                         
  -6   1   2       4601.97       5107.97        41.00 o                         
  -5   1   2       3676.74       3021.99        29.46 o                         
  -4   1   2      12282.23      12323.53       107.63 o                         
  -3   1   2        196.54        176.95         7.90 o                         
  -2   1   2      18040.51      19994.32       156.94 o                         
  -1   1   2       2282.89       2317.16        51.86 o                         
   0   1   2       2152.01       2163.52        39.05 o                         
   1   1   2       3847.53       3435.04        36.95 o                         
   2   1   2       4283.05       4304.70        49.43 o                         
   3   1   2      54906.05      53342.88       240.30 o                         
   4   1   2      42231.25      43083.18       119.41 o                         
   5   1   2        107.85         18.91         5.50 o                         
   6   1   2      11389.78      11523.03        75.57 o                         
   7   1   2      10824.15      10180.27        83.18 o                         
   8   1   2       5623.52       5978.90        68.23 o                         
   9   1   2       2965.82       2697.01        50.42 o                         
  10   1   2        771.53        634.66        42.99 o                         
  11   1   2        930.70        942.97        66.32 o                         
  12   1   2       5936.85       6573.92       113.17 o                         
  13   1   2        588.84        632.56        39.74 o                         
  14   1   2       7489.06       7647.15       172.77 o                         
  15   1   2       1645.35       1569.81       146.73 o                         
  16   1   2        214.01        264.85        31.26 o                         
  17   1   2       4012.70       4117.72       127.06 o                         
  18   1   2        686.94        802.24        41.55 o                         
  19   1   2        281.64        322.31        29.35 o                         
  20   1   2       1557.70       1809.91        61.84 o                         
  21   1   2        423.74        445.50        42.14 o                         
  22   1   2         37.57         17.86        21.33 o                         
  23   1   2        214.38        125.20        29.97 o                         
  24   1   2        265.87        275.30        33.33 o                         
  25   1   2        154.86        185.01        25.62 o                         
 -26   2   2         23.28         70.56        21.10 o                         
 -25   2   2       1289.82       1474.42        55.73 o                         
 -24   2   2        354.73        444.22        32.96 o                         
 -23   2   2        305.51        356.02        28.98 o                         
 -22   2   2        958.85        976.00        42.08 o                         
 -21   2   2        998.29       1132.93        44.17 o                         
 -20   2   2         67.92         40.80        13.04 o                         
 -19   2   2        635.36        679.28        30.51 o                         
 -18   2   2         89.19         85.10        15.04 o                         
 -17   2   2       5251.20       5196.12        78.50 o                         
 -16   2   2        293.22        220.74        34.13 o                         
 -15   2   2       3664.15       3379.58        58.29 o                         
 -14   2   2       4712.48       4523.61        63.94 o                         
 -13   2   2        500.36        543.29        22.20 o                         
 -12   2   2       5984.26       6002.11       116.47 o                         
 -11   2   2       1375.77       1343.42        30.06 o                         
 -10   2   2        362.76        427.26        16.15 o                         
  -9   2   2        347.37        410.61        35.69 o                         
  -8   2   2       8193.37       8522.62       128.12 o                         
  -7   2   2       2542.97       2462.46        30.36 o                         
  -6   2   2        671.51        166.62         9.28 o                         
  -5   2   2       4976.55       4915.13        57.87 o                         
  -4   2   2       7615.50       8505.45        61.11 o                         
  -3   2   2        139.28        125.03         4.90 o                         
  -2   2   2       2653.06       2780.72        41.70 o                         
  -1   2   2       3314.37       3680.47        29.60 o                         
   0   2   2        127.99         49.10         3.80 o                         
   1   2   2       5949.69       6060.44        75.70 o                         
   2   2   2       3720.20       3637.09        30.62 o                         
   3   2   2       1153.14        966.75        24.74 o                         
   4   2   2      11383.04      11232.57        81.30 o                         
   5   2   2      22775.45      22332.98       102.58 o                         
   6   2   2        143.48        119.52         7.09 o                         
   7   2   2      14656.27      14308.07        73.56 o                         
   8   2   2        241.80        323.82        24.49 o                         
   9   2   2       1022.01       1140.96        27.59 o                         
  10   2   2       2033.33       1792.31        36.28 o                         
  11   2   2        423.68        323.05        18.06 o                         
  12   2   2       2301.49       2363.17        54.23 o                         
  13   2   2       3144.10       3245.31        65.44 o                         
  14   2   2        746.61        614.83        31.89 o                         
  15   2   2       4197.49       4333.89        82.11 o                         
  16   2   2       3358.40       3469.40        76.01 o                         
  17   2   2        232.19        303.73        27.47 o                         
  18   2   2       2271.96       2270.23        65.50 o                         
  19   2   2       2125.81       2303.25        68.36 o                         
  20   2   2         22.45         15.20        21.40 o                         
  21   2   2       1050.44       1252.93        67.70 o                         
  22   2   2        882.84        997.20        61.62 o                         
  23   2   2         15.81         69.76        28.18 o                         
  24   2   2        289.48        318.51        30.66 o                         
 -26   3   2        314.31        330.77        29.20 o                         
 -25   3   2        146.34        101.76        22.89 o                         
 -24   3   2         81.43         38.96        16.61 o                         
 -23   3   2        574.97        607.21        34.37 o                         
 -22   3   2        133.68        145.52        20.64 o                         
 -21   3   2        132.71         89.03        16.61 o                         
 -20   3   2        353.89        302.21        23.34 o                         
 -19   3   2         28.91         -2.26        14.35 o                         
 -18   3   2        141.01         68.48        12.69 o                         
 -17   3   2        203.97        142.89        13.83 o                         
 -16   3   2        363.58        235.93        15.30 o                         
 -15   3   2        601.67        592.47        22.45 o                         
 -14   3   2         97.08         52.40         9.20 o                         
 -13   3   2       1743.52       1617.86        25.83 o                         
 -12   3   2       1125.91        996.08        23.92 o                         
 -11   3   2         14.83          2.00         5.80 o                         
 -10   3   2          5.87         -1.69         5.16 o                         
  -9   3   2       2081.94       1952.08        27.48 o                         
  -8   3   2       2532.21       2490.23        32.13 o                         
  -7   3   2         62.24         35.30         7.45 o                         
  -6   3   2        898.95        884.30        21.97 o                         
  -5   3   2      14688.15      16479.17       109.84 o                         
  -4   3   2       1058.99       1429.40        17.00 o                         
  -3   3   2       5688.83       7147.66        84.23 o                         
  -2   3   2       2268.89       2060.66        31.54 o                         
  -1   3   2      18035.38      18656.81       124.38 o                         
   0   3   2       2031.56       1586.76        23.42 o                         
   1   3   2      13024.92      13979.69        99.18 o                         
   2   3   2       3185.52       3069.26        59.09 o                         
   3   3   2        599.05        518.77        14.19 o                         
   4   3   2        359.14        101.95        15.53 o                         
   5   3   2       1050.20        857.38        17.44 o                         
   6   3   2       2485.96       2219.21        40.75 o                         
   7   3   2        111.65         91.79         5.10 o                         
   8   3   2       3701.41       3210.67        37.41 o                         
   9   3   2         17.34          1.45         6.73 o                         
  10   3   2         64.58         12.99        10.09 o                         
  11   3   2       1265.43       1219.31        31.50 o                         
  12   3   2         42.50         15.59         5.87 o                         
  13   3   2       2743.91       2587.03        58.21 o                         
  14   3   2       2514.95       2676.37        61.44 o                         
  15   3   2         26.66         24.64        12.76 o                         
  16   3   2       1582.07       1766.73        54.69 o                         
  17   3   2       3884.39       4133.83        84.20 o                         
  18   3   2         46.67         22.72        25.54 o                         
  19   3   2        348.10        445.08        41.06 o                         
  20   3   2        843.70        882.98        57.08 o                         
  21   3   2        415.45        457.73        43.95 o                         
  22   3   2         72.58        134.40        34.64 o                         
  23   3   2        573.00        766.57        58.23 o                         
  24   3   2          6.00         34.97        20.13 o                         
 -25   4   2         26.77        -24.91        24.91 o                         
 -24   4   2         68.00         37.16        18.77 o                         
 -23   4   2          3.15        -18.26        18.26 o                         
 -22   4   2        498.96        474.38        30.41 o                         
 -21   4   2         11.13        -15.34        15.34 o                         
 -20   4   2          4.81        -16.12        16.12 o                         
 -19   4   2        640.67        609.22        30.45 o                         
 -18   4   2        210.37        173.01        17.33 o                         
 -17   4   2        109.88         63.45        12.93 o                         
 -16   4   2        486.77        457.03        20.19 o                         
 -15   4   2       1992.12       1818.67        36.66 o                         
 -14   4   2       4053.74       4053.04        51.41 o                         
 -13   4   2       1025.51        916.38        20.29 o                         
 -12   4   2        651.28        734.16        25.83 o                         
 -11   4   2       5560.56       5452.65        53.75 o                         
 -10   4   2       3336.14       3106.52        55.43 o                         
  -9   4   2       6147.74       6150.65        50.92 o                         
  -8   4   2       3232.89       2934.57        33.66 o                         
  -7   4   2       4182.54       3782.81        47.21 o                         
  -6   4   2        292.13        375.63         9.91 o                         
  -5   4   2      10522.72      11415.06        62.81 o                         
  -4   4   2        292.96         62.61        17.01 o                         
  -3   4   2        449.69        607.60        23.39 o                         
  -2   4   2       5161.85       5340.71        39.50 o                         
  -1   4   2       1392.94       1349.24        23.32 o                         
   0   4   2      13257.25      13725.92        96.27 o                         
   1   4   2      20451.99      19962.71       113.08 o                         
   2   4   2         43.05         21.36         4.15 o                         
   3   4   2      11947.03      11650.23        68.81 o                         
   4   4   2       8942.64       7978.52        99.56 o                         
   5   4   2        131.86        186.26         6.88 o                         
   6   4   2        288.17        188.64        12.13 o                         
   7   4   2       5172.38       4053.94        36.70 o                         
   8   4   2        205.12         58.48         6.16 o                         
   9   4   2        325.51        279.83         9.83 o                         
  10   4   2       1202.02       1072.45        21.79 o                         
  11   4   2        389.13        335.38        12.49 o                         
  12   4   2        367.00        334.58        12.13 o                         
  13   4   2        161.74         57.11        11.78 o                         
  14   4   2         81.75         30.79        12.48 o                         
  15   4   2       1488.77       1378.16        45.72 o                         
  16   4   2       1485.76       1401.76        62.86 o                         
  17   4   2        333.34        297.09        32.63 o                         
  18   4   2        101.61         89.06        21.11 o                         
  19   4   2          5.56        -21.86        21.86 o                         
  20   4   2         13.74         37.54        23.99 o                         
  21   4   2         11.38          6.93        22.26 o                         
  22   4   2         51.34        129.36        52.01 o                         
  23   4   2         61.63        127.62        28.01 o                         
  24   4   2         11.31         39.14        20.61 o                         
 -25   5   2          2.28        -24.77        24.77 o                         
 -24   5   2          2.24        -24.51        24.51 o                         
 -23   5   2         28.86         27.31        19.09 o                         
 -22   5   2          6.89          6.36        25.41 o                         
 -21   5   2          9.18        -17.71        17.71 o                         
 -20   5   2          9.01        -15.58        15.58 o                         
 -19   5   2        619.27        527.35        28.63 o                         
 -18   5   2        757.20        617.12        25.24 o                         
 -17   5   2       1164.61       1142.72        32.70 o                         
 -16   5   2        856.59        908.14        28.20 o                         
 -15   5   2        808.06        684.28        24.04 o                         
 -14   5   2       6447.29       6392.07       131.71 o                         
 -13   5   2          3.65          8.39         5.99 o                         
 -12   5   2       1415.38       1330.59        25.26 o                         
 -11   5   2       2783.63       2509.19        37.22 o                         
 -10   5   2        509.84        395.02        15.27 o                         
  -9   5   2      12315.77      11203.16        97.47 o                         
  -8   5   2      16776.74      17302.32       152.33 o                         
  -7   5   2         26.53         10.37         3.85 o                         
  -6   5   2      14171.10      13600.53       111.94 o                         
  -5   5   2        471.54        467.72        17.93 o                         
  -4   5   2       7797.51       7541.37        56.16 o                         
  -3   5   2       3817.89       3597.22        36.36 o                         
  -2   5   2      12756.67      13870.53        91.74 o                         
  -1   5   2       3009.42       3008.00        33.63 o                         
   0   5   2       9360.01       9753.37        39.82 o                         
   1   5   2       1058.84        844.12        16.19 o                         
   2   5   2       3363.43       3159.22        40.35 o                         
   3   5   2        328.11        170.62         9.69 o                         
   4   5   2       1416.71       1668.25        21.64 o                         
   5   5   2        508.08        390.77        15.99 o                         
   6   5   2         23.10        109.36        15.55 o                         
   7   5   2        667.13        562.48        29.13 o                         
   8   5   2        273.18         68.91        13.92 o                         
   9   5   2       2025.80       1805.37        29.78 o                         
  10   5   2        609.44        501.90        13.27 o                         
  11   5   2        341.11        235.38        12.94 o                         
  12   5   2        101.06         92.80        10.63 o                         
  13   5   2        458.31        282.83        17.09 o                         
  14   5   2        125.96         59.80        19.87 o                         
  15   5   2         71.57         -4.93        19.70 o                         
  16   5   2        166.42        106.16        30.46 o                         
  17   5   2         21.47          2.33        27.27 o                         
  18   5   2         98.57        101.94        22.36 o                         
  19   5   2        278.43        307.21        35.37 o                         
  20   5   2        171.29        191.16        31.02 o                         
  21   5   2          0.64         18.12        24.45 o                         
  22   5   2        154.99        194.04        29.34 o                         
  23   5   2         55.44         99.27        46.03 o                         
  24   5   2          1.83         23.04        40.01 o                         
 -25   6   2        510.99        548.05        44.16 o                         
 -24   6   2         55.25         80.55        24.28 o                         
 -23   6   2        174.02        221.59        30.61 o                         
 -22   6   2         66.11         98.10        23.57 o                         
 -21   6   2         30.87         22.93        19.87 o                         
 -20   6   2        755.90        820.08        44.29 o                         
 -19   6   2        462.12        440.40        34.26 o                         
 -18   6   2         32.04         45.28        18.43 o                         
 -17   6   2        607.04        558.53        23.62 o                         
 -16   6   2         77.96         52.58        12.06 o                         
 -15   6   2       5017.02       4809.60        74.73 o                         
 -14   6   2        639.96        526.55        18.01 o                         
 -13   6   2       2123.97       2024.29        32.78 o                         
 -12   6   2       1071.68        896.52        21.25 o                         
 -11   6   2        815.47        812.04        19.63 o                         
 -10   6   2       3671.49       3816.68        43.25 o                         
  -9   6   2      12423.98      12558.49       138.67 o                         
  -8   6   2        485.45        438.22        11.62 o                         
  -7   6   2      13737.41      12839.45       155.93 o                         
  -6   6   2        673.80        540.99        29.39 o                         
  -5   6   2      19413.34      20252.98       130.04 o                         
  -4   6   2       1474.83       1270.20        39.12 o                         
  -3   6   2        247.57        240.05        13.50 o                         
  -2   6   2        628.92        520.20        54.65 o                         
  -1   6   2        522.48        585.32        18.36 o                         
   0   6   2       5248.90       4917.59        30.55 o                         
   1   6   2      18664.66      18660.36        95.29 o                         
   2   6   2       1630.60       1954.12        26.87 o                         
   3   6   2       7911.79       7321.67        76.83 o                         
   4   6   2       8257.65       7507.67        59.62 o                         
   5   6   2       1426.46       1450.22        22.31 o                         
   6   6   2        526.06        445.71        39.15 o                         
   7   6   2        228.81        238.81         8.35 o                         
   8   6   2       2824.39       2521.15        75.81 o                         
   9   6   2       1064.94        947.70        16.53 o                         
  10   6   2         49.80         23.75         9.23 o                         
  11   6   2         37.19         -9.70         9.70 o                         
  12   6   2        134.42        127.21        12.78 o                         
  13   6   2        793.97        737.37        27.06 o                         
  14   6   2       3034.36       3004.08        67.59 o                         
  15   6   2       1977.85       2089.19        78.30 o                         
  16   6   2        457.27        405.05        38.36 o                         
  17   6   2        735.95        633.30        47.07 o                         
  18   6   2        339.86        261.26        33.55 o                         
  19   6   2         29.83         -1.26        34.08 o                         
  20   6   2         97.90         41.75        49.36 o                         
  21   6   2         63.20         36.43        23.59 o                         
  22   6   2        125.49         76.45        21.64 o                         
  23   6   2         66.49         41.04        21.97 o                         
 -24   7   2       1442.42       1671.67        71.73 o                         
 -23   7   2        839.70        977.28        55.84 o                         
 -22   7   2        699.60        726.66        47.25 o                         
 -21   7   2       1165.48       1175.13        56.50 o                         
 -20   7   2        143.21        208.74        28.65 o                         
 -19   7   2        626.81        672.11        41.75 o                         
 -18   7   2       3317.85       3342.84        83.82 o                         
 -17   7   2        170.52        169.36        20.45 o                         
 -16   7   2       2899.90       2768.11        58.01 o                         
 -15   7   2       3432.54       3376.93        61.91 o                         
 -14   7   2       6270.46       5832.44        69.56 o                         
 -13   7   2       4769.88       4825.51        54.03 o                         
 -12   7   2        180.64        117.11         8.67 o                         
 -11   7   2        247.15        188.45        10.10 o                         
 -10   7   2        257.55        218.10        17.48 o                         
  -9   7   2        477.85        400.20        11.18 o                         
  -8   7   2       3528.64       3703.24        41.40 o                         
  -7   7   2        185.03        120.72        12.76 o                         
  -6   7   2       3642.46       3692.49        46.31 o                         
  -5   7   2       3364.35       3283.59        55.34 o                         
  -4   7   2      13662.11      14257.91        91.00 o                         
  -3   7   2       1761.16       1588.42        28.18 o                         
  -2   7   2       7437.21       7672.86        61.09 o                         
  -1   7   2       1753.98       1566.83        19.20 o                         
   0   7   2       2134.14       2416.13        20.72 o                         
   1   7   2        466.42        451.81        30.92 o                         
   2   7   2       5141.91       5169.38        54.72 o                         
   3   7   2       1278.60       1212.57        26.12 o                         
   4   7   2       5894.29       5268.08        63.07 o                         
   5   7   2       2523.43       2374.39        31.18 o                         
   6   7   2       7851.67       6845.26        82.04 o                         
   7   7   2       4754.04       4226.69        80.05 o                         
   8   7   2        794.70        784.57        24.18 o                         
   9   7   2       4708.09       4487.30        68.88 o                         
  10   7   2        197.10        201.34        13.10 o                         
  11   7   2        412.31        363.35        19.06 o                         
  12   7   2        796.51        833.67        29.22 o                         
  13   7   2       3083.75       2904.38        54.18 o                         
  14   7   2       2153.56       2064.88        78.60 o                         
  15   7   2       2076.00       2143.08       100.18 o                         
  16   7   2       1099.09        970.96        55.26 o                         
  17   7   2        560.22        501.65        55.79 o                         
  18   7   2        354.93        281.51        35.02 o                         
  19   7   2        108.20         81.80        27.11 o                         
  20   7   2        106.87         45.52        20.12 o                         
  21   7   2        693.97        804.52        50.94 o                         
  22   7   2         24.13        -24.73        24.73 o                         
  23   7   2        436.70        522.03        44.09 o                         
 -23   8   2        878.30        961.81        56.10 o                         
 -22   8   2       2169.64       2356.19        81.66 o                         
 -21   8   2        169.95        206.22        30.46 o                         
 -20   8   2       1008.10        969.97        61.06 o                         
 -19   8   2       1293.99       1264.14        55.28 o                         
 -18   8   2         13.64         29.08        18.87 o                         
 -17   8   2       3525.03       3627.16        85.63 o                         
 -16   8   2       2498.09       2407.34        55.39 o                         
 -15   8   2       2315.49       2440.97        54.52 o                         
 -14   8   2       9108.53       9145.13        85.76 o                         
 -13   8   2         79.35         77.52        11.73 o                         
 -12   8   2       4207.52       4328.14        51.52 o                         
 -11   8   2         27.41         -3.52         7.45 o                         
 -10   8   2       2837.96       2909.07        37.66 o                         
  -9   8   2        142.87        132.04        12.18 o                         
  -8   8   2       6351.91       6582.70        57.23 o                         
  -7   8   2         77.97        109.55        12.16 o                         
  -6   8   2       7028.12       7175.64        94.08 o                         
  -5   8   2       6559.31       6609.64       110.84 o                         
  -4   8   2         26.49         34.02         8.16 o                         
  -3   8   2       3018.83       3203.40        35.52 o                         
  -2   8   2         49.11         65.73         8.95 o                         
  -1   8   2       4334.02       4234.40        38.69 o                         
   0   8   2        113.15        124.04        16.60 o                         
   1   8   2       1806.77       1577.84        16.63 o                         
   2   8   2       1299.88       1154.72        34.04 o                         
   3   8   2         81.82         84.95         5.29 o                         
   4   8   2        794.46        866.50        45.06 o                         
   5   8   2      18325.41      16976.11       203.36 o                         
   6   8   2       2629.43       2504.01        32.68 o                         
   7   8   2       9261.83       8128.19        92.27 o                         
   8   8   2       5926.65       5470.28        63.52 o                         
   9   8   2        668.33        617.25        18.49 o                         
  10   8   2        756.83        595.23        21.92 o                         
  11   8   2        207.02        138.77        14.28 o                         
  12   8   2        452.14        446.73        22.62 o                         
  13   8   2        442.73        352.13        28.70 o                         
  14   8   2       4098.72       3866.94       130.21 o                         
  15   8   2       1887.72       1715.57        73.95 o                         
  16   8   2       1037.19        948.86        59.39 o                         
  17   8   2        575.04        494.55        48.77 o                         
  18   8   2         52.03          2.07        25.35 o                         
  19   8   2         52.64         14.26        20.60 o                         
  20   8   2        763.17        859.31        51.59 o                         
  21   8   2        114.31         87.88        25.67 o                         
  22   8   2        760.65        932.96        56.28 o                         
 -23   9   2       1189.17       1304.78        63.64 o                         
 -22   9   2         25.99         26.76        21.21 o                         
 -21   9   2        657.18        713.68        52.58 o                         
 -20   9   2         74.81         47.95        19.54 o                         
 -19   9   2          1.69         -6.07        17.52 o                         
 -18   9   2        245.97        247.38        27.39 o                         
 -17   9   2        593.38        598.27        38.92 o                         
 -16   9   2        820.49        820.24        42.24 o                         
 -15   9   2       5158.80       4936.57        88.84 o                         
 -14   9   2        363.38        375.08        18.07 o                         
 -13   9   2       2581.88       2416.83        41.33 o                         
 -12   9   2         29.93         13.85         8.21 o                         
 -11   9   2        245.85        237.99        13.81 o                         
 -10   9   2         22.79         12.62         6.98 o                         
  -9   9   2       2510.92       2371.20        35.33 o                         
  -8   9   2         85.87         92.35         9.99 o                         
  -7   9   2       1909.37       2104.73        36.71 o                         
  -6   9   2        161.53        110.39         8.10 o                         
  -5   9   2        725.55        797.60        15.14 o                         
  -4   9   2       1447.78       1643.22        21.55 o                         
  -3   9   2          4.26         13.15         4.59 o                         
  -2   9   2       1312.80       1150.04        18.79 o                         
  -1   9   2       3812.91       3526.42        26.59 o                         
   0   9   2         88.88        102.09        10.15 o                         
   1   9   2         75.78        100.59         4.68 o                         
   2   9   2         64.17         34.07         4.96 o                         
   3   9   2        296.01        214.23         9.08 o                         
   4   9   2       1044.84       1088.71        16.98 o                         
   5   9   2        128.05        225.31        11.81 o                         
   6   9   2       8237.31       7851.73        60.41 o                         
   7   9   2       1625.44       1693.98        28.91 o                         
   8   9   2       4071.00       3804.14        50.43 o                         
   9   9   2        221.56        200.53        11.65 o                         
  10   9   2       2219.14       1852.60        34.33 o                         
  11   9   2         15.00         19.06        12.68 o                         
  12   9   2        358.34        364.41        29.48 o                         
  13   9   2        178.48        146.82        19.94 o                         
  14   9   2       1837.33       1793.76        75.86 o                         
  15   9   2        813.46        801.67        52.35 o                         
  16   9   2       1549.75       1644.54        81.25 o                         
  17   9   2        982.33        991.42        73.29 o                         
  18   9   2         24.25         56.96        30.49 o                         
  19   9   2         79.13        107.05        31.42 o                         
  20   9   2         72.98        115.89        54.58 o                         
  21   9   2        549.37        588.04        46.70 o                         
 -22  10   2        412.75        418.00        32.26 o                         
 -21  10   2         92.01        123.95        21.10 o                         
 -20  10   2         80.86        100.59        19.31 o                         
 -19  10   2         48.93         42.25        16.47 o                         
 -18  10   2          6.57        -15.49        15.49 o                         
 -17  10   2         66.38         37.34        13.87 o                         
 -16  10   2        114.61         83.36        16.50 o                         
 -15  10   2        408.58        388.74        25.19 o                         
 -14  10   2        569.22        590.37        22.62 o                         
 -13  10   2        963.53       1059.72        28.93 o                         
 -12  10   2         40.82         40.73        11.92 o                         
 -11  10   2       1308.61       1249.76        27.76 o                         
 -10  10   2        762.14        824.55        22.30 o                         
  -9  10   2        904.02        871.06        22.39 o                         
  -8  10   2        386.00        385.73        15.16 o                         
  -7  10   2       1131.93       1071.36        22.59 o                         
  -6  10   2        335.40        413.32        14.41 o                         
  -5  10   2       2007.99       2144.22        30.72 o                         
  -4  10   2       1014.02        974.45        18.83 o                         
  -3  10   2       2361.41       2297.61        24.56 o                         
  -2  10   2        162.78        201.94        23.95 o                         
  -1  10   2        238.69        199.98         9.05 o                         
   0  10   2       2844.70       2662.90        22.33 o                         
   1  10   2       6664.40       6489.44        38.86 o                         
   2  10   2        622.96        612.08        15.98 o                         
   3  10   2       4066.92       3806.50        36.78 o                         
   4  10   2       3615.74       3313.26        35.23 o                         
   5  10   2        279.00        232.94        10.62 o                         
   6  10   2        560.63        537.52        16.67 o                         
   7  10   2        415.34        306.43        12.41 o                         
   8  10   2         69.34         39.57        10.87 o                         
   9  10   2         58.81         37.01         9.16 o                         
  10  10   2        801.17        706.53        26.58 o                         
  11  10   2        239.26        183.43        23.90 o                         
  12  10   2       2436.35       2204.57        57.39 o                         
  13  10   2       1004.19       1093.51        41.79 o                         
  14  10   2         97.37        149.18        25.78 o                         
  15  10   2       2463.53       2470.45        75.65 o                         
  16  10   2        689.40        922.82        57.20 o                         
  17  10   2        250.74        302.10        33.71 o                         
  18  10   2       1587.53       1783.70        70.94 o                         
  19  10   2        361.65        384.41        37.79 o                         
  20  10   2        129.29        163.97        29.57 o                         
  21  10   2        612.53        819.59        73.22 o                         
 -21  11   2         42.76         63.50        23.65 o                         
 -20  11   2        280.34        284.18        26.60 o                         
 -19  11   2        245.12        261.59        24.29 o                         
 -18  11   2         82.49         77.05        17.15 o                         
 -17  11   2         13.40        -13.37        14.23 o                         
 -16  11   2          8.53        -14.80        14.80 o                         
 -15  11   2        434.94        431.97        26.36 o                         
 -14  11   2       1085.16       1151.80        35.68 o                         
 -13  11   2         11.58         26.11         9.55 o                         
 -12  11   2       4491.08       4415.82        79.10 o                         
 -11  11   2       2430.31       2453.33        40.64 o                         
 -10  11   2       1434.73       1325.29        35.46 o                         
  -9  11   2       1643.51       1622.44        31.95 o                         
  -8  11   2        202.50        129.86         9.74 o                         
  -7  11   2        146.69        140.18        10.49 o                         
  -6  11   2       2380.14       2618.03        61.39 o                         
  -5  11   2       2099.86       2082.41        34.11 o                         
  -4  11   2       2176.47       2178.39        33.50 o                         
  -3  11   2        384.90        443.00        27.54 o                         
  -2  11   2       4598.07       4632.13        37.56 o                         
  -1  11   2       2128.92       2103.67        26.98 o                         
   0  11   2        227.00        243.63        11.34 o                         
   1  11   2        435.19        528.60        17.89 o                         
   2  11   2       7857.78       7351.45        63.09 o                         
   3  11   2       6778.19       6763.89        65.90 o                         
   4  11   2       2815.11       2567.27        33.19 o                         
   5  11   2       9503.50       8862.16        97.16 o                         
   6  11   2         34.32         72.39         8.83 o                         
   7  11   2         50.99         15.29         9.37 o                         
   8  11   2        111.86         59.56        11.79 o                         
   9  11   2        591.25        576.87        19.78 o                         
  10  11   2        756.24        660.29        22.99 o                         
  11  11   2       2831.59       2792.25        56.24 o                         
  12  11   2         37.61         21.29        13.83 o                         
  13  11   2       2465.77       2347.31        60.70 o                         
  14  11   2        778.58        807.42        45.19 o                         
  15  11   2         25.65         -6.73        18.75 o                         
  16  11   2        373.08        352.92        33.24 o                         
  17  11   2        634.81        675.91        44.77 o                         
  18  11   2        396.45        422.83        39.22 o                         
  19  11   2        776.75        897.17        54.23 o                         
  20  11   2       1254.05       1372.74        66.79 o                         
 -20  12   2         67.34         30.33        16.55 o                         
 -19  12   2         36.70         18.52        24.41 o                         
 -18  12   2         33.94          2.24        16.13 o                         
 -17  12   2         41.65         -3.62        15.91 o                         
 -16  12   2        154.18        133.61        20.49 o                         
 -15  12   2        485.13        535.23        37.92 o                         
 -14  12   2        275.60        323.95        27.57 o                         
 -13  12   2       5374.60       5437.64        75.69 o                         
 -12  12   2        709.48        664.22        26.37 o                         
 -11  12   2       3088.10       3136.75        49.43 o                         
 -10  12   2       4743.29       4613.33        56.21 o                         
  -9  12   2        579.46        535.21        21.88 o                         
  -8  12   2       1255.32       1365.48        28.68 o                         
  -7  12   2       5207.70       4955.04        56.26 o                         
  -6  12   2       1235.55       1261.81        28.96 o                         
  -5  12   2       6601.72       6903.19        59.72 o                         
  -4  12   2      10360.22      10673.77        77.01 o                         
  -3  12   2       5815.70       6366.20        57.43 o                         
  -2  12   2       4233.22       4284.49        46.00 o                         
  -1  12   2        922.50       1005.56        26.60 o                         
   0  12   2       2469.85       2554.80        34.19 o                         
   1  12   2       2151.03       2303.05        34.85 o                         
   2  12   2       3631.48       3670.45        69.27 o                         
   3  12   2       4078.07       4159.62        89.66 o                         
   4  12   2       7430.69       6899.17        85.19 o                         
   5  12   2         68.63        144.89        13.76 o                         
   6  12   2        790.98        770.79        22.88 o                         
   7  12   2         77.09         81.43        10.66 o                         
   8  12   2        418.80        361.41        16.22 o                         
   9  12   2        112.70         98.91        16.83 o                         
  10  12   2        260.70        238.07        15.76 o                         
  11  12   2         19.15         -5.70        11.26 o                         
  12  12   2       1497.88       1556.34        74.37 o                         
  13  12   2         14.12         -4.86        12.37 o                         
  14  12   2        419.43        410.33        33.67 o                         
  15  12   2          9.69        -10.70        18.68 o                         
  16  12   2         95.66         53.27        20.17 o                         
  17  12   2        393.19        401.62        37.38 o                         
  18  12   2        595.24        671.73        46.63 o                         
  19  12   2        717.69        773.28        51.40 o                         
 -19  13   2         18.24        -19.80        19.80 o                         
 -18  13   2         16.33        -24.58        26.61 o                         
 -17  13   2         48.40         39.86        15.04 o                         
 -16  13   2         57.67         47.80        15.81 o                         
 -15  13   2        310.55        307.40        24.59 o                         
 -14  13   2       2016.34       2035.84        55.69 o                         
 -13  13   2         42.41        112.57        22.78 o                         
 -12  13   2       6812.04       6901.63        86.18 o                         
 -11  13   2       2576.37       2730.00        43.56 o                         
 -10  13   2         65.06        142.10        13.89 o                         
  -9  13   2       5870.34       5870.47        86.10 o                         
  -8  13   2       6074.68       5851.53        63.53 o                         
  -7  13   2        143.06        317.03        22.69 o                         
  -6  13   2      11138.51      10935.19       125.67 o                         
  -5  13   2       1715.41       1778.46        35.61 o                         
  -4  13   2       4944.45       5341.58        62.78 o                         
  -3  13   2       5709.79       6140.59        94.26 o                         
  -2  13   2       1566.10       1707.08        31.19 o                         
  -1  13   2       2446.88       2346.29        39.33 o                         
   0  13   2       2397.44       2338.61        42.79 o                         
   1  13   2         65.93        223.54        16.45 o                         
   2  13   2       4150.13       4406.63        57.94 o                         
   3  13   2       6825.80       6801.40        72.36 o                         
   4  13   2        481.46        695.35        25.48 o                         
   5  13   2       2764.59       2846.86        49.71 o                         
   6  13   2         24.63         70.59        11.85 o                         
   7  13   2        471.68        465.93        21.43 o                         
   8  13   2        608.55        562.88        26.57 o                         
   9  13   2        128.75        125.94        13.89 o                         
  10  13   2        296.30        282.07        17.45 o                         
  11  13   2        380.94        397.19        29.15 o                         
  12  13   2         20.64         13.64        13.73 o                         
  13  13   2        732.89        700.91        47.25 o                         
  14  13   2        149.82         94.12        17.35 o                         
  15  13   2         31.20         -9.74        20.29 o                         
  16  13   2        189.60        134.40        17.92 o                         
  17  13   2        310.89        342.06        29.85 o                         
 -17  14   2        417.74        383.24        28.99 o                         
 -16  14   2         89.47         58.38        15.73 o                         
 -15  14   2        217.25        204.47        24.85 o                         
 -14  14   2        254.88        272.88        23.82 o                         
 -13  14   2       1433.80       1465.15        39.23 o                         
 -12  14   2        165.39        201.31        17.34 o                         
 -11  14   2        949.75       1042.29        34.18 o                         
 -10  14   2       4069.15       4223.11        59.31 o                         
  -9  14   2       1040.63       1099.11        31.69 o                         
  -8  14   2       1270.72       1424.20        44.01 o                         
  -7  14   2       2208.33       2176.80        67.11 o                         
  -6  14   2        309.98        325.59        20.62 o                         
  -5  14   2        784.46        974.35        34.70 o                         
  -4  14   2        726.36        764.97        30.47 o                         
  -3  14   2        950.75       1109.79        36.30 o                         
  -2  14   2       1184.95       1239.44        34.43 o                         
  -1  14   2         76.60        132.65        18.88 o                         
   0  14   2       2044.62       2022.90        41.41 o                         
   1  14   2       1919.95       1774.35        39.22 o                         
   2  14   2        584.28        672.75        26.50 o                         
   3  14   2       2823.89       2653.90        41.10 o                         
   4  14   2       3809.45       3565.93        56.10 o                         
   5  14   2         24.80         84.16        15.39 o                         
   6  14   2        707.77        598.87        22.99 o                         
   7  14   2        324.86        333.70        18.16 o                         
   8  14   2        376.08        406.43        19.97 o                         
   9  14   2        232.97        257.12        35.94 o                         
  10  14   2         81.09         44.41        13.58 o                         
  11  14   2         33.24         33.25        16.02 o                         
  12  14   2        212.74        126.35        21.74 o                         
  13  14   2        135.45         92.95        19.97 o                         
  14  14   2        154.09         56.01        25.27 o                         
  15  14   2        109.71        120.51        23.63 o                         
  16  14   2         62.71         29.27        18.22 o                         
 -16  15   2        632.97        571.13        35.29 o                         
 -15  15   2         34.56         49.43        22.90 o                         
 -14  15   2        197.26        212.03        23.68 o                         
 -13  15   2        302.04        347.78        23.53 o                         
 -12  15   2        234.64        241.19        20.21 o                         
 -11  15   2        193.41        130.57        14.74 o                         
 -10  15   2         12.92         -3.70        13.30 o                         
  -9  15   2        284.69        272.66        19.18 o                         
  -8  15   2        818.84        737.05        30.42 o                         
  -7  15   2         46.56         38.54        12.45 o                         
  -6  15   2        729.19        746.39        31.86 o                         
  -5  15   2         80.87         90.70        19.19 o                         
  -4  15   2        844.43        853.82        38.66 o                         
  -3  15   2        251.90        300.68        26.58 o                         
  -2  15   2       1280.10       1321.08        41.37 o                         
  -1  15   2       1649.45       1634.74        45.65 o                         
   0  15   2         98.78        135.95        23.91 o                         
   1  15   2        747.38        756.52        32.39 o                         
   2  15   2       1817.92       1773.81        47.71 o                         
   3  15   2        594.98        632.80        35.33 o                         
   4  15   2       1421.82       1317.36        41.74 o                         
   5  15   2        632.39        630.33        26.99 o                         
   6  15   2        274.72        250.32        15.41 o                         
   7  15   2         20.96         16.51         9.85 o                         
   8  15   2         10.59         -6.70        12.22 o                         
   9  15   2          9.55         17.75        11.89 o                         
  10  15   2        234.39        232.41        18.03 o                         
  11  15   2          6.56          1.44        24.53 o                         
  12  15   2        471.74        400.65        29.88 o                         
  13  15   2         45.87         24.08        19.31 o                         
  14  15   2         25.84         31.09        19.58 o                         
 -14  16   2         33.66          2.96        18.91 o                         
 -13  16   2         41.50         21.04        14.33 o                         
 -12  16   2        164.26        154.74        21.45 o                         
 -11  16   2         23.28          8.50        16.28 o                         
 -10  16   2         39.16         19.90        13.94 o                         
  -9  16   2        148.69        105.65        16.34 o                         
  -8  16   2          3.18        -16.58        16.58 o                         
  -7  16   2        294.49        252.02        23.82 o                         
  -6  16   2          0.87        -10.63        15.95 o                         
  -5  16   2          9.29         20.18        16.05 o                         
  -4  16   2        334.92        426.81        52.85 o                         
  -3  16   2        230.36        274.86        24.86 o                         
  -2  16   2         53.05         60.46        15.33 o                         
  -1  16   2        149.65        145.63        20.23 o                         
   0  16   2        571.40        504.54        31.38 o                         
   1  16   2        622.34        531.75        28.59 o                         
   2  16   2         41.87         72.99        17.84 o                         
   3  16   2       1332.08       1154.04        58.88 o                         
   4  16   2         89.28         47.54        25.54 o                         
   5  16   2         38.04         33.26        13.19 o                         
   6  16   2         16.53         12.84        13.76 o                         
   7  16   2        108.74         82.92        17.01 o                         
   8  16   2         34.11         50.45        13.03 o                         
   9  16   2        178.03        158.36        16.01 o                         
  10  16   2        174.83        225.98        24.46 o                         
  11  16   2        539.65        497.06        33.33 o                         
  12  16   2         41.01         51.46        17.98 o                         
 -11  17   2        106.16         93.73        18.38 o                         
 -10  17   2        244.00        301.78        31.30 o                         
  -9  17   2        200.91        187.05        27.60 o                         
  -8  17   2        219.51        232.14        29.86 o                         
  -7  17   2         52.66         50.18        18.85 o                         
  -6  17   2         23.81         32.30        24.80 o                         
  -5  17   2         12.49         16.83        17.17 o                         
  -4  17   2        232.92        256.21        25.65 o                         
  -3  17   2        173.90        200.08        40.53 o                         
  -2  17   2         26.62         32.21        17.90 o                         
  -1  17   2          2.43         -9.94        16.40 o                         
   0  17   2         16.84         -2.09        15.46 o                         
   1  17   2          9.74         23.54        16.54 o                         
   2  17   2        374.26        341.73        28.25 o                         
   3  17   2         31.87         32.04        16.78 o                         
   4  17   2         25.47         23.87        16.87 o                         
   5  17   2        252.46        242.65        24.76 o                         
   6  17   2        364.70        375.83        30.20 o                         
   7  17   2        469.77        491.28        29.36 o                         
   8  17   2          7.36         23.44        15.62 o                         
   9  17   2          6.27         19.62        19.25 o                         
  10  17   2          4.56         61.45        17.65 o                         
  -8  18   2         24.82         -0.24        23.65 o                         
  -7  18   2         33.69         41.46        25.23 o                         
  -6  18   2        161.54        142.27        27.32 o                         
  -5  18   2        288.92        284.87        28.19 o                         
  -4  18   2         38.26         59.01        19.70 o                         
  -3  18   2        508.89        450.42        39.22 o                         
  -2  18   2         44.93         85.49        22.63 o                         
  -1  18   2        109.42         99.47        23.95 o                         
   0  18   2         10.90         -6.33        16.97 o                         
   1  18   2          8.48          6.55        15.93 o                         
   2  18   2         89.38         54.71        17.95 o                         
   3  18   2        259.76        262.46        26.46 o                         
   4  18   2         29.89         60.85        21.75 o                         
   5  18   2        867.32        857.95        44.39 o                         
   6  18   2        402.37        420.22        32.77 o                         
   7  18   2         73.32         57.24        19.28 o                         
 -26   1   3         43.27        132.03        27.29 o                         
 -25   1   3        410.13        501.65        41.28 o                         
 -24   1   3         51.77        245.14        26.81 o                         
 -23   1   3        368.00        453.52        32.74 o                         
 -22   1   3        115.62         92.79        19.83 o                         
 -21   1   3        293.74        335.73        25.63 o                         
 -20   1   3        777.54        902.45        37.94 o                         
 -19   1   3        526.39        469.45        27.08 o                         
 -18   1   3       2177.19       2274.03        54.29 o                         
 -17   1   3        396.67        405.72        24.97 o                         
 -16   1   3       2454.20       2316.79        55.56 o                         
 -15   1   3       1824.54       1727.11        41.00 o                         
 -14   1   3         78.45        196.28        15.08 o                         
 -13   1   3       1308.57       1270.19        32.40 o                         
 -12   1   3       5746.25       5798.18        73.02 o                         
 -11   1   3       1151.56       1104.61        27.41 o                         
 -10   1   3      19579.30      19437.87       169.73 o                         
  -9   1   3       2416.03       2444.56        35.68 o                         
  -8   1   3       7682.46       7454.45       133.23 o                         
  -7   1   3       6650.00       7179.61        62.30 o                         
  -6   1   3       1237.36       1438.26        36.72 o                         
  -5   1   3       1416.72       1515.86        25.93 o                         
  -4   1   3       5241.63       7053.79       146.63 o                         
  -3   1   3      15563.26      17657.42       142.14 o                         
  -2   1   3      12229.00      13675.21        85.30 o                         
  -1   1   3      48264.49      57292.27      1113.07 o                         
   0   1   3        916.31       1714.26        39.60 o                         
   1   1   3       2046.88       3011.84        31.43 o                         
   2   1   3      17650.69      18588.99       127.33 o                         
   3   1   3        132.16        211.46         6.75 o                         
   4   1   3        558.90        646.00        11.33 o                         
   5   1   3       8353.95       8460.70        38.50 o                         
   6   1   3        610.97        931.20        21.35 o                         
   7   1   3        127.24        228.06         9.10 o                         
   8   1   3       2722.31       3644.29        57.02 o                         
   9   1   3         41.70        127.31        14.53 o                         
  10   1   3       6116.14       5913.16        76.22 o                         
  11   1   3         30.58         65.49        10.37 o                         
  12   1   3       2878.06       2963.72        61.33 o                         
  13   1   3         69.17        153.76        18.87 o                         
  14   1   3       1149.42       1084.75        41.50 o                         
  15   1   3         11.24          9.78        14.09 o                         
  16   1   3       1386.61       1620.98        53.63 o                         
  17   1   3        337.01        357.56        28.74 o                         
  18   1   3       1965.14       2151.25        66.62 o                         
  19   1   3        411.32        405.03        32.45 o                         
  20   1   3        426.44        433.99        33.81 o                         
  21   1   3        130.68        129.48        26.92 o                         
  22   1   3        161.07        158.54        36.56 o                         
  23   1   3         10.11          6.89        20.44 o                         
  24   1   3         79.03         75.06        25.61 o                         
 -26   2   3        666.88        755.91        41.60 o                         
 -25   2   3        167.44        261.78        37.00 o                         
 -24   2   3        489.90        502.79        33.74 o                         
 -23   2   3        119.88        201.23        21.83 o                         
 -22   2   3        118.08        119.32        17.83 o                         
 -21   2   3         73.16        233.40        22.51 o                         
 -20   2   3        533.70        583.16        26.43 o                         
 -19   2   3       3084.93       3317.74        58.13 o                         
 -18   2   3        543.29        569.12        28.53 o                         
 -17   2   3       4604.21       4476.19        71.13 o                         
 -16   2   3         12.19         33.55        20.97 o                         
 -15   2   3       3426.62       3794.76        59.76 o                         
 -14   2   3        898.41        937.92        28.95 o                         
 -13   2   3       4971.73       5026.65        62.13 o                         
 -12   2   3        114.07        208.99        15.93 o                         
 -11   2   3      10957.08      12743.08       183.25 o                         
 -10   2   3       2342.69       2753.77        39.53 o                         
  -9   2   3      10259.00      10508.30        71.94 o                         
  -8   2   3        934.89       1150.71        47.26 o                         
  -7   2   3      12599.95      13451.34       110.33 o                         
  -6   2   3       3111.29       3189.58        27.80 o                         
  -5   2   3        802.37       1421.21        22.82 o                         
  -4   2   3       4217.68       4531.14        35.64 o                         
  -3   2   3      67479.59      75897.97       638.04 o                         
  -2   2   3      35858.68      40555.18       432.30 o                         
  -1   2   3      88857.84     102612.08       622.64 o                         
   0   2   3       5888.42       9000.91       100.75 o                         
   1   2   3      30344.90      35719.22       163.17 o                         
   2   2   3        467.78        669.68        19.29 o                         
   3   2   3       6236.71       6433.81        39.68 o                         
   4   2   3       2191.60       2055.89        25.32 o                         
   5   2   3        692.32       1280.25        31.97 o                         
   6   2   3       1670.51       1683.17        23.85 o                         
   7   2   3       9989.64       9513.84        93.20 o                         
   8   2   3        518.55        646.97        16.28 o                         
   9   2   3      26902.45      26355.77       161.20 o                         
  10   2   3       1690.04       1666.63        36.33 o                         
  11   2   3       6106.06       5473.35        83.49 o                         
  12   2   3        432.89        413.25        21.36 o                         
  13   2   3       6650.41       6697.27        96.20 o                         
  14   2   3        308.00        263.53        22.62 o                         
  15   2   3        658.82        824.33        38.06 o                         
  16   2   3        281.00        332.69        26.36 o                         
  17   2   3       2385.95       2543.67        69.11 o                         
  18   2   3        419.54        471.79        34.24 o                         
  19   2   3       3007.29       3366.65       104.73 o                         
  20   2   3        186.02        200.26        34.66 o                         
  21   2   3       1304.24       1517.06        74.09 o                         
  22   2   3         18.53         78.62        27.48 o                         
  23   2   3        743.22        855.09        60.42 o                         
  24   2   3         18.05          9.09        26.29 o                         
 -26   3   3        190.65        246.06        38.66 o                         
 -25   3   3         34.75         13.14        17.81 o                         
 -24   3   3         75.88        169.53        20.44 o                         
 -23   3   3        365.30        341.03        26.58 o                         
 -22   3   3         93.27        195.27        21.67 o                         
 -21   3   3         15.08        -11.06        15.23 o                         
 -20   3   3       1724.99       1714.40        50.97 o                         
 -19   3   3        871.09        795.15        34.55 o                         
 -18   3   3       4171.11       4233.06        62.65 o                         
 -17   3   3       1045.66        989.23        30.03 o                         
 -16   3   3       2947.62       3228.43        50.18 o                         
 -15   3   3       2228.92       2310.64        40.87 o                         
 -14   3   3         21.37         60.80        11.29 o                         
 -13   3   3       3449.52       3326.97        65.41 o                         
 -12   3   3       9002.59       8938.56        68.70 o                         
 -11   3   3        470.38        525.63        22.36 o                         
 -10   3   3      29030.52      29378.11       168.51 o                         
  -9   3   3         61.00        158.98        15.59 o                         
  -8   3   3      29748.48      31558.97       119.17 o                         
  -7   3   3       4372.32       4283.60        52.47 o                         
  -6   3   3       8506.43       8862.67        65.70 o                         
  -5   3   3      27875.90      31155.32       284.04 o                         
  -4   3   3      38577.73      44455.06       460.66 o                         
  -3   3   3        659.57        574.26        19.70 o                         
  -2   3   3      65890.93      73805.97       904.75 o                         
  -1   3   3          6.95         53.10        10.06 o                         
   0   3   3      33053.13      39586.13       109.45 o                         
   1   3   3        650.83        662.67        11.13 o                         
   2   3   3      11637.79      14322.76        79.43 o                         
   5   3   3        818.72       1186.52        21.73 o                         
   6   3   3       5908.83       7146.33        74.68 o                         
   7   3   3       1999.41       1873.01        29.55 o                         
   8   3   3       7576.34       9057.74        60.51 o                         
   9   3   3       2632.17       2320.10        35.40 o                         
  10   3   3       2067.86       2426.22        58.81 o                         
  11   3   3        179.44        314.36        18.13 o                         
  12   3   3        783.54        786.80        27.29 o                         
  13   3   3         72.54        158.88        16.36 o                         
  14   3   3       2714.99       2767.85        64.34 o                         
  15   3   3        263.78        264.69        23.26 o                         
  16   3   3        346.75        466.66        31.30 o                         
  17   3   3        297.88        407.13        29.60 o                         
  18   3   3       2438.67       2708.52        92.65 o                         
  19   3   3         41.15        101.07        31.71 o                         
  20   3   3       2382.82       2700.78        97.98 o                         
  21   3   3         81.18        193.71        36.56 o                         
  22   3   3       3022.15       3666.35       158.29 o                         
  23   3   3        299.51        457.19        48.37 o                         
  24   3   3        647.54        897.59        77.17 o                         
 -25   4   3         52.00         97.09        23.03 o                         
 -24   4   3         62.28         13.44        22.09 o                         
 -23   4   3        423.70        476.50        31.25 o                         
 -22   4   3         76.68         28.91        15.96 o                         
 -21   4   3        138.48        198.34        20.69 o                         
 -20   4   3       1175.95       1133.02        41.54 o                         
 -19   4   3        720.74        791.88        34.29 o                         
 -18   4   3       1714.66       1549.15        44.84 o                         
 -17   4   3       1949.81       1981.40        48.46 o                         
 -16   4   3        759.17        721.29        24.41 o                         
 -15   4   3        325.90        341.93        16.84 o                         
 -14   4   3        629.86        704.30        22.05 o                         
 -13   4   3       4183.08       4195.03        58.50 o                         
 -12   4   3        944.55        895.48        26.71 o                         
 -11   4   3      11886.92      12526.70        90.52 o                         
 -10   4   3       1076.49       1184.56        24.43 o                         
  -9   4   3       9218.08       9876.89       101.26 o                         
  -8   4   3        425.03        426.84        12.10 o                         
  -7   4   3      13369.50      13411.43        66.84 o                         
  -6   4   3      10780.99      11752.06       145.48 o                         
  -5   4   3       1780.28       2010.45        38.87 o                         
  -4   4   3      13175.95      14989.94        98.07 o                         
  -3   4   3      42242.96      45731.12       509.35 o                         
  -2   4   3       1154.76       1776.69        51.04 o                         
  -1   4   3      46386.01      51366.03       513.01 o                         
   0   4   3       9108.61       9962.11       108.62 o                         
   2   4   3      19853.36      19761.68       103.30 o                         
   3   4   3        910.64        970.90        25.29 o                         
   4   4   3      10157.44      10973.50       112.98 o                         
   5   4   3       8231.99       8672.59        68.87 o                         
   6   4   3        360.63        291.12        12.39 o                         
   7   4   3      17984.42      17575.35       104.39 o                         
   8   4   3       3664.81       3014.08        35.34 o                         
   9   4   3       2337.95       2701.16        35.54 o                         
  10   4   3        229.97        180.47        16.47 o                         
  11   4   3        385.17        550.02        22.90 o                         
  12   4   3       2867.73       2883.02        51.26 o                         
  13   4   3       1492.87       1466.31        38.83 o                         
  14   4   3         81.75        100.63        14.46 o                         
  15   4   3       1534.49       1702.70        52.19 o                         
  16   4   3        943.08        969.18        53.74 o                         
  17   4   3        778.33        791.39        51.20 o                         
  18   4   3        626.82        750.40        51.25 o                         
  19   4   3       1958.67       2042.66       129.24 o                         
  20   4   3         29.51         89.43        28.46 o                         
  21   4   3       2527.90       2930.39       105.21 o                         
  22   4   3         80.75        159.56        82.14 o                         
  23   4   3       2176.73       2599.03       103.90 o                         
 -25   5   3         11.29        -23.06        23.06 o                         
 -24   5   3        135.57        100.32        23.08 o                         
 -23   5   3          3.13        -21.70        21.70 o                         
 -22   5   3         18.26         -6.60        26.35 o                         
 -21   5   3        501.15        476.43        35.12 o                         
 -20   5   3        124.87        129.66        14.36 o                         
 -19   5   3       2180.33       2118.29        54.44 o                         
 -18   5   3        565.22        455.49        22.12 o                         
 -17   5   3         36.32         22.06         9.47 o                         
 -16   5   3       2149.55       2306.39        44.29 o                         
 -15   5   3       5197.45       5095.41        77.90 o                         
 -14   5   3         41.39         97.50        11.25 o                         
 -13   5   3       2082.32       2007.81        36.26 o                         
 -12   5   3       7298.79       7194.18        64.85 o                         
 -11   5   3       1282.47       1452.83        28.37 o                         
 -10   5   3       8691.97       8438.02        78.21 o                         
  -9   5   3        349.98        540.29        14.44 o                         
  -8   5   3       5961.63       6196.45        44.09 o                         
  -7   5   3       2426.08       2322.78        35.49 o                         
  -6   5   3        103.78        210.63        11.13 o                         
  -5   5   3      20046.59      20849.75       247.30 o                         
  -4   5   3      17265.62      17671.23        74.60 o                         
  -3   5   3       1127.75       1905.35        34.99 o                         
  -2   5   3      20202.21      22589.46       162.93 o                         
  -1   5   3      13000.23      13786.02        87.12 o                         
   1   5   3      10835.20      11073.87        75.68 o                         
   4   5   3       2248.07       2081.05        34.27 o                         
   5   5   3       3114.07       3201.85        44.58 o                         
   6   5   3       4351.17       4539.82        54.64 o                         
   7   5   3       1072.34        853.29        21.99 o                         
   8   5   3        908.25       1405.78        29.93 o                         
   9   5   3       2902.44       2860.20        36.30 o                         
  10   5   3        939.39       1181.95        27.26 o                         
  11   5   3        110.51        220.62        13.67 o                         
  12   5   3       1362.66       1270.20        34.07 o                         
  13   5   3        573.23        700.79        28.27 o                         
  14   5   3       4895.28       5046.19        88.71 o                         
  15   5   3        441.38        464.71        66.70 o                         
  16   5   3         25.24          5.78        24.95 o                         
  17   5   3       1244.72       1419.05        68.25 o                         
  18   5   3        432.09        430.84        53.95 o                         
  19   5   3        217.07        234.14        34.61 o                         
  20   5   3        567.89        613.73        64.32 o                         
  21   5   3         34.13         19.00        28.57 o                         
  22   5   3        663.38        613.71        55.30 o                         
  23   5   3        285.82        387.56        74.47 o                         
 -25   6   3          6.45         31.84        22.05 o                         
 -24   6   3          3.73        -21.75        21.75 o                         
 -23   6   3         70.23         35.84        26.63 o                         
 -22   6   3         36.66        -19.24        19.24 o                         
 -21   6   3        682.93        700.58        46.67 o                         
 -20   6   3       2730.75       2769.09       111.84 o                         
 -19   6   3         13.35         -3.24        12.43 o                         
 -18   6   3        623.73        627.31        30.27 o                         
 -17   6   3       3629.46       3640.93        70.85 o                         
 -16   6   3       2097.73       2157.13        48.29 o                         
 -15   6   3       1382.23       1399.40        35.19 o                         
 -14   6   3      13162.99      13304.16        94.28 o                         
 -13   6   3       5345.31       5310.21        75.17 o                         
 -12   6   3       3377.91       3266.99        43.86 o                         
 -11   6   3       4450.14       4513.66        44.71 o                         
 -10   6   3        390.17        337.46        12.49 o                         
  -9   6   3       2513.85       2493.23        29.88 o                         
  -8   6   3       8635.04       9254.39        71.33 o                         
  -7   6   3        234.41        257.05         9.38 o                         
  -6   6   3      12843.27      12175.35       117.74 o                         
  -5   6   3       2867.78       3473.33        42.53 o                         
  -4   6   3       6775.25       7285.30        95.24 o                         
  -3   6   3      32460.15      36001.75       170.21 o                         
  -2   6   3       5290.22       6024.14        46.29 o                         
  -1   6   3        130.84        189.71        12.77 o                         
   0   6   3       6573.70       7092.76        45.25 o                         
   1   6   3      19468.86      21124.76        86.71 o                         
   2   6   3        831.81       1429.84        32.94 o                         
   3   6   3        100.06        305.15        15.65 o                         
   4   6   3       1081.53       1622.11        48.75 o                         
   5   6   3        963.81       1015.70        26.91 o                         
   6   6   3        348.94        993.35        42.51 o                         
   7   6   3        225.61        338.81        18.95 o                         
   8   6   3         90.06        109.17         9.96 o                         
   9   6   3        717.66        853.64        20.66 o                         
  10   6   3        320.41        418.62        15.56 o                         
  11   6   3        630.61        785.53        30.88 o                         
  12   6   3       1317.85       1894.95        70.76 o                         
  13   6   3       1324.40       1256.64        48.40 o                         
  14   6   3        777.80        733.79        36.00 o                         
  15   6   3       1138.16       1329.67        49.07 o                         
  16   6   3       1033.45       1071.32        59.95 o                         
  17   6   3         11.00        -14.98        22.13 o                         
  18   6   3        246.28        367.51        53.74 o                         
  19   6   3         18.03         -9.64        48.28 o                         
  20   6   3         22.00        -34.02        34.02 o                         
  21   6   3         11.29        -28.86        28.86 o                         
  22   6   3          0.96        -37.97        37.97 o                         
  23   6   3        258.39        210.68        31.16 o                         
 -24   7   3         56.53         55.33        29.18 o                         
 -23   7   3         68.38         57.87        21.63 o                         
 -22   7   3        466.41        475.28        43.39 o                         
 -21   7   3        403.06        427.90        45.84 o                         
 -20   7   3        254.24        273.55        30.16 o                         
 -19   7   3       2916.96       3021.77        80.22 o                         
 -18   7   3        497.34        443.95        27.73 o                         
 -17   7   3        479.55        497.63        26.90 o                         
 -16   7   3       1713.04       1602.18        44.53 o                         
 -15   7   3       1742.20       1699.14        44.75 o                         
 -14   7   3          4.05          5.88         8.85 o                         
 -13   7   3       1492.81       1578.09        44.56 o                         
 -12   7   3       3475.88       3315.04        40.21 o                         
 -11   7   3         56.54         45.57         8.90 o                         
 -10   7   3        107.02        207.69        10.12 o                         
  -9   7   3       1444.98       1346.59        26.81 o                         
  -8   7   3         70.24         94.00         6.23 o                         
  -7   7   3       6181.65       6259.59        55.58 o                         
  -6   7   3       2315.89       2184.07        32.51 o                         
  -5   7   3       1441.52       1610.33        23.09 o                         
  -4   7   3       8879.14       8947.89        88.23 o                         
  -3   7   3        328.82        206.69         9.79 o                         
  -1   7   3       6706.22       6964.00        46.71 o                         
   0   7   3       7103.27       7281.26        53.60 o                         
   1   7   3         42.34         76.10        11.98 o                         
   2   7   3       3825.31       3861.65        48.45 o                         
   3   7   3        591.12        817.52        23.21 o                         
   4   7   3       1436.94       1258.88        29.36 o                         
   5   7   3        519.02        681.66        31.79 o                         
   6   7   3          3.25          9.89         5.82 o                         
   7   7   3        219.61        184.29        29.00 o                         
   8   7   3       2542.10       2248.57        42.86 o                         
   9   7   3          2.08         10.20         7.99 o                         
  10   7   3       4308.29       3962.38        61.18 o                         
  11   7   3       2947.96       2895.58        48.25 o                         
  12   7   3        169.70        107.57        13.55 o                         
  13   7   3       2129.73       2018.72        67.14 o                         
  14   7   3       1466.08       1408.56        48.46 o                         
  15   7   3        693.70        658.42        48.98 o                         
  16   7   3         79.51         19.71        24.75 o                         
  17   7   3        637.04        645.49        65.94 o                         
  18   7   3        193.81        202.30        31.30 o                         
  19   7   3         15.42         -1.02        26.40 o                         
  20   7   3        223.00        127.23        29.30 o                         
  21   7   3         35.46         -3.47        28.24 o                         
  22   7   3         78.43         30.93        22.48 o                         
 -24   8   3         22.82         30.86        20.84 o                         
 -23   8   3         59.90         42.66        23.06 o                         
 -22   8   3        139.17        215.76        44.08 o                         
 -21   8   3        646.50        579.54        40.40 o                         
 -20   8   3        188.20        199.87        39.59 o                         
 -19   8   3        293.46        346.82        31.73 o                         
 -18   8   3        294.25        292.29        28.43 o                         
 -17   8   3        209.79        279.09        23.02 o                         
 -16   8   3        228.57        338.27        20.56 o                         
 -15   8   3       1349.82       1234.21        33.86 o                         
 -14   8   3       2717.61       2690.25        43.33 o                         
 -13   8   3        313.26        992.03        37.44 o                         
 -12   8   3          6.06          1.92         7.60 o                         
 -11   8   3        421.55        738.21        30.22 o                         
 -10   8   3         33.40         63.36        12.76 o                         
  -9   8   3        981.02       1035.26        25.95 o                         
  -8   8   3         95.30        144.34        10.84 o                         
  -7   8   3        184.44        189.94         8.46 o                         
  -6   8   3       2880.00       3150.89        31.76 o                         
  -5   8   3        128.80        438.19        14.74 o                         
  -4   8   3        434.65        550.09        13.49 o                         
  -3   8   3       6608.04       7526.49        85.64 o                         
  -2   8   3       3217.45       3322.94        32.00 o                         
  -1   8   3       4182.59       4514.62        39.93 o                         
   0   8   3        360.43        505.79        20.67 o                         
   1   8   3      14739.25      14363.06       154.65 o                         
   2   8   3       1913.76       1849.49        29.94 o                         
   3   8   3       5353.20       5046.51        60.28 o                         
   4   8   3       3458.93       3462.09        50.47 o                         
   5   8   3         95.16        105.85        10.01 o                         
   6   8   3       1388.02       1256.00        37.14 o                         
   7   8   3       2905.37       2704.36        54.86 o                         
   8   8   3        926.77        760.78        28.82 o                         
   9   8   3       8947.13       8118.14        70.88 o                         
  10   8   3          4.12         30.06        12.61 o                         
  11   8   3      13628.43      12863.09       103.39 o                         
  12   8   3       4748.71       4424.19        62.52 o                         
  13   8   3         94.95        129.49        39.26 o                         
  14   8   3       1418.17       1346.64        65.32 o                         
  15   8   3       1499.59       1395.24        68.70 o                         
  16   8   3        164.72        118.52        25.77 o                         
  17   8   3        799.21        851.79       100.83 o                         
  18   8   3        230.45        225.36        40.94 o                         
  19   8   3        669.22        678.27        54.08 o                         
  20   8   3        405.43        352.78        43.78 o                         
  21   8   3        107.12         63.08        23.77 o                         
  22   8   3        513.84        543.41        45.16 o                         
 -23   9   3        244.28        356.52        36.07 o                         
 -22   9   3        261.75        211.38        23.47 o                         
 -21   9   3        259.40        304.92        43.11 o                         
 -20   9   3        692.97        698.61        39.61 o                         
 -19   9   3         28.64         20.34        15.00 o                         
 -18   9   3        339.64        360.64        26.41 o                         
 -17   9   3         20.43         21.63        14.32 o                         
 -16   9   3         94.22        112.82        13.48 o                         
 -15   9   3        150.72        386.81        22.16 o                         
 -14   9   3       1796.70       1852.09        36.92 o                         
 -13   9   3         78.73        198.21        14.38 o                         
 -12   9   3       1053.25       1467.57        32.30 o                         
 -11   9   3         92.81        128.42        11.12 o                         
 -10   9   3       5601.09       5332.90        70.08 o                         
  -9   9   3       1756.79       1712.79        31.15 o                         
  -8   9   3         88.70        102.33        13.77 o                         
  -7   9   3        216.72        574.77        19.30 o                         
  -6   9   3        355.04        479.52        13.42 o                         
  -5   9   3       1961.67       2095.40        26.31 o                         
  -4   9   3        103.98        289.06        11.21 o                         
  -3   9   3       1787.67       1730.92        23.96 o                         
  -2   9   3        102.13        293.01        10.71 o                         
  -1   9   3       5987.37       6551.63        49.85 o                         
   0   9   3       3730.51       3465.41        38.68 o                         
   1   9   3         57.02        154.40         9.52 o                         
   2   9   3       3724.20       3468.08        41.79 o                         
   3   9   3        537.05        498.73        15.72 o                         
   4   9   3       2501.30       2291.52        31.53 o                         
   5   9   3       7882.48       6902.97        79.08 o                         
   6   9   3        313.89        316.02        14.90 o                         
   7   9   3       2789.98       2474.02        40.33 o                         
   8   9   3       3105.97       3019.04        51.49 o                         
   9   9   3        468.09        477.24        19.52 o                         
  10   9   3      12693.56      11619.75       122.31 o                         
  11   9   3       3406.34       3433.04        60.70 o                         
  12   9   3       3617.94       3458.01        68.10 o                         
  13   9   3       5330.66       4999.16       124.31 o                         
  14   9   3       1357.77       1463.79        78.79 o                         
  15   9   3        873.45        790.71        55.09 o                         
  16   9   3       1804.76       1936.71        84.11 o                         
  17   9   3        232.66        229.41        36.56 o                         
  18   9   3        634.17        683.44        55.38 o                         
  19   9   3        723.92        821.65        51.94 o                         
  20   9   3       1072.10       1269.30        78.71 o                         
  21   9   3       1261.80       1497.54        77.18 o                         
 -22  10   3        219.50        238.47        25.08 o                         
 -21  10   3        427.60        337.77        28.34 o                         
 -20  10   3        108.79        103.33        23.93 o                         
 -19  10   3        228.27        182.81        22.59 o                         
 -18  10   3         79.15         24.62        18.02 o                         
 -17  10   3         61.74         57.53        19.24 o                         
 -16  10   3         82.40        174.10        19.08 o                         
 -15  10   3        288.58        217.91        18.29 o                         
 -14  10   3        134.91        320.37        17.66 o                         
 -13  10   3        908.36       1048.40        29.01 o                         
 -12  10   3        383.20        410.56        19.11 o                         
 -11  10   3        681.97        739.00        25.05 o                         
 -10  10   3         17.26         32.22         9.59 o                         
  -9  10   3       2508.18       2312.78        36.03 o                         
  -8  10   3        324.83        444.59        16.85 o                         
  -7  10   3        898.22        938.92        21.19 o                         
  -6  10   3         74.54        157.65        12.06 o                         
  -5  10   3       1994.35       1994.57        30.62 o                         
  -4  10   3        170.88        275.16        11.04 o                         
  -3  10   3       1427.04       1533.42        23.64 o                         
  -2  10   3       2857.13       3025.95        32.70 o                         
  -1  10   3       4181.21       4452.69        43.76 o                         
   0  10   3        574.20        882.78        24.64 o                         
   1  10   3       4195.97       4160.86        44.31 o                         
   2  10   3       1074.69       1040.34        22.92 o                         
   3  10   3       2273.03       2401.83        33.90 o                         
   4  10   3       1429.10       1344.67        25.93 o                         
   5  10   3         76.79         99.14         8.85 o                         
   6  10   3       3700.18       3526.83        55.91 o                         
   7  10   3        552.21        614.95        24.06 o                         
   8  10   3        602.54        548.67        23.34 o                         
   9  10   3       3451.08       3390.32        55.30 o                         
  10  10   3       1051.29        939.03        32.19 o                         
  11  10   3       5520.18       5180.43        84.82 o                         
  12  10   3       5364.10       5050.60        84.35 o                         
  13  10   3         83.48        114.02        28.87 o                         
  14  10   3       2884.85       2917.91       102.22 o                         
  15  10   3        712.70        678.35        52.67 o                         
  16  10   3        201.26        203.30        33.25 o                         
  17  10   3        220.93        244.36        30.87 o                         
  18  10   3         53.36         61.52        30.28 o                         
  19  10   3        771.59        857.66        53.22 o                         
  20  10   3        414.99        601.04        46.83 o                         
 -21  11   3         10.35        -34.59        34.67 o                         
 -20  11   3        274.60        217.80        34.97 o                         
 -19  11   3         92.41         28.89        23.70 o                         
 -18  11   3         23.54        -17.23        17.23 o                         
 -17  11   3         45.49         10.24        17.02 o                         
 -16  11   3        678.78        612.17        40.44 o                         
 -15  11   3        348.07        340.34        28.72 o                         
 -14  11   3        401.69        319.97        17.63 o                         
 -13  11   3         37.00         70.92        18.33 o                         
 -12  11   3        458.26        547.43        22.54 o                         
 -11  11   3        691.22        651.33        22.94 o                         
 -10  11   3       1051.39       1000.95        25.92 o                         
  -9  11   3        178.07        242.01        13.65 o                         
  -8  11   3        570.89        631.54        20.15 o                         
  -7  11   3         76.79        122.26        10.60 o                         
  -6  11   3        478.68        490.62        17.45 o                         
  -5  11   3        460.26        486.04        15.99 o                         
  -4  11   3        877.40        992.30        20.35 o                         
  -3  11   3       2478.71       2667.35        31.25 o                         
  -2  11   3       1211.38       1852.21        30.80 o                         
  -1  11   3        129.13        215.94        11.07 o                         
   0  11   3      12927.28      12494.98       168.73 o                         
   1  11   3       2258.49       2616.05        42.69 o                         
   2  11   3       1791.34       1752.92        31.70 o                         
   3  11   3       1518.52       1401.59        26.67 o                         
   4  11   3        153.92        146.00        10.43 o                         
   5  11   3        999.16        910.66        24.17 o                         
   6  11   3       2524.51       2259.81        37.97 o                         
   7  11   3        171.02        163.81        16.21 o                         
   8  11   3       2032.97       1813.47        38.18 o                         
   9  11   3         43.45         42.75        13.06 o                         
  10  11   3       3888.30       3527.59        66.02 o                         
  11  11   3       1161.67       1189.97        42.65 o                         
  12  11   3        622.26        606.78        32.05 o                         
  13  11   3        490.98        526.90        46.21 o                         
  14  11   3         18.67         19.87        18.58 o                         
  15  11   3        208.45        187.47        27.45 o                         
  16  11   3          1.94        -17.78        20.42 o                         
  17  11   3         75.56         43.75        25.07 o                         
  18  11   3         99.82        103.73        35.18 o                         
  19  11   3          3.23         17.62        22.09 o                         
 -20  12   3         15.70        -18.26        22.12 o                         
 -19  12   3         19.58        -22.73        22.73 o                         
 -18  12   3        176.85        105.63        27.05 o                         
 -17  12   3        163.62        130.83        22.05 o                         
 -16  12   3          2.93        -14.84        14.84 o                         
 -15  12   3        327.43        270.46        27.32 o                         
 -14  12   3          1.06        -12.79        12.79 o                         
 -13  12   3        295.74        254.93        18.05 o                         
 -12  12   3        614.86        661.11        23.07 o                         
 -11  12   3        433.12        399.72        18.38 o                         
 -10  12   3         45.61         28.70         8.82 o                         
  -9  12   3       1018.92       1023.95        26.69 o                         
  -8  12   3         84.76         65.80         9.78 o                         
  -7  12   3        789.94        864.52        24.36 o                         
  -6  12   3        857.33        821.80        23.34 o                         
  -5  12   3        326.99        332.63        14.43 o                         
  -4  12   3        129.87        248.82        12.93 o                         
  -3  12   3        233.63        373.24        19.23 o                         
  -2  12   3        186.13        232.39        21.50 o                         
  -1  12   3       1426.87       1418.66        28.15 o                         
   0  12   3         25.60         60.89        10.70 o                         
   1  12   3       3487.31       3478.87        45.72 o                         
   2  12   3       2884.15       2741.88        45.14 o                         
   3  12   3         12.47         60.83         9.89 o                         
   4  12   3        671.44        610.53        20.80 o                         
   5  12   3       1736.34       1605.44        33.24 o                         
   6  12   3         34.48         30.20         9.51 o                         
   7  12   3        670.99        586.63        21.04 o                         
   8  12   3        198.28        165.26        14.41 o                         
   9  12   3        548.61        471.21        19.97 o                         
  10  12   3         16.23         11.74        10.12 o                         
  11  12   3        332.72        270.98        17.92 o                         
  12  12   3          0.28        -16.05        16.05 o                         
  13  12   3          9.03        -13.69        16.46 o                         
  14  12   3         31.65          2.08        25.31 o                         
  15  12   3        104.20         84.59        22.92 o                         
  16  12   3         40.92         62.18        22.34 o                         
  17  12   3          5.43          8.74        20.32 o                         
  18  12   3          1.47         18.92        23.13 o                         
 -19  13   3         39.25         27.33        17.50 o                         
 -18  13   3        146.85        117.93        19.06 o                         
 -17  13   3          5.21        -16.51        16.51 o                         
 -16  13   3          3.93         -5.77        15.41 o                         
 -15  13   3         12.80         12.56        15.35 o                         
 -14  13   3          2.16         -7.71        12.11 o                         
 -13  13   3         59.31         30.73        11.00 o                         
 -12  13   3        180.69        179.80        14.47 o                         
 -11  13   3        248.50        299.33        16.82 o                         
 -10  13   3        307.59        251.53        15.62 o                         
  -9  13   3        244.51        204.01        15.10 o                         
  -8  13   3        284.75        240.85        15.47 o                         
  -7  13   3         43.37         67.88        10.49 o                         
  -6  13   3          5.96         18.23         9.25 o                         
  -5  13   3         68.51         81.44        11.70 o                         
  -4  13   3       1716.84       1700.45        37.90 o                         
  -3  13   3        437.81        541.48        21.49 o                         
  -2  13   3        715.69        892.30        26.30 o                         
  -1  13   3        913.80       1044.36        32.90 o                         
   0  13   3       1295.51       1421.24        41.95 o                         
   1  13   3        202.54        258.40        15.52 o                         
   2  13   3         98.58        171.18        13.28 o                         
   3  13   3        537.46        548.91        22.52 o                         
   4  13   3         29.33         14.57         9.24 o                         
   5  13   3        605.92        513.53        20.34 o                         
   6  13   3         12.13          7.67         9.17 o                         
   7  13   3        228.00        140.70        13.24 o                         
   8  13   3          7.30          6.89        11.04 o                         
   9  13   3         12.04         -2.37        11.59 o                         
  10  13   3        179.49        197.40        15.29 o                         
  11  13   3         23.69        -11.02        12.56 o                         
  12  13   3         39.66        -14.48        14.48 o                         
  13  13   3        363.72        336.02        25.64 o                         
  14  13   3        147.15        112.46        18.05 o                         
  15  13   3          0.13        -18.82        18.82 o                         
  16  13   3         39.44         -4.54        16.17 o                         
  17  13   3         49.39         41.06        21.48 o                         
 -17  14   3       1334.55       1318.71        44.47 o                         
 -16  14   3          6.68         -9.31        14.16 o                         
 -15  14   3        261.39        193.84        24.14 o                         
 -14  14   3         80.63         35.60        12.67 o                         
 -13  14   3         25.24          5.66        12.11 o                         
 -12  14   3          6.50          9.03        10.54 o                         
 -11  14   3        951.23       1030.18        36.33 o                         
 -10  14   3        466.67        537.46        26.82 o                         
  -9  14   3        238.81        261.24        20.85 o                         
  -8  14   3        487.38        601.96        27.83 o                         
  -7  14   3          6.33          1.41        10.81 o                         
  -6  14   3         69.26         92.42        14.11 o                         
  -5  14   3        429.78        399.57        19.61 o                         
  -4  14   3        947.01       1021.55        27.36 o                         
  -3  14   3        326.68        325.21        19.07 o                         
  -2  14   3       1618.29       1553.75        40.66 o                         
  -1  14   3         99.82        137.79        16.02 o                         
   0  14   3         41.05        131.20        15.17 o                         
   1  14   3        261.79        261.01        19.12 o                         
   2  14   3       1095.54       1149.25        32.72 o                         
   3  14   3        142.90        169.73        14.57 o                         
   4  14   3       1472.34       1422.28        33.86 o                         
   5  14   3        275.49        287.01        17.43 o                         
   6  14   3       1215.60       1281.10        35.30 o                         
   7  14   3        533.11        499.03        23.69 o                         
   8  14   3         91.57        133.94        15.04 o                         
   9  14   3         51.14         79.86        12.08 o                         
  10  14   3        190.90        152.31        16.45 o                         
  11  14   3          8.63        -15.10        15.10 o                         
  12  14   3        282.80        230.48        22.66 o                         
  13  14   3          9.49        -11.32        18.24 o                         
  14  14   3         90.57         24.88        19.13 o                         
  15  14   3         69.14         54.21        19.40 o                         
 -16  15   3       1069.54       1091.27        45.89 o                         
 -15  15   3        140.94        155.38        29.25 o                         
 -14  15   3        290.25        245.43        24.59 o                         
 -13  15   3        136.01         82.60        21.50 o                         
 -12  15   3         22.04         15.29        15.61 o                         
 -11  15   3        349.52        391.59        27.77 o                         
 -10  15   3        329.32        404.85        25.11 o                         
  -9  15   3        354.67        398.53        24.31 o                         
  -8  15   3        105.59        102.09        15.35 o                         
  -7  15   3        169.31        203.22        18.72 o                         
  -6  15   3        103.05        112.86        14.98 o                         
  -5  15   3         59.45         85.08        16.46 o                         
  -4  15   3         46.24         52.74        14.83 o                         
  -3  15   3        770.85        789.87        36.69 o                         
  -2  15   3        197.44        226.96        30.86 o                         
  -1  15   3       1495.51       1640.35        68.62 o                         
   0  15   3       1903.73       1835.88        64.23 o                         
   1  15   3         41.67        158.18        18.66 o                         
   2  15   3       1106.70       1016.87        35.80 o                         
   3  15   3        432.23        492.68        23.87 o                         
   4  15   3         89.04        120.48        14.79 o                         
   5  15   3        414.23        451.12        21.19 o                         
   6  15   3        392.72        400.78        22.07 o                         
   7  15   3        210.04        183.76        17.44 o                         
   8  15   3       1084.90        978.58        33.04 o                         
   9  15   3          8.34         41.01        14.92 o                         
  10  15   3        948.97        780.70        34.04 o                         
  11  15   3        437.05        424.23        27.16 o                         
  12  15   3         29.87         25.21        15.77 o                         
  13  15   3        605.55        606.19        41.15 o                         
  14  15   3        291.66        325.25        33.26 o                         
 -14  16   3        187.92        192.84        28.22 o                         
 -13  16   3        399.61        416.24        30.49 o                         
 -12  16   3        266.44        231.14        24.24 o                         
 -11  16   3        300.25        363.49        28.31 o                         
 -10  16   3         89.77         83.29        17.90 o                         
  -9  16   3        122.17        165.95        18.62 o                         
  -8  16   3         70.93         63.69        15.98 o                         
  -7  16   3        205.36        179.89        24.93 o                         
  -6  16   3        274.36        277.05        29.73 o                         
  -5  16   3         27.37         48.28        16.96 o                         
  -4  16   3        194.97        143.53        33.47 o                         
  -3  16   3         75.96        135.89        20.47 o                         
  -2  16   3        280.65        385.31        28.49 o                         
  -1  16   3        689.48        756.70        38.58 o                         
   0  16   3        798.06        927.15        42.24 o                         
   1  16   3       2029.64       1890.51        58.53 o                         
   2  16   3          5.13         89.39        21.70 o                         
   3  16   3        798.02        713.48        37.95 o                         
   4  16   3        145.14        144.38        18.94 o                         
   5  16   3          6.01         28.02        17.12 o                         
   6  16   3        671.88        639.06        35.35 o                         
   7  16   3        486.84        457.16        28.66 o                         
   8  16   3        883.65        979.55        34.56 o                         
   9  16   3       2533.26       2489.61        60.35 o                         
  10  16   3        131.46        233.82        25.22 o                         
  11  16   3       2001.63       1996.69        62.48 o                         
  12  16   3       1364.73       1520.40        75.67 o                         
 -11  17   3        257.37        262.21        26.51 o                         
 -10  17   3        932.29        974.27        66.90 o                         
  -9  17   3        365.93        381.71        45.00 o                         
  -8  17   3        323.92        312.68        37.45 o                         
  -7  17   3         90.78         87.53        30.62 o                         
  -6  17   3         24.46        105.27        25.90 o                         
  -5  17   3       1624.10       1895.98        69.71 o                         
  -4  17   3         97.34        322.11        36.60 o                         
  -3  17   3        498.41        592.21        43.66 o                         
  -2  17   3        328.96        449.35        31.93 o                         
  -1  17   3         52.61        142.53        22.61 o                         
   0  17   3       2415.33       2424.06        68.00 o                         
   1  17   3         65.68        288.32        31.21 o                         
   2  17   3       2952.34       2974.16       120.17 o                         
   3  17   3         41.29        266.99        34.25 o                         
   4  17   3        611.32        592.26        43.02 o                         
   5  17   3         58.18         79.11        22.47 o                         
   6  17   3         10.93         53.44        18.70 o                         
   7  17   3        245.35        222.55        24.98 o                         
   8  17   3       1879.38       1863.95        60.79 o                         
   9  17   3        108.90        276.45        27.29 o                         
  -7  18   3         14.90         24.38        19.67 o                         
  -6  18   3        576.68        747.93        56.71 o                         
  -5  18   3        501.25        655.17        59.51 o                         
  -4  18   3        703.22        796.72        63.68 o                         
  -3  18   3        396.65        548.11        53.68 o                         
  -2  18   3         61.05        145.90        53.95 o                         
  -1  18   3        778.15        773.43        48.60 o                         
   0  18   3          6.13        109.53        28.36 o                         
   1  18   3       2514.77       2271.33        79.04 o                         
   2  18   3         31.64        202.86        33.22 o                         
   3  18   3       1530.14       1560.36        71.31 o                         
   4  18   3         16.13        100.00        27.09 o                         
   5  18   3        250.04        320.20        34.16 o                         
 -26   0   4          7.77         40.06        27.38 o                         
 -25   0   4         28.36         33.05        34.35 o                         
 -24   0   4         92.72         36.51        31.32 o                         
 -23   0   4        318.27        270.10        32.34 o                         
 -22   0   4          8.68        -30.89        32.67 o                         
 -21   0   4       2617.73       2588.95        89.20 o                         
 -20   0   4       3957.23       3836.27       104.03 o                         
 -19   0   4       1501.16       1590.52        73.12 o                         
 -18   0   4       2957.70       2848.37       179.46 o                         
 -17   0   4       9969.93       9698.43       279.32 o                         
 -16   0   4         16.54          3.32        13.61 o                         
 -15   0   4       2247.24       2096.48        63.21 o                         
 -14   0   4       1742.57       1406.42        49.44 o                         
 -13   0   4       2721.41       2487.55        62.26 o                         
 -12   0   4      21629.11      21004.60       252.64 o                         
 -11   0   4        634.18        668.76        34.60 o                         
 -10   0   4      17888.40      16365.94       282.51 o                         
  -9   0   4      23487.61      22721.81       215.75 o                         
  -8   0   4        517.93        276.62        42.34 o                         
  -7   0   4      34291.75      28252.93      4351.49 o                         
  -6   0   4      12314.90      12411.14       139.66 o                         
  -5   0   4        139.14        129.40        16.85 o                         
  -4   0   4       5128.25       5577.75        87.81 o                         
  -3   0   4       4208.04       3796.63        71.94 o                         
  -2   0   4       1942.67       2178.82        54.01 o                         
  -1   0   4        126.70         73.81         8.15 o                         
   0   0   4       5705.41       6553.25       385.93 o                         
   1   0   4        246.86         60.35        15.18 o                         
   2   0   4       1357.22       1516.71        31.98 o                         
   3   0   4       1535.43       1417.18        27.58 o                         
   4   0   4      13429.53      11691.51        78.32 o                         
   5   0   4      20976.02      20871.49       199.63 o                         
   6   0   4       1212.25        780.60        42.11 o                         
   7   0   4      11402.61      10195.38        94.40 o                         
   8   0   4      10441.17      10668.20       123.46 o                         
   9   0   4       1293.37       1021.52        59.89 o                         
  10   0   4        306.20        331.49        28.02 o                         
  11   0   4         51.09         10.15        26.14 o                         
  12   0   4         56.99          5.51        19.55 o                         
  13   0   4        675.34        513.71        49.15 o                         
  14   0   4        701.29        451.71        53.36 o                         
  15   0   4       3580.62       3762.93       145.60 o                         
  16   0   4       2039.76       2093.55        75.66 o                         
  17   0   4        980.10       1145.89        59.80 o                         
  18   0   4       2417.31       2682.52       138.96 o                         
  19   0   4        163.40        249.94        32.87 o                         
  20   0   4         16.53         20.13        21.05 o                         
  21   0   4        140.92        102.02        27.60 o                         
  22   0   4         52.95         91.05        37.70 o                         
  23   0   4          6.35         30.03        31.00 o                         
 -26   1   4         23.29         48.82        19.64 o                         
 -25   1   4         86.24         61.73        16.53 o                         
 -24   1   4         77.66         46.72        37.32 o                         
 -23   1   4         42.74          0.84        32.10 o                         
 -22   1   4       1142.12       1031.72        41.16 o                         
 -21   1   4        358.30        304.98        33.50 o                         
 -20   1   4        880.74        972.69        38.07 o                         
 -19   1   4       3914.48       3793.50        69.90 o                         
 -18   1   4       2853.90       2655.64        56.34 o                         
 -17   1   4         40.77         19.99        11.55 o                         
 -16   1   4       1994.80       1873.43        43.72 o                         
 -15   1   4        558.44        548.40        23.50 o                         
 -14   1   4       2528.30       2269.21        44.40 o                         
 -13   1   4       4003.71       3816.05        54.46 o                         
 -12   1   4       1423.95       1412.97        32.12 o                         
 -11   1   4       8891.52       9006.04        75.44 o                         
 -10   1   4      18219.16      19053.92       171.23 o                         
  -9   1   4       1475.18       1447.67        44.63 o                         
  -8   1   4      15925.07      16266.66       179.94 o                         
  -7   1   4       8000.43       8629.90        74.33 o                         
  -6   1   4       1742.89       1619.50        37.82 o                         
  -5   1   4      29925.09      32771.03       154.00 o                         
  -4   1   4      10783.04      12339.08        91.70 o                         
  -3   1   4       4715.44       3248.42        46.65 o                         
  -2   1   4       5006.51       5072.21       101.80 o                         
  -1   1   4       2458.52       2847.67        44.49 o                         
   0   1   4      49319.68      49692.37       224.13 o                         
   1   1   4       8365.56       8533.77        89.91 o                         
   2   1   4       2865.71       1781.53        18.25 o                         
   3   1   4       7137.73       7006.74        79.52 o                         
   4   1   4        973.67        632.37        13.95 o                         
   5   1   4       1051.27        667.19        20.83 o                         
   6   1   4      27096.98      25704.08       122.17 o                         
   7   1   4      11884.56      11541.51       116.70 o                         
   8   1   4       1653.95       1349.51        29.76 o                         
   9   1   4       2481.53       2329.38        33.18 o                         
  10   1   4       1925.14       1882.48        36.49 o                         
  11   1   4        159.13         44.07        10.59 o                         
  12   1   4        304.79        250.03        16.79 o                         
  13   1   4         75.04        -12.50        15.08 o                         
  14   1   4       1139.80       1096.77        42.35 o                         
  15   1   4       1356.54       1478.77        50.95 o                         
  16   1   4       1171.14       1227.81        49.49 o                         
  17   1   4       1510.88       1642.53        57.21 o                         
  18   1   4         64.40         23.40        26.36 o                         
  19   1   4         88.71         61.38        25.25 o                         
  20   1   4        127.42        134.69        20.32 o                         
  21   1   4        415.92        490.59        37.29 o                         
  22   1   4          2.71        -13.53        19.02 o                         
  23   1   4         10.91        -15.52        19.87 o                         
 -26   2   4         80.23        117.56        21.63 o                         
 -25   2   4        204.33        201.47        23.31 o                         
 -24   2   4          7.73         18.76        20.37 o                         
 -23   2   4         18.77        -17.15        17.15 o                         
 -22   2   4         67.91         14.12        14.96 o                         
 -21   2   4        579.81        547.42        40.52 o                         
 -20   2   4       1168.28       1121.31        34.88 o                         
 -19   2   4        170.22        194.79        17.89 o                         
 -18   2   4        744.36        676.01        29.54 o                         
 -17   2   4         89.61         40.19        10.27 o                         
 -16   2   4        222.79        134.85        15.27 o                         
 -15   2   4         70.98         36.87        14.90 o                         
 -14   2   4        493.29        381.82        23.14 o                         
 -13   2   4       3460.95       3290.94        50.14 o                         
 -12   2   4       3765.99       3631.50        50.15 o                         
 -11   2   4       2335.48       2287.56        47.99 o                         
 -10   2   4      11691.52      11153.89       141.39 o                         
  -9   2   4       2412.72       1946.12        39.65 o                         
  -8   2   4        500.80        219.03        27.25 o                         
  -7   2   4      12048.16      11639.03        68.98 o                         
  -6   2   4       9580.41       9441.24        81.02 o                         
  -5   2   4        224.25         64.50         5.44 o                         
  -4   2   4      16825.26      18067.98       535.90 o                         
  -3   2   4       5942.99       5790.35        41.13 o                         
  -2   2   4       1573.49       1360.87        41.30 o                         
  -1   2   4      24284.53      23979.71       123.61 o                         
   0   2   4        925.65        744.87        12.64 o                         
   1   2   4       2816.02       2963.05        34.78 o                         
   2   2   4       8298.84       7627.92        86.13 o                         
   3   2   4        262.37         82.09         6.91 o                         
   4   2   4       9232.95       8926.90        68.21 o                         
   5   2   4      20599.09      19840.41       126.94 o                         
   6   2   4       3890.55       3705.68        37.07 o                         
   7   2   4       8943.97       8066.81        61.61 o                         
   8   2   4      15786.43      14974.40        93.45 o                         
   9   2   4        194.38        135.93        10.64 o                         
  10   2   4        354.37        319.57        18.59 o                         
  11   2   4       4821.93       4218.83        62.60 o                         
  12   2   4         86.04         43.90        10.59 o                         
  13   2   4       4356.54       4347.82        93.20 o                         
  14   2   4          5.91        -13.77        19.12 o                         
  15   2   4        928.28        914.16        40.32 o                         
  16   2   4        439.58        442.19        30.21 o                         
  17   2   4        420.06        386.90        29.42 o                         
  18   2   4         70.93         29.83        15.88 o                         
  19   2   4        610.56        755.08        52.20 o                         
  20   2   4        842.95        897.48        59.54 o                         
  21   2   4         12.81        -21.65        63.35 o                         
  22   2   4        246.32        289.75        39.09 o                         
  23   2   4        174.08        261.03        36.98 o                         
 -26   3   4        295.95        328.58        34.82 o                         
 -25   3   4          9.63          0.51        15.83 o                         
 -24   3   4        518.67        507.12        46.57 o                         
 -23   3   4          9.24         -6.82        18.38 o                         
 -22   3   4         14.46        -20.50        20.50 o                         
 -21   3   4        119.07         64.15        19.97 o                         
 -20   3   4         23.34         -9.13        14.08 o                         
 -19   3   4       1728.05       1580.59        53.46 o                         
 -18   3   4        483.93        455.72        31.99 o                         
 -17   3   4        477.42        437.66        21.20 o                         
 -16   3   4       2008.99       1841.52        37.85 o                         
 -15   3   4        133.53         63.04        14.22 o                         
 -14   3   4         87.26         80.84        10.31 o                         
 -13   3   4        697.77        639.34        24.56 o                         
 -12   3   4       7066.63       7043.09        70.97 o                         
 -11   3   4       4121.05       3766.20        49.33 o                         
 -10   3   4         52.75         55.61         8.78 o                         
  -9   3   4       9560.62       9291.93       101.24 o                         
  -8   3   4       2812.74       2998.86        30.22 o                         
  -7   3   4       4059.95       4234.58        53.12 o                         
  -6   3   4       4747.89       4568.61        63.57 o                         
  -5   3   4       8771.20      10062.45       116.30 o                         
  -4   3   4         43.91         52.67         3.64 o                         
  -3   3   4       9011.66       9212.50        70.26 o                         
  -2   3   4       1279.43       1316.80        20.36 o                         
  -1   3   4        437.85        457.27        15.85 o                         
   0   3   4       7113.51       6959.13       118.78 o                         
   1   3   4         32.73         21.40         4.15 o                         
   2   3   4       1199.22        952.05        32.32 o                         
   3   3   4       9715.90       9739.09       109.61 o                         
   4   3   4      12142.84      11732.93       193.85 o                         
   5   3   4       3034.00       3094.89        34.26 o                         
   6   3   4      18346.43      18557.66        92.37 o                         
   7   3   4       1193.02       1025.79        23.08 o                         
   8   3   4        496.06        411.37        16.29 o                         
   9   3   4        173.97         27.07         8.63 o                         
  10   3   4       6102.71       5812.21        60.20 o                         
  11   3   4        398.09        349.17        19.61 o                         
  12   3   4       5025.03       4880.77        74.26 o                         
  13   3   4        144.44         77.42        15.26 o                         
  14   3   4        713.44        637.47        57.14 o                         
  15   3   4         54.64         21.85        14.79 o                         
  16   3   4         40.81         -8.44        15.18 o                         
  17   3   4         62.26         34.60        18.26 o                         
  18   3   4       1622.85       1718.37        75.16 o                         
  19   3   4        567.59        603.93        50.63 o                         
  20   3   4        323.80        346.30        40.20 o                         
  21   3   4        578.54        594.51        51.59 o                         
  22   3   4        144.48        205.67        35.51 o                         
  23   3   4         74.07        111.38        32.57 o                         
 -25   4   4        973.19       1101.95        56.69 o                         
 -24   4   4        589.04        687.58        44.57 o                         
 -23   4   4         19.75        -15.32        15.32 o                         
 -22   4   4        180.39        179.46        26.71 o                         
 -21   4   4        149.29        112.70        21.67 o                         
 -20   4   4         85.47         41.42        14.74 o                         
 -19   4   4        307.10        322.65        35.63 o                         
 -18   4   4       1099.03        866.33        39.23 o                         
 -17   4   4         60.91         34.94        13.69 o                         
 -16   4   4          5.74        -12.24        12.24 o                         
 -15   4   4       1024.87       1010.61        31.69 o                         
 -14   4   4         38.56         18.43         8.79 o                         
 -13   4   4        629.96        582.52        25.77 o                         
 -12   4   4        608.26        511.79        18.40 o                         
 -11   4   4        171.01        150.59         8.80 o                         
 -10   4   4        987.67        886.91        18.57 o                         
  -9   4   4        252.01        297.28        11.08 o                         
  -8   4   4         92.61         37.86        11.84 o                         
  -7   4   4        599.70        622.99        12.47 o                         
  -6   4   4      10480.08      10524.52        81.69 o                         
  -5   4   4       5269.16       5610.22        58.17 o                         
  -4   4   4        142.20         16.01         3.13 o                         
  -3   4   4        303.69        418.10        10.85 o                         
  -2   4   4       4044.21       4046.34        43.56 o                         
  -1   4   4       3752.09       3921.12        45.15 o                         
   0   4   4        910.32        892.63        36.28 o                         
   1   4   4       2141.80       2158.03        28.14 o                         
   2   4   4        610.32        614.54        18.48 o                         
   3   4   4        449.51        433.12        16.94 o                         
   4   4   4        145.61        126.95        10.70 o                         
   5   4   4       3222.03       3292.94        60.37 o                         
   6   4   4       1520.49       1413.28        27.22 o                         
   7   4   4        166.64        127.73        10.25 o                         
   8   4   4          6.12          6.71         7.30 o                         
   9   4   4       1833.54       1677.65        29.16 o                         
  10   4   4        764.99        649.01        19.38 o                         
  11   4   4       1226.14       1200.31        29.67 o                         
  12   4   4        150.76        110.88        14.93 o                         
  13   4   4         15.07          7.01        15.80 o                         
  14   4   4          5.59        -16.32        16.32 o                         
  15   4   4        308.89        262.44        24.83 o                         
  16   4   4         95.90         65.81        25.71 o                         
  17   4   4        234.01        186.92        28.31 o                         
  18   4   4        100.87        108.26        25.68 o                         
  19   4   4       1258.16       1367.59        71.47 o                         
  20   4   4        702.70        692.51        54.89 o                         
  21   4   4         63.06         67.16        28.55 o                         
  22   4   4         32.83         35.90        28.06 o                         
  23   4   4        108.99        174.63        36.15 o                         
 -25   5   4        875.57        996.11        54.72 o                         
 -24   5   4        390.97        446.76        37.76 o                         
 -23   5   4        894.17        878.77        49.12 o                         
 -22   5   4         85.23         40.05        32.12 o                         
 -21   5   4        311.31        270.05        29.92 o                         
 -20   5   4        283.95        259.60        18.34 o                         
 -19   5   4        462.26        393.11        20.78 o                         
 -18   5   4         84.82         60.09        10.81 o                         
 -17   5   4        121.15        106.45        12.24 o                         
 -16   5   4        323.38        231.84        15.26 o                         
 -15   5   4         40.05         36.42        11.22 o                         
 -14   5   4         27.81         -9.01         9.01 o                         
 -13   5   4        124.94        137.30        11.15 o                         
 -12   5   4         62.10         38.99         7.88 o                         
 -11   5   4         86.69         62.54         8.27 o                         
 -10   5   4        263.40        238.98        10.72 o                         
  -9   5   4        453.72        521.26        14.02 o                         
  -8   5   4       1816.46       1701.03        24.04 o                         
  -7   5   4        167.57        208.50        10.83 o                         
  -6   5   4        854.42        811.88        15.35 o                         
  -5   5   4       6084.02       5693.22        88.93 o                         
  -4   5   4        614.92        661.40        12.97 o                         
  -3   5   4       3821.19       3727.13        43.12 o                         
  -2   5   4        922.32        731.17        22.08 o                         
  -1   5   4       2016.92       2273.04        46.27 o                         
   0   5   4        505.92        790.21        18.83 o                         
   1   5   4       2826.14       3054.24        36.34 o                         
   2   5   4       4266.20       3503.85        91.97 o                         
   3   5   4        351.10        316.74        14.24 o                         
   4   5   4        182.50        168.19        11.60 o                         
   5   5   4       3020.78       2412.90        55.93 o                         
   6   5   4        231.98        117.75        11.85 o                         
   7   5   4        629.23        613.84        19.88 o                         
   8   5   4       2004.27       1739.06        33.22 o                         
   9   5   4       1679.61       1410.71        30.99 o                         
  10   5   4         67.03         27.36        11.13 o                         
  11   5   4       1052.59        879.10        25.36 o                         
  12   5   4         32.03         33.23        10.68 o                         
  13   5   4        858.03        962.76        40.03 o                         
  14   5   4        351.31        269.09        24.96 o                         
  15   5   4        820.59        927.52        42.53 o                         
  16   5   4         15.99         12.25        19.69 o                         
  17   5   4        191.13        179.41        30.48 o                         
  18   5   4        249.99        228.80        32.18 o                         
  19   5   4         53.44         55.17        24.46 o                         
  20   5   4        229.32        235.48        78.42 o                         
  21   5   4         23.25        -22.94        27.37 o                         
  22   5   4         20.53         29.19        25.33 o                         
 -25   6   4        129.58        167.10        28.38 o                         
 -24   6   4        987.67       1059.27        55.80 o                         
 -23   6   4          2.56        -20.79        20.79 o                         
 -22   6   4        922.48        933.84        49.17 o                         
 -21   6   4        121.54         90.91        24.17 o                         
 -20   6   4        359.35        398.55        32.30 o                         
 -19   6   4        241.27        232.41        20.88 o                         
 -18   6   4        176.57        120.68        25.40 o                         
 -17   6   4        159.19        129.62        18.71 o                         
 -16   6   4        147.07        122.12        12.62 o                         
 -15   6   4       1543.37       1489.51        30.41 o                         
 -14   6   4       2712.51       2654.69        40.09 o                         
 -13   6   4        175.50        110.03        10.63 o                         
 -12   6   4       3443.59       3383.10        40.31 o                         
 -11   6   4        155.25        110.78        11.34 o                         
 -10   6   4       7460.44       7533.59        55.14 o                         
  -9   6   4        156.03        163.20         8.94 o                         
  -8   6   4        838.40        755.59        17.73 o                         
  -7   6   4         83.51         98.49         7.55 o                         
  -6   6   4       1307.69       1220.17        33.98 o                         
  -5   6   4        779.85        737.68        16.74 o                         
  -4   6   4       4945.55       5587.36        46.38 o                         
  -3   6   4       1119.48       1438.77        29.31 o                         
  -2   6   4       9226.17       9144.45        86.80 o                         
  -1   6   4       2667.35       2290.03        34.02 o                         
   0   6   4       2061.67       2166.02        32.80 o                         
   1   6   4        282.06        189.49        15.22 o                         
   2   6   4       1569.39       1354.46        28.17 o                         
   3   6   4       5880.20       6063.50        59.88 o                         
   4   6   4       1088.49       1166.57        31.89 o                         
   5   6   4       4236.65       4245.14        58.15 o                         
   6   6   4        142.94        108.16        10.59 o                         
   7   6   4       1000.99        808.66        24.84 o                         
   8   6   4         87.00         95.07        10.60 o                         
   9   6   4        147.53         68.72        10.93 o                         
  10   6   4       2931.31       2656.49        38.76 o                         
  11   6   4        411.38        261.55        17.14 o                         
  12   6   4         82.89         15.68        11.23 o                         
  13   6   4        674.80        696.17        44.71 o                         
  14   6   4         28.30         38.34        15.75 o                         
  15   6   4        920.44        927.81        42.94 o                         
  16   6   4        723.08        739.66        39.54 o                         
  17   6   4        358.01        286.36        35.57 o                         
  18   6   4          3.91        -29.59        29.59 o                         
  19   6   4         84.16         19.37        35.27 o                         
  20   6   4        111.71         67.14        31.59 o                         
  21   6   4        134.02         38.10        26.50 o                         
  22   6   4          4.48          4.01        24.37 o                         
 -24   7   4          0.31          4.20        19.91 o                         
 -23   7   4        397.96        376.60        34.76 o                         
 -22   7   4         31.96        -18.84        25.60 o                         
 -21   7   4       1717.56       1868.24       119.11 o                         
 -20   7   4         29.91          8.76        13.71 o                         
 -19   7   4       1547.21       1614.31        47.79 o                         
 -18   7   4        122.30         78.13        11.42 o                         
 -17   7   4        303.07        244.90        16.43 o                         
 -16   7   4        126.44         80.91        12.75 o                         
 -15   7   4       2599.75       2350.99        44.40 o                         
 -14   7   4         28.13          8.85         9.14 o                         
 -13   7   4       4985.08       4816.66        59.14 o                         
 -12   7   4       1680.21       1434.97        26.98 o                         
 -11   7   4       6093.57       6267.16        52.97 o                         
 -10   7   4       1465.79       1365.27        25.06 o                         
  -9   7   4       1684.19       1650.48        25.09 o                         
  -8   7   4        977.50       1172.03        24.60 o                         
  -7   7   4       1282.04       1302.10        25.09 o                         
  -6   7   4        274.11        281.49        13.37 o                         
  -5   7   4       3753.48       3657.30        37.04 o                         
  -4   7   4       5607.96       5419.36        44.63 o                         
  -3   7   4        753.26        727.24        15.97 o                         
  -2   7   4       6246.20       6267.39        66.26 o                         
  -1   7   4       2977.65       3366.53        50.40 o                         
   0   7   4       1327.78       1409.49        25.64 o                         
   1   7   4        138.44         95.68        10.93 o                         
   2   7   4        100.63         91.33        15.48 o                         
   3   7   4         21.17         35.02         8.66 o                         
   4   7   4       5749.34       5457.64        70.55 o                         
   5   7   4       3510.60       3424.55        52.41 o                         
   6   7   4       1517.64       1316.26        43.86 o                         
   7   7   4        964.71        926.31        30.11 o                         
   8   7   4       2310.52       2498.62        43.08 o                         
   9   7   4       1380.46       1131.78        30.00 o                         
  10   7   4       1067.16       1002.30        30.12 o                         
  11   7   4        116.57        178.90        15.20 o                         
  12   7   4        367.19        357.18        22.12 o                         
  13   7   4         46.51         22.06        14.90 o                         
  14   7   4       1310.00       1308.65        48.67 o                         
  15   7   4         39.19         16.41        16.11 o                         
  16   7   4        808.91        846.37        65.73 o                         
  17   7   4         25.75          9.06        38.29 o                         
  18   7   4        203.96        140.77        44.61 o                         
  19   7   4        168.99         84.37        59.95 o                         
  20   7   4        130.83         56.39        24.65 o                         
  21   7   4         12.30        -30.40        30.40 o                         
 -23   8   4         19.96         23.06        19.97 o                         
 -22   8   4        427.91        352.08        35.07 o                         
 -21   8   4        187.16        240.75        37.91 o                         
 -20   8   4       3198.83       3252.68        94.31 o                         
 -19   8   4         14.84         34.24        13.26 o                         
 -18   8   4       2256.00       2181.53        48.24 o                         
 -17   8   4        249.29        186.81        16.55 o                         
 -16   8   4         47.88         19.80        11.00 o                         
 -15   8   4        307.73        268.00        16.51 o                         
 -14   8   4       1231.25       1181.20        31.93 o                         
 -13   8   4        602.38        528.66        21.63 o                         
 -12   8   4       5227.95       5008.91        60.36 o                         
 -11   8   4       1513.14       1361.27        31.03 o                         
 -10   8   4       2936.77       2931.94        43.77 o                         
  -9   8   4       5013.71       4831.75        49.65 o                         
  -8   8   4         61.75         80.46        10.39 o                         
  -7   8   4         19.00         16.91         7.91 o                         
  -6   8   4       6892.49       6815.26        61.45 o                         
  -5   8   4       3480.73       3504.19        50.30 o                         
  -4   8   4       1291.25       1440.06        22.81 o                         
  -3   8   4       7235.58       7094.37        87.74 o                         
  -2   8   4        793.00        872.07        21.56 o                         
  -1   8   4        823.13        829.82        20.63 o                         
   0   8   4       1916.60       1790.21        30.38 o                         
   1   8   4       1572.86       1569.79        25.89 o                         
   2   8   4        250.58        299.81        17.95 o                         
   3   8   4       2514.67       2371.02        68.18 o                         
   4   8   4        367.55        398.37        19.31 o                         
   5   8   4       2520.37       2541.18        45.85 o                         
   6   8   4        192.81        218.33        37.74 o                         
   7   8   4       1885.34       1764.88        42.89 o                         
   8   8   4        227.61        192.12        18.96 o                         
   9   8   4        160.11        136.16        20.57 o                         
  10   8   4        185.69        188.44        15.61 o                         
  11   8   4         93.61         70.57        12.58 o                         
  12   8   4         52.07         25.55        10.93 o                         
  13   8   4       1012.16        862.85        43.29 o                         
  14   8   4        207.29        192.06        31.37 o                         
  15   8   4        957.32        941.71        58.81 o                         
  16   8   4          2.66         33.59        23.05 o                         
  17   8   4        715.92        803.19        59.70 o                         
  18   8   4         47.21         42.85        26.65 o                         
  19   8   4         10.97        -27.36        27.36 o                         
  20   8   4          4.42        -31.24        31.24 o                         
  21   8   4         29.33        -10.32        28.15 o                         
 -23   9   4         62.21         45.54        20.60 o                         
 -22   9   4         85.17         57.12        21.03 o                         
 -21   9   4        118.91         22.74        29.38 o                         
 -20   9   4         83.80         49.19        22.17 o                         
 -19   9   4       1065.77       1074.30        41.09 o                         
 -18   9   4         11.40         -3.62        11.79 o                         
 -17   9   4        447.50        447.68        22.79 o                         
 -16   9   4         12.27         -9.10        11.09 o                         
 -15   9   4        305.37        275.13        17.41 o                         
 -14   9   4        684.37        687.18        23.05 o                         
 -13   9   4        397.81        347.79        24.58 o                         
 -12   9   4         74.91         77.41        15.79 o                         
 -11   9   4       5730.92       5471.13        77.29 o                         
 -10   9   4       1008.74        989.17        24.97 o                         
  -9   9   4       3721.47       3750.55        46.82 o                         
  -8   9   4       1617.27       1627.47        43.52 o                         
  -7   9   4        135.75        173.33        15.28 o                         
  -6   9   4        492.85        519.98        16.96 o                         
  -5   9   4       3887.12       4273.95        39.99 o                         
  -4   9   4       3009.21       3218.32        35.12 o                         
  -3   9   4       8162.18       8220.53        72.35 o                         
  -2   9   4       1957.54       2236.17        31.85 o                         
  -1   9   4       1931.17       1926.60        32.25 o                         
   0   9   4        286.22        331.90        20.48 o                         
   1   9   4        183.35        253.58        14.22 o                         
   2   9   4        145.65        190.01        14.48 o                         
   3   9   4        739.44        660.10        22.41 o                         
   4   9   4       3508.35       3487.25        62.24 o                         
   5   9   4        134.35        177.70        15.95 o                         
   6   9   4       2756.90       2664.17        68.96 o                         
   7   9   4        786.89        713.14        28.66 o                         
   8   9   4        276.92        313.19        36.29 o                         
   9   9   4         62.37         70.91        15.27 o                         
  10   9   4       1021.41        810.26        28.25 o                         
  11   9   4         63.70         67.33        11.87 o                         
  12   9   4        167.79        130.00        13.69 o                         
  13   9   4         18.13          0.75        15.49 o                         
  14   9   4        564.81        535.53        45.17 o                         
  15   9   4        279.32        262.86        35.10 o                         
  16   9   4        200.85        217.67        36.60 o                         
  17   9   4          3.57         31.32        26.49 o                         
  18   9   4         12.35         32.66        28.14 o                         
  19   9   4        145.76        195.03        37.65 o                         
  20   9   4        108.87        127.47        34.77 o                         
 -22  10   4        437.54        453.22        51.68 o                         
 -21  10   4        509.99        517.68        38.93 o                         
 -20  10   4        110.65        100.27        26.33 o                         
 -19  10   4         73.62         45.81        18.23 o                         
 -18  10   4          7.61        -14.63        14.63 o                         
 -17  10   4         13.95         12.83        12.31 o                         
 -16  10   4         16.70          4.90        11.34 o                         
 -15  10   4        149.62        152.37        15.17 o                         
 -14  10   4        981.46       1063.10        29.64 o                         
 -13  10   4        349.48        300.76        22.61 o                         
 -12  10   4        261.31        258.64        14.71 o                         
 -11  10   4        875.17        964.33        27.42 o                         
 -10  10   4       1807.30       1585.97        32.83 o                         
  -9  10   4        595.85        594.87        20.57 o                         
  -8  10   4        208.18        205.11        16.26 o                         
  -7  10   4        793.93        877.03        41.69 o                         
  -6  10   4       2079.42       2141.89        38.29 o                         
  -5  10   4       1565.39       1595.45        26.41 o                         
  -4  10   4       1425.68       1537.12        26.02 o                         
  -3  10   4       2630.61       2575.96        32.82 o                         
  -2  10   4        693.44        957.17        22.14 o                         
  -1  10   4       1805.81       1815.23        32.66 o                         
   0  10   4        370.47        360.89        16.67 o                         
   1  10   4       1930.38       1984.87        41.69 o                         
   2  10   4       4905.00       4796.30        60.67 o                         
   3  10   4         73.19        110.30        16.66 o                         
   4  10   4       8043.98       7619.38       104.84 o                         
   5  10   4       3110.62       3174.08        56.47 o                         
   6  10   4        410.09        484.58        25.18 o                         
   7  10   4       1067.21       1110.03        36.23 o                         
   8  10   4       2756.68       2590.84        65.48 o                         
   9  10   4       2041.20       1845.41        65.79 o                         
  10  10   4        137.37        138.18        19.27 o                         
  11  10   4        643.93        589.72        35.71 o                         
  12  10   4         51.47         15.28        13.43 o                         
  13  10   4        185.23        176.88        24.23 o                         
  14  10   4        626.36        624.40        49.72 o                         
  15  10   4         59.92        128.75        79.12 o                         
  16  10   4        536.02        558.48        51.82 o                         
  17  10   4        846.24        993.63        66.93 o                         
  18  10   4         69.46        161.31        38.10 o                         
  19  10   4        478.13        652.82        58.12 o                         
 -21  11   4        662.63        683.71        61.17 o                         
 -20  11   4        487.58        502.22        34.53 o                         
 -19  11   4        206.04        167.57        22.33 o                         
 -18  11   4         57.46         24.66        14.88 o                         
 -17  11   4         44.90         23.69        14.28 o                         
 -16  11   4         67.10         42.76        13.23 o                         
 -15  11   4        981.11        969.13        32.45 o                         
 -14  11   4        390.44        402.35        19.89 o                         
 -13  11   4       2548.70       2735.53        44.09 o                         
 -12  11   4       1260.07       1323.08        31.21 o                         
 -11  11   4        770.45        710.51        22.81 o                         
 -10  11   4        169.35        170.45        18.16 o                         
  -9  11   4        608.57        658.69        23.26 o                         
  -8  11   4       3909.60       3681.91        53.95 o                         
  -7  11   4         84.20        102.36        13.38 o                         
  -6  11   4        513.48        570.54        23.62 o                         
  -5  11   4       1549.80       1637.89        31.14 o                         
  -4  11   4        229.29        235.40        13.70 o                         
  -3  11   4         36.76         10.27         6.68 o                         
  -2  11   4        540.35        613.93        20.46 o                         
  -1  11   4       1500.24       1654.88        29.61 o                         
   0  11   4         76.12         70.90        13.37 o                         
   1  11   4       1588.48       1579.81        38.74 o                         
   2  11   4        666.56        742.92        29.42 o                         
   3  11   4       6276.50       6070.14        98.54 o                         
   4  11   4       1602.67       1457.06        43.90 o                         
   5  11   4       1411.77       1426.54        36.57 o                         
   6  11   4       1233.57       1304.47        32.64 o                         
   7  11   4       2771.87       2491.67        50.42 o                         
   8  11   4        867.63        771.99        30.13 o                         
   9  11   4       3173.24       3031.40        56.99 o                         
  10  11   4       1110.17        898.58        33.45 o                         
  11  11   4         14.25         -0.46        12.16 o                         
  12  11   4         78.02         15.20        15.64 o                         
  13  11   4        354.65        336.38        30.02 o                         
  14  11   4         19.59         70.86        27.71 o                         
  15  11   4        841.30        844.21        60.66 o                         
  16  11   4        623.07        721.80        72.75 o                         
  17  11   4        178.86        287.74        56.38 o                         
  18  11   4        522.84        532.04        44.78 o                         
 -20  12   4        209.00        237.09        23.87 o                         
 -19  12   4         52.30         53.09        28.51 o                         
 -18  12   4         23.83         15.91        19.62 o                         
 -17  12   4        508.88        390.21        26.23 o                         
 -16  12   4        123.54        102.21        17.21 o                         
 -15  12   4        432.94        367.14        20.63 o                         
 -14  12   4       1597.84       1654.60        36.62 o                         
 -13  12   4       1390.60       1325.11        32.63 o                         
 -12  12   4       1094.04       1184.68        30.28 o                         
 -11  12   4        172.75        198.84        19.98 o                         
 -10  12   4         52.56         68.30        12.44 o                         
  -9  12   4       2440.88       2330.74        42.91 o                         
  -8  12   4        817.13        960.37        28.29 o                         
  -7  12   4       1971.49       1843.75        37.11 o                         
  -6  12   4        405.85        331.76        17.04 o                         
  -5  12   4        192.03        238.45        13.53 o                         
  -4  12   4         63.03         37.30        10.72 o                         
  -3  12   4       1121.16       1162.46        28.48 o                         
  -2  12   4        153.43        179.68        19.15 o                         
  -1  12   4          6.98          8.21         9.46 o                         
   0  12   4       1291.51       1353.17        33.25 o                         
   1  12   4        707.95        752.05        28.98 o                         
   2  12   4       1113.11       1063.48        32.06 o                         
   3  12   4        519.37        456.26        22.76 o                         
   4  12   4        896.43        778.36        29.83 o                         
   5  12   4         32.79         38.60        11.18 o                         
   6  12   4       1959.48       2132.85        42.71 o                         
   7  12   4         63.14        105.53        14.10 o                         
   8  12   4       3423.48       3156.50        53.18 o                         
   9  12   4        690.68        667.63        26.88 o                         
  10  12   4         92.95         65.05        14.03 o                         
  11  12   4        532.75        470.28        25.96 o                         
  12  12   4         13.66         -5.04        15.15 o                         
  13  12   4        682.83        658.86        34.25 o                         
  14  12   4         72.68         60.51        27.19 o                         
  15  12   4        689.25        612.63        61.95 o                         
  16  12   4        265.32        266.65        33.00 o                         
  17  12   4        603.42        706.51        48.69 o                         
 -19  13   4        164.01        123.08        17.59 o                         
 -18  13   4        111.02         53.34        16.29 o                         
 -17  13   4         21.54        -16.39        17.37 o                         
 -16  13   4        403.33        295.42        21.70 o                         
 -15  13   4        273.55        233.42        19.76 o                         
 -14  13   4        537.83        503.46        21.70 o                         
 -13  13   4        634.26        617.54        23.49 o                         
 -12  13   4        517.22        480.41        22.73 o                         
 -11  13   4        368.18        442.61        25.01 o                         
 -10  13   4        568.87        609.37        25.19 o                         
  -9  13   4        454.84        582.04        24.14 o                         
  -8  13   4       4149.65       4013.02        78.16 o                         
  -7  13   4       1339.51       1594.81        33.18 o                         
  -6  13   4         60.73         38.77        14.05 o                         
  -5  13   4        174.11        192.56        14.19 o                         
  -4  13   4         62.95        123.69        15.83 o                         
  -3  13   4       3215.24       3345.30        77.00 o                         
  -2  13   4        124.89        273.96        24.26 o                         
  -1  13   4       2328.66       2491.31        54.93 o                         
   0  13   4        173.16        283.13        21.44 o                         
   1  13   4       1111.05       1286.38        32.84 o                         
   2  13   4       1885.74       1782.50        46.24 o                         
   3  13   4         14.40         30.20        12.90 o                         
   4  13   4         90.92         75.39        12.33 o                         
   5  13   4        654.05        638.57        25.79 o                         
   6  13   4         13.65         28.67        12.97 o                         
   7  13   4       3431.77       3162.01        54.34 o                         
   8  13   4        844.44        798.50        29.38 o                         
   9  13   4        468.94        462.07        23.24 o                         
  10  13   4         67.15         34.35        11.72 o                         
  11  13   4         13.55        -12.67        12.67 o                         
  12  13   4        876.15        758.75        30.47 o                         
  13  13   4         59.70         27.54        24.01 o                         
  14  13   4        293.57        233.85        27.49 o                         
  15  13   4         13.86          6.69        21.26 o                         
  16  13   4        369.47        344.64        32.57 o                         
 -17  14   4         23.26         -9.38        16.29 o                         
 -16  14   4        140.96         73.81        17.89 o                         
 -15  14   4         13.40         -1.19        13.55 o                         
 -14  14   4        697.96        704.30        31.17 o                         
 -13  14   4        139.19        103.22        13.79 o                         
 -12  14   4         80.68        100.03        13.76 o                         
 -11  14   4        154.40        133.35        15.06 o                         
 -10  14   4        307.76        248.65        20.31 o                         
  -9  14   4        967.72        842.60        32.47 o                         
  -8  14   4         95.92        145.02        14.95 o                         
  -7  14   4       1582.05       1485.32        40.43 o                         
  -6  14   4        816.60        848.54        30.79 o                         
  -5  14   4        121.73        159.92        15.50 o                         
  -4  14   4        140.61        177.17        14.97 o                         
  -3  14   4        121.98        153.75        18.38 o                         
  -2  14   4       1361.06       1349.56        42.45 o                         
  -1  14   4         56.52         97.97        16.98 o                         
   0  14   4        459.96        488.74        27.28 o                         
   1  14   4        151.42        131.74        15.18 o                         
   2  14   4        452.58        448.09        23.14 o                         
   3  14   4         71.35         89.78        15.67 o                         
   4  14   4       1076.73       1107.19        49.90 o                         
   5  14   4        329.44        367.93        20.70 o                         
   6  14   4         87.29         63.06        12.04 o                         
   7  14   4         28.80         22.58        12.25 o                         
   8  14   4       1070.13       1023.52        33.57 o                         
   9  14   4        803.95        748.93        29.87 o                         
  10  14   4         18.94        -12.01        13.29 o                         
  11  14   4         30.14        -12.97        15.09 o                         
  12  14   4          9.35        -16.41        16.41 o                         
  13  14   4        147.57         92.49        19.92 o                         
  14  14   4          5.06        -21.97        21.97 o                         
 -15  15   4        339.89        278.98        29.07 o                         
 -14  15   4          3.53         -1.99        14.64 o                         
 -13  15   4        581.73        595.63        34.44 o                         
 -12  15   4        647.55        549.80        29.27 o                         
 -11  15   4         84.86         71.32        15.54 o                         
 -10  15   4        221.63        201.84        19.47 o                         
  -9  15   4        488.95        417.05        24.90 o                         
  -8  15   4        224.83        201.89        21.54 o                         
  -7  15   4        104.54        179.12        20.93 o                         
  -6  15   4         79.53         92.58        19.30 o                         
  -5  15   4        475.20        548.09        37.56 o                         
  -4  15   4        104.17        138.09        17.68 o                         
  -3  15   4         49.16         21.29        13.41 o                         
  -2  15   4         67.91         70.85        14.08 o                         
  -1  15   4        217.20        186.06        19.99 o                         
   0  15   4        175.12        176.81        18.86 o                         
   1  15   4        166.62        126.75        17.98 o                         
   2  15   4         53.78         81.59        14.77 o                         
   3  15   4       2660.36       2552.43        66.06 o                         
   4  15   4        628.48        702.95        31.73 o                         
   5  15   4       1091.81       1097.65        38.39 o                         
   6  15   4        501.75        468.48        30.01 o                         
   7  15   4        229.92        242.98        18.72 o                         
   8  15   4        126.48         88.00        13.94 o                         
   9  15   4        361.03        332.69        22.00 o                         
  10  15   4        573.36        532.52        26.49 o                         
  11  15   4          9.01         -8.67        15.26 o                         
  12  15   4         30.51         -0.90        24.88 o                         
  13  15   4         13.55        -14.47        23.65 o                         
 -13  16   4         96.95         79.88        18.95 o                         
 -12  16   4         36.15         37.47        17.19 o                         
 -11  16   4        444.65        429.95        30.76 o                         
 -10  16   4       1005.77        962.46        37.81 o                         
  -9  16   4         33.83        104.50        20.61 o                         
  -8  16   4        719.21        739.39        44.79 o                         
  -7  16   4         20.01         63.38        21.99 o                         
  -6  16   4        227.36        267.53        29.43 o                         
  -5  16   4          6.30         -7.19        20.70 o                         
  -4  16   4        538.91        427.01        42.91 o                         
  -3  16   4         40.71         64.55        23.69 o                         
  -2  16   4        406.59        351.11        29.81 o                         
  -1  16   4         14.67         27.06        17.63 o                         
   0  16   4        327.99        264.29        28.21 o                         
   1  16   4         30.83         55.32        19.21 o                         
   2  16   4         63.80        101.80        21.69 o                         
   3  16   4        234.29        225.03        20.16 o                         
   4  16   4        813.52        818.51        33.96 o                         
   5  16   4       1162.10       1185.82        40.58 o                         
   6  16   4         19.28         25.63        13.88 o                         
   7  16   4         87.76         73.69        15.34 o                         
   8  16   4        183.15        202.12        23.38 o                         
   9  16   4        653.95        587.62        28.24 o                         
  10  16   4          2.34         25.29        20.86 o                         
  11  16   4        681.40        606.16        32.84 o                         
 -11  17   4        242.57        249.69        25.66 o                         
 -10  17   4         84.95        123.44        35.48 o                         
  -9  17   4        358.38        343.12        33.96 o                         
  -8  17   4         31.02         56.36        20.81 o                         
  -7  17   4          9.52        -15.15        25.38 o                         
  -6  17   4        304.38        229.44        35.36 o                         
  -5  17   4        112.51        137.21        31.64 o                         
  -4  17   4        429.78        480.83        72.31 o                         
  -3  17   4         90.62        132.05        25.28 o                         
  -2  17   4          7.19         21.14        18.45 o                         
  -1  17   4        303.90        283.87        30.98 o                         
   0  17   4        280.39        242.51        38.35 o                         
   1  17   4        210.33        228.61        30.55 o                         
   2  17   4         86.31         38.61        18.46 o                         
   3  17   4        152.78        176.70        26.08 o                         
   4  17   4         85.99         62.54        20.80 o                         
   5  17   4        122.63        123.81        19.79 o                         
   6  17   4         99.48        100.09        18.62 o                         
   7  17   4         71.62         42.86        20.14 o                         
   8  17   4         63.76         50.64        18.67 o                         
  -6  18   4         39.37         25.42        31.70 o                         
  -5  18   4        320.21        352.32        45.36 o                         
  -4  18   4         26.83         89.15        42.88 o                         
  -3  18   4         25.33         31.27        24.81 o                         
  -2  18   4         11.37          3.24        18.55 o                         
  -1  18   4        197.30        147.57        25.82 o                         
   0  18   4        140.11        137.97        25.61 o                         
   1  18   4        288.44        245.28        30.90 o                         
   2  18   4        337.88        325.22        34.12 o                         
   3  18   4          1.54         15.08        19.35 o                         
   4  18   4         17.66        -23.63        23.63 o                         
 -26   1   5        291.53        259.11        29.01 o                         
 -25   1   5         28.23         -6.56        16.86 o                         
 -24   1   5         17.85        -11.44        15.18 o                         
 -23   1   5         32.76         28.93        16.76 o                         
 -22   1   5         59.28         26.11        13.98 o                         
 -21   1   5         21.19        -11.12        14.52 o                         
 -20   1   5          6.63        -10.06        13.39 o                         
 -19   1   5        170.52        152.18        16.78 o                         
 -18   1   5        142.02        121.83        14.20 o                         
 -17   1   5         74.91         35.55        16.76 o                         
 -16   1   5        160.32        100.36        12.84 o                         
 -15   1   5       3185.39       3164.91        54.08 o                         
 -14   1   5         26.04         17.73         8.94 o                         
 -13   1   5       1782.87       1784.77        44.26 o                         
 -12   1   5        121.11        120.20        12.63 o                         
 -11   1   5        979.19       1058.44        32.00 o                         
 -10   1   5        583.75        479.15        15.32 o                         
  -9   1   5       6394.22       5801.15       173.74 o                         
  -8   1   5       3176.03       3090.19        56.73 o                         
  -7   1   5       7611.63       8572.38       134.37 o                         
  -6   1   5        309.62        341.97        21.11 o                         
  -5   1   5       3758.55       3372.28        85.01 o                         
  -4   1   5       2975.84       3172.43        80.47 o                         
  -3   1   5         96.76         48.80         5.63 o                         
  -2   1   5      14580.40      15479.99        91.24 o                         
  -1   1   5       1989.86       1844.18       122.81 o                         
   0   1   5       1727.42       1779.12        26.24 o                         
   1   1   5       8240.38       8353.76        77.51 o                         
   2   1   5       1087.77       1142.86        18.58 o                         
   3   1   5       4188.34       4042.55        27.05 o                         
   4   1   5        384.32        346.35        10.09 o                         
   5   1   5        270.58        144.46         6.93 o                         
   6   1   5        315.99        193.28         8.67 o                         
   7   1   5       4299.99       4314.04        39.47 o                         
   8   1   5        180.88        174.45        11.10 o                         
   9   1   5         73.27         87.86         8.79 o                         
  10   1   5        333.80        225.12        16.07 o                         
  11   1   5        217.90        249.16        16.40 o                         
  12   1   5        427.87        262.31        22.62 o                         
  13   1   5       1605.15       1486.91        48.00 o                         
  14   1   5         93.62         17.47        15.64 o                         
  15   1   5        107.82         30.62        21.09 o                         
  16   1   5        750.67        664.39        52.88 o                         
  17   1   5         35.72         29.06        20.19 o                         
  18   1   5        153.15        188.89        22.26 o                         
  19   1   5        265.38        309.23        25.57 o                         
  20   1   5        223.61        338.57        32.34 o                         
  21   1   5        386.04        533.31        38.90 o                         
  22   1   5          6.42         77.25        31.93 o                         
 -26   2   5        509.85        513.79        34.36 o                         
 -25   2   5        226.82        183.20        21.96 o                         
 -24   2   5         45.71         25.65        15.44 o                         
 -23   2   5         33.63          4.05        14.34 o                         
 -22   2   5         31.98         -2.14        27.77 o                         
 -21   2   5          5.35        -25.72        25.72 o                         
 -20   2   5        918.13        950.88        59.07 o                         
 -19   2   5        436.86        384.31        30.85 o                         
 -18   2   5       1635.37       1540.41        71.37 o                         
 -17   2   5        118.68         80.77        16.43 o                         
 -16   2   5       2826.43       2672.11        61.54 o                         
 -15   2   5        179.21         85.08        20.73 o                         
 -14   2   5       2198.25       1961.74        48.97 o                         
 -13   2   5        801.46        659.98        28.76 o                         
 -12   2   5        892.14        743.62        21.29 o                         
 -11   2   5          8.02         -3.02         6.25 o                         
 -10   2   5        122.27         47.44        13.74 o                         
  -9   2   5       1005.29        761.57        15.74 o                         
  -8   2   5      17173.40      17173.32       131.90 o                         
  -7   2   5        528.50        229.39        14.97 o                         
  -6   2   5      21803.52      22770.44       143.49 o                         
  -5   2   5        336.85        210.80        10.12 o                         
  -4   2   5       1325.18       1401.20        29.86 o                         
  -3   2   5        392.06        388.76        12.04 o                         
  -2   2   5       7579.52       7818.60        82.22 o                         
  -1   2   5       1986.60       1946.27        33.49 o                         
   0   2   5       3295.51       2865.60        42.61 o                         
   1   2   5       7304.43       7155.25        57.19 o                         
   2   2   5      14092.08      13489.99        87.99 o                         
   3   2   5       1662.29       1412.41        29.22 o                         
   4   2   5      15470.80      14085.00       154.98 o                         
   5   2   5       1265.49        999.38        50.06 o                         
   6   2   5       1610.50       1637.02        25.18 o                         
   7   2   5       4943.47       4394.65        44.30 o                         
   8   2   5        112.32        111.25         9.18 o                         
   9   2   5       1285.66       1117.22        24.77 o                         
  10   2   5       2685.98       2471.47        36.78 o                         
  11   2   5        316.60        323.78        20.28 o                         
  12   2   5       4013.28       4165.94        67.05 o                         
  13   2   5        132.36         73.11        13.55 o                         
  14   2   5       1874.31       2002.56        50.79 o                         
  15   2   5       2094.81       2318.45        64.84 o                         
  16   2   5         73.17         51.88        16.01 o                         
  17   2   5        193.91        161.16        22.44 o                         
  18   2   5        200.37        225.06        25.18 o                         
  19   2   5          2.64        -13.20        21.95 o                         
  20   2   5        265.93        319.96        30.64 o                         
  21   2   5          5.42         -8.69        20.35 o                         
  22   2   5        199.36        210.33        28.23 o                         
 -25   3   5        635.31        645.10        36.32 o                         
 -24   3   5        113.26         68.30        15.89 o                         
 -23   3   5         82.22         15.81        18.07 o                         
 -22   3   5         60.72         10.18        17.66 o                         
 -21   3   5        135.56         97.92        16.54 o                         
 -20   3   5         76.87         54.18        14.03 o                         
 -19   3   5       4779.28       4285.43       103.12 o                         
 -18   3   5       2201.54       2106.71        59.72 o                         
 -17   3   5       3319.38       3156.36        59.16 o                         
 -16   3   5       1011.67        996.56        46.97 o                         
 -15   3   5        831.73        758.29        31.66 o                         
 -14   3   5        249.09        104.57        15.63 o                         
 -13   3   5        535.56        628.77        18.94 o                         
 -12   3   5        159.26        111.95        13.41 o                         
 -11   3   5        197.61         80.96        12.57 o                         
 -10   3   5       1387.06       1378.15        23.96 o                         
  -9   3   5       3255.83       3255.21        34.46 o                         
  -8   3   5       2118.27       2046.62        36.06 o                         
  -7   3   5      10953.91      12176.31        97.30 o                         
  -6   3   5       1073.95        899.30        27.50 o                         
  -5   3   5      13275.59      12429.28       233.76 o                         
  -4   3   5        629.90        618.02        18.63 o                         
  -3   3   5       6627.60       6110.93        60.27 o                         
  -2   3   5       7334.92       6866.16        66.95 o                         
  -1   3   5        715.40        818.29        37.32 o                         
   0   3   5      25170.35      23308.62       238.56 o                         
   1   3   5      17221.88      16552.26       125.68 o                         
   2   3   5       2101.63       1586.57        41.48 o                         
   3   3   5      29147.17      27153.00       256.25 o                         
   4   3   5       6591.44       6235.76        59.01 o                         
   5   3   5       8304.22       7159.54        58.41 o                         
   6   3   5      16556.60      15326.76        82.28 o                         
   7   3   5       1276.19       1270.70        28.07 o                         
   8   3   5       7739.70       7959.92        77.36 o                         
   9   3   5       4275.87       4207.58        52.18 o                         
  10   3   5        484.64        411.56        20.66 o                         
  11   3   5      10429.39      10324.69        86.70 o                         
  12   3   5        639.82        681.73        29.32 o                         
  13   3   5       5881.58       6156.42        84.47 o                         
  14   3   5       3716.73       3809.63        69.79 o                         
  15   3   5         83.20         82.15        21.92 o                         
  16   3   5        876.79        827.15        42.59 o                         
  17   3   5        193.69        190.46        28.34 o                         
  18   3   5        155.19        104.76        25.70 o                         
  19   3   5          9.72        -26.36        26.36 o                         
  20   3   5         22.28        -13.00        23.75 o                         
  21   3   5          5.82         -3.21        23.79 o                         
  22   3   5         19.08        -12.34        23.57 o                         
 -25   4   5        214.16        244.89        31.03 o                         
 -24   4   5        359.51        369.49        28.22 o                         
 -23   4   5        244.32        229.94        22.13 o                         
 -22   4   5         11.33        -16.35        16.35 o                         
 -21   4   5        263.10        216.96        22.30 o                         
 -20   4   5       1838.59       1860.35        61.29 o                         
 -19   4   5         87.27         89.50        15.31 o                         
 -18   4   5       6534.54       6259.86       119.89 o                         
 -17   4   5       2520.74       2280.59        66.01 o                         
 -16   4   5        637.89        448.49        24.03 o                         
 -15   4   5       2227.01       2253.39        43.05 o                         
 -14   4   5         24.47         21.06         8.09 o                         
 -13   4   5        160.88         71.35        12.44 o                         
 -12   4   5        233.45        205.75        13.33 o                         
 -11   4   5        444.77        415.83        13.80 o                         
 -10   4   5        345.64        234.87        27.84 o                         
  -9   4   5        270.97        238.04        21.69 o                         
  -8   4   5       1963.30       1933.61        35.49 o                         
  -7   4   5       4876.39       5314.30       145.04 o                         
  -6   4   5       4605.82       4711.88        34.41 o                         
  -5   4   5       1018.08        828.90        58.55 o                         
  -4   4   5      12436.87      12881.49       103.41 o                         
  -3   4   5        106.46        128.10        11.34 o                         
  -2   4   5      22430.84      23389.54       150.30 o                         
  -1   4   5      20969.71      20999.97       113.68 o                         
   0   4   5         26.51         81.35         7.46 o                         
   1   4   5      11544.25      11894.92        71.85 o                         
   2   4   5      39069.03      39229.70       164.54 o                         
   3   4   5        223.85        216.31        18.49 o                         
   4   4   5      31789.62      31252.72       239.92 o                         
   5   4   5      11731.63      11869.90       135.48 o                         
   6   4   5       8667.74       8511.09        77.49 o                         
   7   4   5      12487.75      11884.85        90.85 o                         
   8   4   5         62.37         58.40         9.54 o                         
   9   4   5       3723.50       3617.38        49.84 o                         
  10   4   5       6872.03       6959.86       124.02 o                         
  11   4   5        182.52        132.15        15.14 o                         
  12   4   5       8993.69       9288.17        90.97 o                         
  13   4   5       6825.52       7125.22        90.22 o                         
  14   4   5       1124.90       1229.06        41.68 o                         
  15   4   5       3279.49       3465.35        82.23 o                         
  16   4   5        642.78        638.10        37.92 o                         
  17   4   5         52.74          8.96        20.37 o                         
  18   4   5         37.26         43.70        21.88 o                         
  19   4   5        306.64        311.23        38.66 o                         
  20   4   5         80.65         14.41        25.60 o                         
  21   4   5         13.73         13.31        37.10 o                         
  22   4   5          5.99        -14.87        24.60 o                         
 -25   5   5         28.57         80.44        23.02 o                         
 -24   5   5        686.49        698.41        44.93 o                         
 -23   5   5         52.84         93.01        19.90 o                         
 -22   5   5        275.52        240.83        22.11 o                         
 -21   5   5        232.10        211.07        20.40 o                         
 -20   5   5        463.73        456.70        31.49 o                         
 -19   5   5       2354.44       2120.35        53.41 o                         
 -18   5   5        947.58        943.17        31.19 o                         
 -17   5   5        366.22        278.30        19.74 o                         
 -16   5   5       2835.42       2689.78        59.67 o                         
 -15   5   5        251.46        260.67        13.55 o                         
 -14   5   5        224.14        181.15        17.27 o                         
 -13   5   5        392.58        310.68        16.92 o                         
 -12   5   5       1194.02       1230.06        24.53 o                         
 -11   5   5       3421.69       3487.90        38.85 o                         
 -10   5   5        290.32        237.99         9.79 o                         
  -9   5   5        455.90        465.03        25.83 o                         
  -8   5   5        405.63        468.99        36.84 o                         
  -7   5   5       1149.61       1288.12        39.95 o                         
  -6   5   5       1245.39       1596.20        61.73 o                         
  -5   5   5       7854.35       8406.84        61.88 o                         
  -4   5   5       1551.89       1845.75        43.70 o                         
  -3   5   5      29023.62      28641.98       161.58 o                         
  -2   5   5        222.67        438.24        30.43 o                         
  -1   5   5       8954.99       8850.19        67.45 o                         
   0   5   5      16823.33      15660.54        95.54 o                         
   1   5   5       7921.56       7722.42       104.58 o                         
   2   5   5       4266.73       4365.21        55.00 o                         
   3   5   5      21151.90      20655.66       171.14 o                         
   4   5   5       9032.60       8210.48        86.01 o                         
   5   5   5      11788.76      11377.14        90.21 o                         
   6   5   5       7256.36       6989.20        73.25 o                         
   7   5   5        262.26        180.92        12.65 o                         
   8   5   5       5832.85       5756.02        86.00 o                         
   9   5   5        192.68        210.12        15.32 o                         
  10   5   5       1744.91       1521.36        30.81 o                         
  11   5   5       4571.00       4683.56        59.99 o                         
  12   5   5        506.74        599.32        23.39 o                         
  13   5   5       1084.97       1164.18        46.44 o                         
  14   5   5       8397.63       8674.69       125.37 o                         
  15   5   5        121.02        158.11        25.59 o                         
  16   5   5       1630.03       1772.20        62.15 o                         
  17   5   5         56.80         59.19        21.90 o                         
  18   5   5        157.67        176.92        32.38 o                         
  19   5   5        132.27        102.10        27.15 o                         
  20   5   5        141.61        186.57        34.92 o                         
  21   5   5         15.78         24.76        26.41 o                         
  22   5   5        227.47        310.69        43.22 o                         
 -24   6   5        701.02        895.47        50.79 o                         
 -23   6   5        334.33        323.42        32.01 o                         
 -22   6   5         21.50          9.62        19.30 o                         
 -21   6   5          2.71        -17.04        17.04 o                         
 -20   6   5          9.56        -14.05        14.05 o                         
 -19   6   5        327.37        328.29        23.49 o                         
 -18   6   5         82.39         23.90        14.60 o                         
 -17   6   5       1436.71       1377.16        45.24 o                         
 -16   6   5       4269.69       4359.49        64.80 o                         
 -15   6   5        467.22        457.35        18.95 o                         
 -14   6   5        743.08        802.08        21.77 o                         
 -13   6   5         29.42         39.31         7.13 o                         
 -12   6   5       4394.61       4213.52        45.35 o                         
 -11   6   5        235.32        260.56        12.07 o                         
 -10   6   5       5458.32       5711.26        44.76 o                         
  -9   6   5       1647.32       1352.60        21.27 o                         
  -8   6   5        231.84        220.06        17.12 o                         
  -7   6   5        722.02        814.56        17.65 o                         
  -6   6   5         26.31         41.27         6.62 o                         
  -5   6   5       1667.69       1722.22        26.90 o                         
  -4   6   5       2142.66       2185.17        33.45 o                         
  -3   6   5       1173.47       1190.05        25.20 o                         
  -2   6   5       1599.44       1895.25        36.52 o                         
  -1   6   5       3955.97       3819.69        54.82 o                         
   0   6   5       4201.78       4081.90        56.72 o                         
   1   6   5       2473.60       2398.90        43.08 o                         
   2   6   5       6075.82       5967.35       118.26 o                         
   3   6   5       1078.22       1027.37        26.62 o                         
   4   6   5       2714.60       2414.78        73.63 o                         
   5   6   5       6432.74       6230.29        70.53 o                         
   6   6   5        752.35        800.15        27.38 o                         
   7   6   5       1945.52       1829.92        36.64 o                         
   8   6   5        228.51        248.52        15.20 o                         
   9   6   5       2047.86       1963.52        40.04 o                         
  10   6   5         89.45         62.45        11.08 o                         
  11   6   5        347.52        341.31        19.48 o                         
  12   6   5         34.42          5.36        12.66 o                         
  13   6   5       3211.70       3307.45        64.51 o                         
  14   6   5        604.24        779.51        41.89 o                         
  15   6   5       3538.39       3652.63        84.66 o                         
  16   6   5        117.19         60.54        17.94 o                         
  17   6   5         43.65         33.48        19.50 o                         
  18   6   5        112.75        125.18        54.92 o                         
  19   6   5          4.46        -21.07        44.61 o                         
  20   6   5         47.59         61.51        28.87 o                         
  21   6   5         76.66         72.98        32.67 o                         
 -24   7   5        353.73        397.71        37.14 o                         
 -23   7   5        505.40        586.27        41.82 o                         
 -22   7   5          2.65        -21.62        21.62 o                         
 -21   7   5         28.13         15.79        14.32 o                         
 -20   7   5        522.59        605.89        32.02 o                         
 -19   7   5         11.45          6.97        13.75 o                         
 -18   7   5       2059.00       2003.15        47.32 o                         
 -17   7   5       2299.51       2304.58        46.74 o                         
 -16   7   5        701.09        660.52        25.41 o                         
 -15   7   5       3827.58       3831.55        75.95 o                         
 -14   7   5        438.88        428.00        19.24 o                         
 -13   7   5        525.35        468.95        19.20 o                         
 -12   7   5        837.12        791.32        23.68 o                         
 -11   7   5       3987.24       3773.43        38.44 o                         
 -10   7   5        714.73        701.02        16.71 o                         
  -9   7   5       2975.02       2950.74        34.00 o                         
  -8   7   5        651.90        622.17        15.87 o                         
  -7   7   5       2902.35       2889.74        40.32 o                         
  -6   7   5         13.66         30.32         6.62 o                         
  -5   7   5        416.09        272.28        12.14 o                         
  -4   7   5        261.65        167.34        10.11 o                         
  -3   7   5       4113.64       4008.58        55.59 o                         
  -2   7   5        173.41        209.82        14.54 o                         
  -1   7   5       2909.21       2646.50        39.88 o                         
   0   7   5       5350.46       5513.11        74.30 o                         
   1   7   5         12.57         35.01         7.97 o                         
   2   7   5        264.74        231.35        14.30 o                         
   3   7   5        197.70        163.16        12.78 o                         
   4   7   5       3963.55       4003.26        55.23 o                         
   5   7   5         62.37         60.79        11.46 o                         
   6   7   5        335.91        364.92        21.23 o                         
   7   7   5       1651.41       1470.72        38.43 o                         
   8   7   5        326.49        378.66        20.14 o                         
   9   7   5        483.17        396.69        19.29 o                         
  10   7   5        381.47        411.10        20.62 o                         
  11   7   5         81.27        132.59        15.40 o                         
  12   7   5        207.80        172.08        17.23 o                         
  13   7   5       1020.73       1145.15        39.34 o                         
  14   7   5       2267.54       2512.44        69.94 o                         
  15   7   5        204.69        182.77        25.49 o                         
  16   7   5        272.18        256.23        26.90 o                         
  17   7   5        111.34         65.63        33.11 o                         
  18   7   5        133.74        104.21        28.70 o                         
  19   7   5        112.75         52.35        27.76 o                         
  20   7   5         12.94          2.89        25.64 o                         
  21   7   5         89.66         90.60        32.30 o                         
 -23   8   5         13.00        -16.50        20.04 o                         
 -22   8   5        100.72        130.08        22.28 o                         
 -21   8   5          6.58        -17.92        17.92 o                         
 -20   8   5        229.24        224.79        23.01 o                         
 -19   8   5        302.02        372.92        26.83 o                         
 -18   8   5          5.15         -2.70        10.73 o                         
 -17   8   5        609.76        677.92        26.84 o                         
 -16   8   5       4919.22       5100.39        68.21 o                         
 -15   8   5         36.25         31.99        11.23 o                         
 -14   8   5       4504.35       4604.99        61.22 o                         
 -13   8   5       3021.25       3040.42        48.11 o                         
 -12   8   5        253.33        244.31        14.31 o                         
 -11   8   5       4355.67       4428.46        49.75 o                         
 -10   8   5       4671.47       4458.80        48.74 o                         
  -9   8   5       1154.20       1004.70        26.50 o                         
  -8   8   5       2889.93       2907.14        42.54 o                         
  -7   8   5        958.07        928.81        25.90 o                         
  -6   8   5       7385.04       7708.05        78.22 o                         
  -5   8   5       2420.96       2744.56        35.40 o                         
  -4   8   5        935.64       1001.43        41.13 o                         
  -3   8   5       3034.81       3261.90        52.63 o                         
  -2   8   5       6947.76       7537.36        69.83 o                         
  -1   8   5        156.34        294.33        32.51 o                         
   0   8   5       4482.34       4584.95        55.80 o                         
   1   8   5       7425.81       7410.02        63.06 o                         
   2   8   5         58.71        135.59        16.73 o                         
   3   8   5        216.94        250.23        21.83 o                         
   4   8   5        312.96        312.05        17.74 o                         
   5   8   5        101.37         94.17        14.09 o                         
   6   8   5       1538.28       1233.34        30.36 o                         
   7   8   5        502.73        493.91        26.07 o                         
   8   8   5        463.76        423.90        21.63 o                         
   9   8   5         12.54         11.92         9.69 o                         
  10   8   5        419.73        399.11        22.00 o                         
  11   8   5        134.70         70.41        15.35 o                         
  12   8   5        114.42         63.09        12.01 o                         
  13   8   5        284.34        219.16        22.06 o                         
  14   8   5        185.55        185.67        24.23 o                         
  15   8   5        158.63        171.34        33.43 o                         
  16   8   5       1832.11       1895.93        85.38 o                         
  17   8   5        983.47       1009.18        76.96 o                         
  18   8   5         84.23        119.55        34.62 o                         
  19   8   5        259.44        289.32        41.21 o                         
  20   8   5        163.96        177.38        36.40 o                         
 -23   9   5        157.68        168.49        35.76 o                         
 -22   9   5          9.13        -33.27        33.27 o                         
 -21   9   5        174.89        180.23        43.29 o                         
 -20   9   5         88.64         72.79        24.27 o                         
 -19   9   5        167.79        164.98        19.93 o                         
 -18   9   5        770.53        742.74        30.16 o                         
 -17   9   5        604.75        504.58        23.94 o                         
 -16   9   5        140.36        176.15        15.37 o                         
 -15   9   5       5120.39       5021.55        67.09 o                         
 -14   9   5       2827.97       2670.98        44.08 o                         
 -13   9   5       2482.32       2536.06        41.41 o                         
 -12   9   5       9051.23       8708.42       110.42 o                         
 -11   9   5         96.60        125.37        13.16 o                         
 -10   9   5       5216.64       5186.98        61.78 o                         
  -9   9   5       1253.45       1308.15        31.21 o                         
  -8   9   5        941.92        844.72        25.22 o                         
  -7   9   5       3852.16       4054.70        51.84 o                         
  -6   9   5       3423.35       3348.33        41.00 o                         
  -5   9   5       8306.00       9036.25       135.55 o                         
  -4   9   5      20634.16      20378.67       223.83 o                         
  -3   9   5        539.51        976.01        60.36 o                         
  -2   9   5       3310.40       3436.88        52.37 o                         
  -1   9   5       4482.43       4224.87        49.55 o                         
   0   9   5       2794.37       2740.60        45.25 o                         
   1   9   5        482.79        981.34        39.46 o                         
   2   9   5       3594.62       3529.09        47.97 o                         
   3   9   5        140.28        207.81        18.62 o                         
   4   9   5       1417.38       1301.63        52.77 o                         
   5   9   5        428.74        364.87        20.25 o                         
   6   9   5        752.00        602.70        29.11 o                         
   7   9   5        520.62        453.10        25.96 o                         
   8   9   5        735.09        729.48        43.71 o                         
   9   9   5       1741.27       1695.14        44.94 o                         
  10   9   5         67.41         39.32        13.36 o                         
  11   9   5        126.66         78.52        14.06 o                         
  12   9   5        120.10         34.55        12.79 o                         
  13   9   5        129.11         82.40        21.59 o                         
  14   9   5         13.59         27.51        23.41 o                         
  15   9   5       3451.53       3500.31       112.98 o                         
  16   9   5       1254.86       1348.27        77.17 o                         
  17   9   5       1861.18       2266.23       174.06 o                         
  18   9   5       2103.39       2281.97       160.88 o                         
  19   9   5         10.01         57.62        30.81 o                         
 -22  10   5         21.08         17.23        27.38 o                         
 -21  10   5         73.64         77.56        40.34 o                         
 -20  10   5         43.11         40.32        26.29 o                         
 -19  10   5        280.55        286.78        29.44 o                         
 -18  10   5        103.41         68.96        16.32 o                         
 -17  10   5         89.08         95.08        14.44 o                         
 -16  10   5       1627.36       1560.51        40.34 o                         
 -15  10   5        572.51        493.88        20.06 o                         
 -14  10   5       2487.73       2630.01        45.15 o                         
 -13  10   5       5862.42       5417.19        62.35 o                         
 -12  10   5        761.17        857.24        26.35 o                         
 -11  10   5       4335.44       4063.28        58.72 o                         
 -10  10   5       1396.44       1226.68        32.80 o                         
  -9  10   5        634.06        768.50        26.42 o                         
  -8  10   5        954.79       1021.73        29.21 o                         
  -7  10   5       2556.35       2449.55        42.15 o                         
  -6  10   5       6228.07       6537.17        85.69 o                         
  -5  10   5       8459.86       8282.96        88.14 o                         
  -4  10   5       4357.37       4838.62        77.22 o                         
  -3  10   5      12396.58      12057.43       165.83 o                         
  -2  10   5        140.36        362.97        37.08 o                         
  -1  10   5       1506.30       1698.08        32.94 o                         
   0  10   5        295.30        450.49        53.03 o                         
   1  10   5       2024.80       1980.92        43.42 o                         
   2  10   5        193.00        386.51        37.66 o                         
   3  10   5       1181.82       1221.04        45.34 o                         
   4  10   5        560.29        570.13        26.32 o                         
   5  10   5       3281.55       3249.86        58.29 o                         
   6  10   5       1036.15       1006.59        34.19 o                         
   7  10   5       1976.12       1789.81        45.89 o                         
   8  10   5       1143.41       1058.17        37.28 o                         
   9  10   5       1202.01       1052.91        42.77 o                         
  10  10   5        583.58        560.11        27.41 o                         
  11  10   5         97.87         75.83        13.33 o                         
  12  10   5         20.25        -12.92        17.84 o                         
  13  10   5        187.74        161.01        24.31 o                         
  14  10   5       1721.24       1757.79        82.90 o                         
  15  10   5        306.25        345.21        43.86 o                         
  16  10   5       2048.31       2157.41        94.83 o                         
  17  10   5       1295.90       1385.40        78.67 o                         
  18  10   5        386.48        434.78        49.61 o                         
 -21  11   5         58.71         -8.94        27.33 o                         
 -20  11   5         61.09        -11.33        26.16 o                         
 -19  11   5        157.80         86.24        22.48 o                         
 -18  11   5         39.03         19.44        18.43 o                         
 -17  11   5        786.08        748.61        27.81 o                         
 -16  11   5       1349.97       1282.87        34.75 o                         
 -15  11   5       2363.29       2414.29        40.10 o                         
 -14  11   5       1939.21       1859.87        37.61 o                         
 -13  11   5        315.43        331.23        17.14 o                         
 -12  11   5       1056.81       1009.97        32.02 o                         
 -11  11   5        375.90        295.07        18.82 o                         
 -10  11   5        110.88         98.16        13.89 o                         
  -9  11   5        647.55        665.63        26.35 o                         
  -8  11   5        674.05        748.48        30.98 o                         
  -7  11   5       1078.33       1081.26        29.89 o                         
  -6  11   5        393.23        349.81        16.43 o                         
  -5  11   5       2232.24       2265.30        36.90 o                         
  -4  11   5       2332.83       2375.90        45.60 o                         
  -3  11   5        891.09       1026.63        27.42 o                         
  -2  11   5        966.42        888.83        22.95 o                         
  -1  11   5         55.08         46.37        12.77 o                         
   0  11   5        546.52        551.19        20.48 o                         
   1  11   5        236.67        221.23        17.98 o                         
   2  11   5        382.64        401.63        22.92 o                         
   3  11   5       1782.38       1642.91        36.64 o                         
   4  11   5        590.94        485.90        22.81 o                         
   5  11   5       8812.58       8311.32       191.94 o                         
   6  11   5       2945.02       2741.38        60.40 o                         
   7  11   5       1602.41       1465.74        51.04 o                         
   8  11   5       1303.25       1300.40        41.49 o                         
   9  11   5         50.07         38.76        11.51 o                         
  10  11   5         12.25         -3.18        12.07 o                         
  11  11   5        135.39        114.20        15.09 o                         
  12  11   5       1309.14       1209.68        40.88 o                         
  13  11   5        207.84        187.52        25.82 o                         
  14  11   5        235.12        228.12        44.83 o                         
  15  11   5        630.24        650.33        63.03 o                         
  16  11   5        636.06        684.23        57.11 o                         
  17  11   5        296.14        342.49        45.45 o                         
 -20  12   5        288.19        202.12        34.77 o                         
 -19  12   5          2.06        -19.86        19.86 o                         
 -18  12   5        717.44        608.10        29.60 o                         
 -17  12   5        136.87        102.02        15.85 o                         
 -16  12   5        581.01        529.79        24.58 o                         
 -15  12   5        529.27        393.15        21.29 o                         
 -14  12   5        113.37        123.26        12.95 o                         
 -13  12   5        512.25        482.00        22.62 o                         
 -12  12   5        190.86        160.60        14.05 o                         
 -11  12   5        443.27        387.50        19.45 o                         
 -10  12   5        167.66        163.61        15.25 o                         
  -9  12   5        605.73        555.73        24.19 o                         
  -8  12   5         31.79         15.44        10.30 o                         
  -7  12   5        111.86        148.58        19.60 o                         
  -6  12   5        589.66        546.84        19.75 o                         
  -5  12   5        171.55        182.82        18.29 o                         
  -4  12   5        242.12        277.36        18.12 o                         
  -3  12   5         69.12        105.42        13.64 o                         
  -2  12   5        689.50        882.19        26.76 o                         
  -1  12   5       1267.77       1367.25        33.62 o                         
   0  12   5        395.11        371.55        21.48 o                         
   1  12   5         24.88         28.96        11.24 o                         
   2  12   5       1017.82       1010.64        34.55 o                         
   3  12   5         80.51         62.06        14.61 o                         
   4  12   5       2980.66       2834.28        57.74 o                         
   5  12   5        204.29        165.92        16.38 o                         
   6  12   5       1026.15        944.95        31.83 o                         
   7  12   5       1021.80        857.30        28.74 o                         
   8  12   5         40.91         24.45        11.22 o                         
   9  12   5        333.11        297.46        21.57 o                         
  10  12   5        666.45        593.75        29.31 o                         
  11  12   5        168.93        129.35        18.30 o                         
  12  12   5        120.14         78.62        16.55 o                         
  13  12   5        246.36        161.31        23.39 o                         
  14  12   5         34.55          3.32        18.60 o                         
  15  12   5        195.53        123.28        33.08 o                         
  16  12   5         16.93         -7.51        25.82 o                         
 -18  13   5        169.72        143.11        17.90 o                         
 -17  13   5        223.06        206.32        23.21 o                         
 -16  13   5         11.35         -3.90        13.03 o                         
 -15  13   5         28.38          0.73        12.99 o                         
 -14  13   5        221.96        225.08        17.54 o                         
 -13  13   5         75.57         83.02        12.27 o                         
 -12  13   5        191.69        199.57        16.18 o                         
 -11  13   5        385.31        294.75        18.02 o                         
 -10  13   5        139.66        138.00        13.48 o                         
  -9  13   5        156.44         88.11        11.65 o                         
  -8  13   5         21.66         14.52         9.42 o                         
  -7  13   5        854.63        785.66        23.76 o                         
  -6  13   5          4.83          0.48        13.16 o                         
  -5  13   5        488.31        434.58        27.07 o                         
  -4  13   5         59.42         84.36        17.44 o                         
  -3  13   5         20.50         21.77        13.64 o                         
  -2  13   5          2.00          2.49        13.02 o                         
  -1  13   5         41.57         37.06        11.47 o                         
   0  13   5        433.17        419.06        20.59 o                         
   1  13   5        323.13        245.51        19.17 o                         
   2  13   5        139.66        129.82        15.73 o                         
   3  13   5        123.08        134.87        14.84 o                         
   4  13   5        235.08        211.02        18.15 o                         
   5  13   5        247.54        265.28        17.36 o                         
   6  13   5        170.91        166.90        14.93 o                         
   7  13   5         32.97         10.97        11.05 o                         
   8  13   5        227.89        188.03        16.95 o                         
   9  13   5        128.67        138.61        15.75 o                         
  10  13   5         61.55         39.77        17.64 o                         
  11  13   5        248.63        199.67        17.50 o                         
  12  13   5         39.52         28.68        18.64 o                         
  13  13   5        316.31        302.20        29.62 o                         
  14  13   5        223.54        173.77        64.43 o                         
  15  13   5         54.16         37.92        18.74 o                         
 -17  14   5         93.24         72.30        17.98 o                         
 -16  14   5        132.65        136.29        19.06 o                         
 -15  14   5        255.40        225.79        23.04 o                         
 -14  14   5         78.18        111.20        14.61 o                         
 -13  14   5        708.44        737.10        29.15 o                         
 -12  14   5         40.88         58.63        12.70 o                         
 -11  14   5         17.84         31.38        11.06 o                         
 -10  14   5         33.58         22.91        12.57 o                         
  -9  14   5        230.23        204.93        19.21 o                         
  -8  14   5         10.77         20.43        10.88 o                         
  -7  14   5        749.70        766.96        29.93 o                         
  -6  14   5         29.55         58.56        19.35 o                         
  -5  14   5        846.30        819.11        34.04 o                         
  -4  14   5        363.85        380.69        25.12 o                         
  -3  14   5        497.97        507.23        28.23 o                         
  -2  14   5        132.73        118.41        16.87 o                         
  -1  14   5          5.75          1.81        13.24 o                         
   0  14   5         48.46         42.31        12.46 o                         
   1  14   5         17.48         21.62        12.15 o                         
   2  14   5         19.71         -2.58        10.70 o                         
   3  14   5         80.77         43.52        12.12 o                         
   4  14   5        307.93        332.83        22.02 o                         
   5  14   5        291.16        270.19        20.36 o                         
   6  14   5        265.90        241.94        22.09 o                         
   7  14   5         27.37         16.89        11.66 o                         
   8  14   5         17.67          1.41        12.82 o                         
   9  14   5          1.84         -9.55        12.22 o                         
  10  14   5         43.14         12.42        12.70 o                         
  11  14   5          3.94        -14.41        14.41 o                         
  12  14   5        238.75        217.55        22.30 o                         
  13  14   5        219.62        166.00        22.25 o                         
 -15  15   5       1736.98       1793.73        73.03 o                         
 -14  15   5        625.99        630.27        36.80 o                         
 -13  15   5        255.92        327.68        24.61 o                         
 -12  15   5        514.10        594.07        30.72 o                         
 -11  15   5         80.28         64.22        16.10 o                         
 -10  15   5         22.92         68.12        15.66 o                         
  -9  15   5       1249.63       1296.92        47.35 o                         
  -8  15   5        134.21        143.12        18.29 o                         
  -7  15   5        589.14        630.79        28.86 o                         
  -6  15   5        477.48        466.56        34.04 o                         
  -5  15   5        701.73        737.46        41.29 o                         
  -4  15   5        995.48        988.44        39.30 o                         
  -3  15   5        171.45        257.47        22.63 o                         
  -2  15   5        146.48        159.91        19.17 o                         
  -1  15   5         34.68         32.61        14.38 o                         
   0  15   5         11.85          1.73        15.67 o                         
   1  15   5         31.39         38.50        13.51 o                         
   2  15   5        163.92        126.07        16.10 o                         
   3  15   5         11.14         16.34        12.49 o                         
   4  15   5        388.49        385.27        26.84 o                         
   5  15   5        377.47        362.52        24.81 o                         
   6  15   5        549.30        531.64        29.03 o                         
   7  15   5        227.01        194.19        17.76 o                         
   8  15   5        103.18         90.51        14.50 o                         
   9  15   5         76.59         53.30        15.40 o                         
  10  15   5         42.18         17.35        13.81 o                         
  11  15   5         31.65         -7.25        15.58 o                         
  12  15   5        115.96         68.34        20.84 o                         
 -13  16   5       1532.51       1624.29        75.92 o                         
 -12  16   5          1.67         83.21        18.85 o                         
 -11  16   5       1280.09       1409.73        45.98 o                         
 -10  16   5        873.66        835.60        41.68 o                         
  -9  16   5        420.68        592.08        35.60 o                         
  -8  16   5       1411.14       1564.42        64.07 o                         
  -7  16   5         90.72        130.27        34.16 o                         
  -6  16   5        875.88        975.99        71.77 o                         
  -5  16   5       1138.03       1227.14        73.83 o                         
  -4  16   5        226.76        366.04        34.21 o                         
  -3  16   5       1107.60       1173.75        63.70 o                         
  -2  16   5        725.45        770.53        37.40 o                         
  -1  16   5         17.07         64.83        18.64 o                         
   0  16   5        530.79        532.19        32.02 o                         
   1  16   5        592.83        594.60        34.46 o                         
   2  16   5         56.63        108.86        18.21 o                         
   3  16   5        333.53        293.39        22.20 o                         
   4  16   5         16.23         15.78        15.14 o                         
   5  16   5         85.94         72.08        16.21 o                         
   6  16   5        353.14        345.04        27.50 o                         
   7  16   5         43.54         52.73        15.52 o                         
   8  16   5        426.28        423.54        25.73 o                         
   9  16   5         67.45         71.90        14.77 o                         
 -10  17   5        136.11        301.73        39.37 o                         
  -9  17   5       2456.18       2575.39        84.78 o                         
  -8  17   5        154.22        272.09        45.09 o                         
  -7  17   5       2467.45       2375.16       103.50 o                         
  -6  17   5        746.54        746.41        85.17 o                         
  -5  17   5       1190.54       1404.51        81.81 o                         
  -4  17   5       2596.25       2441.72       105.59 o                         
  -3  17   5        161.42        245.40        32.46 o                         
  -2  17   5        539.10        581.57        42.64 o                         
  -1  17   5       1038.92        983.23        52.68 o                         
   0  17   5        876.04        977.02        54.31 o                         
   1  17   5        257.39        367.88        37.77 o                         
   2  17   5       1067.01        980.35        52.81 o                         
   3  17   5         21.68         95.96        24.94 o                         
   4  17   5         66.73         61.23        18.96 o                         
   5  17   5        166.26        134.79        18.89 o                         
   6  17   5        269.46        298.84        25.04 o                         
  -4  18   5        197.15        215.58        39.34 o                         
  -3  18   5        550.73        488.93        52.27 o                         
  -2  18   5        722.25        725.86        47.02 o                         
  -1  18   5         77.72        131.10        27.19 o                         
   0  18   5        222.35        182.98        28.61 o                         
 -26   0   6        947.84       1197.00        67.63 o                         
 -25   0   6         57.20        165.91        48.82 o                         
 -24   0   6        906.83       1323.47       101.53 o                         
 -23   0   6        109.09        135.70        26.24 o                         
 -22   0   6        546.09        745.12        50.19 o                         
 -21   0   6         21.45         28.01        16.92 o                         
 -20   0   6       3813.53       3897.71       102.28 o                         
 -19   0   6        109.53        149.14        26.27 o                         
 -18   0   6       6591.49       6588.09       197.50 o                         
 -17   0   6       1032.58       1193.97        76.15 o                         
 -16   0   6        449.83        995.33        67.72 o                         
 -15   0   6       1393.13       1459.46        77.23 o                         
 -14   0   6        422.61       1249.38        69.67 o                         
 -13   0   6       1072.95       1151.52        62.43 o                         
 -12   0   6       1072.97       1147.41        60.49 o                         
 -11   0   6        151.79        341.75       104.83 o                         
 -10   0   6       9076.42       9492.97       156.83 o                         
  -9   0   6       4796.93       5344.01       115.36 o                         
  -8   0   6        454.82        903.95        50.44 o                         
  -7   0   6         19.22         49.36        17.17 o                         
  -6   0   6       1498.10       2322.48        70.86 o                         
  -5   0   6       3489.56       3270.18        83.06 o                         
  -4   0   6       8236.91       9005.41       133.18 o                         
  -3   0   6       2170.34       2288.24        67.83 o                         
  -2   0   6       2909.86       2800.22        82.85 o                         
  -1   0   6         92.57        207.49        20.95 o                         
   0   0   6       5541.20       5910.35       123.94 o                         
   1   0   6        500.12        670.79        16.36 o                         
   2   0   6       9934.27       9268.55        71.97 o                         
   3   0   6        116.78        136.95         8.77 o                         
   4   0   6       8597.77       8759.31        63.01 o                         
   5   0   6       1267.37       1308.42        25.97 o                         
   6   0   6       1464.68       1784.08        47.10 o                         
   7   0   6       5191.50       5457.02        59.55 o                         
   8   0   6        152.05        144.62        11.20 o                         
   9   0   6        350.76        463.36        18.50 o                         
  10   0   6      15413.88      15381.30       166.47 o                         
  11   0   6       3254.15       3302.79        69.19 o                         
  12   0   6      10030.63      10815.99       128.11 o                         
  13   0   6       2977.13       3294.02        73.81 o                         
  14   0   6       1968.17       2327.82        84.47 o                         
  15   0   6        140.54        159.63        24.09 o                         
  16   0   6        248.70        393.72        37.90 o                         
  17   0   6         57.98         28.92        21.19 o                         
  18   0   6       3524.08       4216.90       118.48 o                         
  19   0   6        111.10        309.56        79.06 o                         
  20   0   6       5194.38       6519.60       153.27 o                         
  21   0   6       1019.07       1429.11       105.53 o                         
  22   0   6       1507.97       2085.50       125.51 o                         
 -26   1   6        140.06        205.42        28.18 o                         
 -25   1   6        722.42        873.65        40.86 o                         
 -24   1   6         23.30         45.14        16.01 o                         
 -23   1   6        206.05        434.33        28.82 o                         
 -22   1   6        422.15        415.11        31.88 o                         
 -21   1   6       1791.20       1727.11        59.34 o                         
 -20   1   6        108.26        128.32        21.19 o                         
 -19   1   6       4049.62       4020.17        82.83 o                         
 -18   1   6       1438.74       1411.39        48.93 o                         
 -17   1   6        566.40        661.18        33.36 o                         
 -16   1   6        412.87        667.28        37.51 o                         
 -15   1   6       1379.45       2117.60        53.33 o                         
 -14   1   6       2426.51       2297.25        65.40 o                         
 -13   1   6        989.18       1356.62        47.79 o                         
 -12   1   6        218.65        177.71         8.72 o                         
 -11   1   6      10667.46      10767.23       204.74 o                         
 -10   1   6       2493.81       2539.86        59.34 o                         
  -9   1   6       3748.50       3685.85       111.04 o                         
  -8   1   6       5408.32       5953.49        98.29 o                         
  -7   1   6        319.97        475.85        25.17 o                         
  -6   1   6        193.73        478.92        43.96 o                         
  -5   1   6        369.91        539.20        26.30 o                         
  -4   1   6       2058.64       2155.33        57.59 o                         
  -2   1   6       3233.47       4014.89        72.07 o                         
  -1   1   6       7517.37       7440.20        66.36 o                         
   0   1   6         63.07        242.58        12.81 o                         
   1   1   6       5265.67       4544.97        63.12 o                         
   2   1   6       3135.72       3212.20        27.77 o                         
   3   1   6       3364.13       2987.16        27.17 o                         
   4   1   6       1319.09       1543.73        25.09 o                         
   5   1   6        100.58        281.40        13.61 o                         
   6   1   6        492.93        591.62        13.78 o                         
   7   1   6       1586.90       1872.84        29.14 o                         
   8   1   6         86.17        114.63         6.65 o                         
   9   1   6       3344.90       3214.04        38.20 o                         
  10   1   6        709.70        817.60        27.07 o                         
  11   1   6      13505.60      13543.58        99.06 o                         
  12   1   6       3421.61       3749.24        54.40 o                         
  13   1   6       2219.25       2353.54        66.72 o                         
  14   1   6        216.73        248.29        18.52 o                         
  15   1   6        182.04        298.31        23.09 o                         
  16   1   6        116.06        131.95        17.41 o                         
  17   1   6        743.42        885.57        38.72 o                         
  18   1   6         68.27        128.85        21.68 o                         
  19   1   6       3990.90       4597.39        89.90 o                         
  20   1   6        590.87        820.73        48.53 o                         
  21   1   6       2387.88       3060.74        88.96 o                         
  22   1   6       1204.64       1657.35        67.63 o                         
 -25   2   6        165.56        148.47        21.13 o                         
 -24   2   6        679.14        771.12        47.38 o                         
 -23   2   6        517.93        494.70        30.76 o                         
 -22   2   6         28.51         59.78        25.02 o                         
 -21   2   6       1342.18       1282.07        43.73 o                         
 -20   2   6       2425.92       2406.17        56.99 o                         
 -19   2   6         23.89         41.06        16.03 o                         
 -18   2   6       4012.61       3683.66        65.16 o                         
 -17   2   6       1008.92        962.27        39.84 o                         
 -16   2   6        148.03        452.38        28.01 o                         
 -15   2   6         42.83         89.63        15.14 o                         
 -14   2   6       3344.08       3770.44        67.66 o                         
 -13   2   6        151.69        456.74        18.74 o                         
 -12   2   6       5401.81       4998.70       143.27 o                         
 -11   2   6        328.62        301.18        15.95 o                         
 -10   2   6       6021.43       5784.23       150.65 o                         
  -9   2   6       5282.10       5215.52        89.53 o                         
  -8   2   6        125.30        175.76        13.96 o                         
  -7   2   6        256.10        471.10        17.49 o                         
  -6   2   6       4737.94       4741.27        59.49 o                         
  -5   2   6      18148.41      19068.66       138.50 o                         
  -4   2   6       1977.01       2282.85        39.43 o                         
  -3   2   6      17742.54      17535.69       170.71 o                         
  -2   2   6        372.19        382.79        19.83 o                         
   0   2   6        373.22        284.82        11.62 o                         
   2   2   6        519.05        700.39        20.94 o                         
   3   2   6       2745.01       2365.16        40.00 o                         
   4   2   6        543.88        411.12        10.75 o                         
   5   2   6        137.85        434.04        18.26 o                         
   6   2   6        790.29        943.61        16.64 o                         
   7   2   6        819.86        730.07        21.84 o                         
   8   2   6        185.00        420.94        16.90 o                         
   9   2   6       5348.09       5168.04        75.16 o                         
  10   2   6      10808.73      10766.67       114.72 o                         
  11   2   6        143.04        220.30        18.57 o                         
  12   2   6       5761.24       5555.85        97.44 o                         
  13   2   6       1072.42       1190.98        39.48 o                         
  14   2   6         94.44        202.96        20.90 o                         
  15   2   6        493.05        563.00        29.84 o                         
  16   2   6       1444.86       1613.14        58.39 o                         
  17   2   6         45.95        132.96        26.42 o                         
  18   2   6       1126.03       1286.90        53.78 o                         
  19   2   6        132.44        161.22        24.62 o                         
  20   2   6       1176.78       1422.97        59.52 o                         
  21   2   6        692.29        877.26        49.54 o                         
 -25   3   6         75.37         40.81        17.99 o                         
 -24   3   6         15.22        -16.27        16.27 o                         
 -23   3   6        215.74        214.44        28.37 o                         
 -22   3   6       1702.74       1693.11        51.59 o                         
 -21   3   6        436.75        428.14        26.62 o                         
 -20   3   6        315.05        323.70        22.82 o                         
 -19   3   6       1246.08       1117.91        45.97 o                         
 -18   3   6       1246.06       1328.01        40.06 o                         
 -17   3   6       1052.67       1088.00        44.62 o                         
 -16   3   6        986.78        943.46        53.07 o                         
 -15   3   6       1491.10       1730.47        40.48 o                         
 -14   3   6        121.92        175.18        11.34 o                         
 -13   3   6       2702.21       3015.01        47.99 o                         
 -12   3   6        178.62        331.20        16.45 o                         
 -11   3   6       5827.43       6195.93        64.43 o                         
 -10   3   6         93.11        101.67         8.02 o                         
  -9   3   6        371.83        378.50        12.51 o                         
  -8   3   6       3680.43       3555.46        46.96 o                         
  -7   3   6      10357.29      11266.77       176.22 o                         
  -6   3   6       7131.40       7343.89        88.65 o                         
  -5   3   6      31623.73      35440.07       164.76 o                         
  -4   3   6       4957.76       5524.56        56.54 o                         
  -3   3   6       1300.25       1107.16        33.30 o                         
  -2   3   6         92.12        129.32        14.56 o                         
  -1   3   6       1936.81       1862.87        36.31 o                         
   0   3   6       8707.22       8770.58        79.40 o                         
   1   3   6       3805.58       5935.81        46.08 o                         
   2   3   6       1407.74       1734.71        22.38 o                         
   3   3   6        296.65        906.09        33.10 o                         
   4   3   6       1327.74       1322.20        36.72 o                         
   5   3   6        821.13        692.46        27.81 o                         
   6   3   6        252.88        206.70        12.07 o                         
   7   3   6       4380.23       4371.78        48.47 o                         
   8   3   6       2924.37       2863.56        58.29 o                         
   9   3   6        630.70        700.98        22.23 o                         
  10   3   6        629.77        645.62        23.01 o                         
  11   3   6       6015.69       6037.58        72.33 o                         
  12   3   6        840.34        925.62        29.39 o                         
  13   3   6        611.76        685.71        44.84 o                         
  14   3   6        971.95       1120.45        39.81 o                         
  15   3   6        647.13        731.79        34.28 o                         
  16   3   6        328.70        327.66        24.80 o                         
  17   3   6        312.49        331.31        37.85 o                         
  18   3   6         41.79         52.03        43.26 o                         
  19   3   6        134.52        106.79        26.38 o                         
  20   3   6          0.96        -11.45        27.83 o                         
  21   3   6         25.98          8.09        21.97 o                         
 -25   4   6         24.33         15.70        16.62 o                         
 -24   4   6          1.29        -16.68        16.68 o                         
 -23   4   6        476.04        413.55        39.87 o                         
 -22   4   6        156.94        142.06        16.85 o                         
 -21   4   6        753.67        664.63        29.06 o                         
 -20   4   6         61.08         39.94        15.93 o                         
 -19   4   6        116.25        131.01        18.24 o                         
 -18   4   6        357.68        360.54        22.25 o                         
 -17   4   6       1261.99       1158.80        43.56 o                         
 -16   4   6       1023.01       1156.51        41.29 o                         
 -15   4   6        200.80        174.16        13.58 o                         
 -14   4   6       1782.23       1969.20        35.18 o                         
 -13   4   6         83.25        133.78        14.54 o                         
 -12   4   6        147.85        449.08        20.94 o                         
 -11   4   6         41.76         94.98         8.05 o                         
 -10   4   6         44.65        183.63        10.32 o                         
  -9   4   6        347.17        411.93        21.72 o                         
  -8   4   6       2183.30       2228.83        51.31 o                         
  -7   4   6        274.41        314.48        12.25 o                         
  -6   4   6       8961.86       9246.06       129.36 o                         
  -5   4   6       2412.66       2375.19        36.16 o                         
  -4   4   6        751.91       1348.75        27.13 o                         
  -3   4   6       4658.83       5283.36        60.84 o                         
  -2   4   6       6616.74       7973.92        75.26 o                         
  -1   4   6       8152.61       8347.46        73.35 o                         
   0   4   6      10432.47       9727.78       134.08 o                         
   1   4   6        338.53        653.97        15.31 o                         
   2   4   6       1259.48       1745.48        23.65 o                         
   3   4   6        560.75        486.22        11.79 o                         
   4   4   6        831.10        824.08        19.99 o                         
   5   4   6        183.52        151.72        11.95 o                         
   6   4   6       1824.78       1956.30        32.57 o                         
   7   4   6        921.63        929.10        25.44 o                         
   8   4   6       6112.69       5530.35        61.86 o                         
   9   4   6       1118.45       1038.58        28.23 o                         
  10   4   6       2229.69       2078.09        40.98 o                         
  11   4   6         87.75         84.36        13.87 o                         
  12   4   6         66.36        119.89        13.46 o                         
  13   4   6         31.03         76.92        14.36 o                         
  14   4   6         38.76         13.01        12.02 o                         
  15   4   6         85.69         85.71        16.80 o                         
  16   4   6        239.09        219.38        24.65 o                         
  17   4   6        142.31        127.46        27.98 o                         
  18   4   6        145.17        105.16        39.37 o                         
  19   4   6        274.80        269.30        49.74 o                         
  20   4   6          0.11        -12.12        30.24 o                         
  21   4   6         77.40         17.81        24.26 o                         
 -25   5   6         71.45         64.00        29.69 o                         
 -24   5   6        280.24        315.17        32.28 o                         
 -23   5   6        116.94        132.34        28.12 o                         
 -22   5   6        205.66        220.76        21.95 o                         
 -21   5   6         40.16         60.65        15.21 o                         
 -20   5   6        166.93        164.68        18.71 o                         
 -19   5   6        874.38        896.37        31.23 o                         
 -18   5   6        416.84        415.29        21.59 o                         
 -17   5   6        755.87        798.18        27.73 o                         
 -16   5   6          4.62         13.74         9.43 o                         
 -15   5   6       1355.57       1342.65        38.84 o                         
 -14   5   6        796.78        782.06        21.47 o                         
 -13   5   6        836.96       1009.95        21.20 o                         
 -12   5   6        494.44        401.29        13.36 o                         
 -11   5   6       1091.28       1488.42        28.47 o                         
 -10   5   6        117.74        125.22        10.76 o                         
  -9   5   6       8064.16       7957.29       123.20 o                         
  -8   5   6         87.08         98.30         6.32 o                         
  -7   5   6        359.73        630.50        15.70 o                         
  -6   5   6        217.65        210.17        10.45 o                         
  -5   5   6       1618.77       2282.37        47.11 o                         
  -4   5   6         10.61         34.69         6.73 o                         
  -3   5   6       6828.65       7025.47        71.82 o                         
  -2   5   6       1634.46       1812.50        38.25 o                         
  -1   5   6       5301.88       5323.27        62.95 o                         
   0   5   6          0.59         14.68        17.95 o                         
   1   5   6      12661.94      12137.34       103.55 o                         
   2   5   6        881.99        950.98        27.81 o                         
   3   5   6       5842.26       5300.37        50.89 o                         
   4   5   6        155.24         64.46         6.50 o                         
   5   5   6        274.47        712.28        25.76 o                         
   6   5   6         60.26         29.28         8.26 o                         
   7   5   6       7407.42       7096.42        70.26 o                         
   8   5   6         91.38        124.55        13.31 o                         
   9   5   6       5371.23       5184.45        69.03 o                         
  10   5   6       2293.62       2292.66        49.51 o                         
  11   5   6       2037.66       1881.78        36.96 o                         
  12   5   6        202.39        181.71        13.37 o                         
  13   5   6        436.68        419.29        25.52 o                         
  14   5   6        541.39        531.53        41.39 o                         
  15   5   6        314.55        299.30        26.92 o                         
  16   5   6        226.18        172.88        23.51 o                         
  17   5   6       1233.72       1284.75        56.47 o                         
  18   5   6        444.23        505.58        48.60 o                         
  19   5   6        559.11        607.40        55.11 o                         
  20   5   6        970.09       1253.47        76.01 o                         
  21   5   6          6.38         35.10        28.12 o                         
 -24   6   6         25.15         10.94        23.71 o                         
 -23   6   6         18.66         18.86        25.90 o                         
 -22   6   6        116.64         64.15        23.54 o                         
 -21   6   6        641.64        627.61        33.13 o                         
 -20   6   6        471.26        496.58        29.35 o                         
 -19   6   6       2039.34       2087.79        67.97 o                         
 -18   6   6        398.11        383.40        24.52 o                         
 -17   6   6       1307.44       1400.74        42.21 o                         
 -16   6   6        235.10        273.88        22.28 o                         
 -15   6   6         50.61         99.83        11.54 o                         
 -14   6   6        178.06        340.33        14.14 o                         
 -13   6   6         92.36         86.34         8.07 o                         
 -12   6   6       2134.44       2590.20        32.60 o                         
 -11   6   6        416.83        390.54        14.21 o                         
 -10   6   6       2964.76       3211.75        36.82 o                         
  -9   6   6          3.92         16.40         5.51 o                         
  -8   6   6       2066.67       1869.35        32.40 o                         
  -7   6   6         10.79         29.10         4.74 o                         
  -6   6   6        105.96        270.41        10.87 o                         
  -5   6   6        143.57        143.08         7.43 o                         
  -4   6   6        113.55        218.91        10.64 o                         
  -3   6   6         63.44        124.48         9.50 o                         
  -2   6   6       3110.73       3407.14        52.63 o                         
  -1   6   6        697.47        811.10        23.92 o                         
   0   6   6       2343.82       2312.33        50.36 o                         
   1   6   6        466.87        498.74        21.09 o                         
   2   6   6       2718.90       2679.16        46.93 o                         
   3   6   6        285.39        239.53        16.25 o                         
   4   6   6        198.48        252.49        17.08 o                         
   5   6   6        124.15         80.92        11.65 o                         
   6   6   6        524.00        566.44        24.31 o                         
   7   6   6        221.10        239.16        15.42 o                         
   8   6   6       7872.00       7415.78        98.63 o                         
   9   6   6         17.81         52.38        12.61 o                         
  10   6   6       4114.69       4241.70        61.55 o                         
  11   6   6       1216.38       1083.82        33.05 o                         
  12   6   6        711.77        678.82        27.38 o                         
  13   6   6       1910.76       1990.15        51.78 o                         
  14   6   6         30.39         44.14        18.31 o                         
  15   6   6        358.45        463.72        34.95 o                         
  16   6   6       1476.41       1522.69        61.01 o                         
  17   6   6        167.99        218.31        28.39 o                         
  18   6   6       1504.86       1750.00        86.55 o                         
  19   6   6        567.44        687.63        58.61 o                         
  20   6   6        911.63       1167.75        93.21 o                         
 -24   7   6         33.11          5.41        25.72 o                         
 -23   7   6        374.70        388.57        51.74 o                         
 -22   7   6        218.04        135.11        22.18 o                         
 -21   7   6        189.44        150.34        22.33 o                         
 -20   7   6        321.96        334.28        29.54 o                         
 -19   7   6        115.92         62.74        13.41 o                         
 -18   7   6        127.60        140.39        16.96 o                         
 -17   7   6        131.09         91.69        13.41 o                         
 -16   7   6        171.33        182.82        14.12 o                         
 -15   7   6        156.62        211.10        13.30 o                         
 -14   7   6        136.27        193.96        12.29 o                         
 -13   7   6       2139.01       2027.52        38.75 o                         
 -12   7   6         41.23          0.85         7.61 o                         
 -11   7   6        623.54        594.89        17.50 o                         
 -10   7   6        408.23        424.77        14.26 o                         
  -9   7   6       1098.25       1110.65        22.76 o                         
  -8   7   6         72.62        165.51        12.21 o                         
  -7   7   6          5.34         -4.59         8.81 o                         
  -6   7   6        138.34        180.87        11.79 o                         
  -5   7   6        478.05        599.36        19.57 o                         
  -4   7   6        242.08        286.20        16.42 o                         
  -3   7   6       1825.83       2003.88        41.07 o                         
  -2   7   6         17.97         49.12         9.05 o                         
  -1   7   6       3602.15       3681.52        59.18 o                         
   0   7   6         13.25         90.07        14.15 o                         
   1   7   6       1994.37       2024.82        44.60 o                         
   2   7   6       1117.64       1027.80        28.11 o                         
   3   7   6         33.15         30.63         9.21 o                         
   4   7   6       2048.35       1982.60        51.01 o                         
   5   7   6         93.15        154.79        12.32 o                         
   6   7   6         31.69         22.83        10.45 o                         
   7   7   6       1667.04       1643.53        41.36 o                         
   8   7   6         11.98          1.75        10.91 o                         
   9   7   6       1096.85       1048.01        31.61 o                         
  10   7   6        965.55        986.58        31.50 o                         
  11   7   6       1629.34       1504.69        39.37 o                         
  12   7   6        153.86        120.48        13.62 o                         
  13   7   6        126.36        140.07        17.61 o                         
  14   7   6       1382.03       1248.88        52.65 o                         
  15   7   6         24.14          9.53        22.61 o                         
  16   7   6        179.20        192.45        25.75 o                         
  17   7   6        527.65        582.53        50.86 o                         
  18   7   6         39.30         81.87        29.40 o                         
  19   7   6       1115.75       1369.03        94.13 o                         
  20   7   6        224.98        257.53        41.04 o                         
 -23   8   6        277.02        208.36        37.57 o                         
 -22   8   6        436.27        382.46        45.14 o                         
 -21   8   6        196.42        160.27        24.64 o                         
 -20   8   6        298.29        216.31        25.46 o                         
 -19   8   6         83.61         33.88        18.03 o                         
 -18   8   6         10.08        -16.69        16.69 o                         
 -17   8   6        124.38        130.53        19.82 o                         
 -16   8   6        478.68        541.03        20.95 o                         
 -15   8   6          5.68          6.09         8.30 o                         
 -14   8   6        493.36        499.53        19.04 o                         
 -13   8   6        233.29        202.11        13.11 o                         
 -12   8   6         10.06         17.69         8.79 o                         
 -11   8   6        108.16        128.79        11.45 o                         
 -10   8   6        353.68        312.24        15.88 o                         
  -9   8   6         57.61         84.57         9.69 o                         
  -8   8   6         80.68         84.12         9.82 o                         
  -7   8   6         60.96         42.79         9.29 o                         
  -6   8   6        323.66        402.40        17.51 o                         
  -5   8   6         37.58        115.69        11.27 o                         
  -4   8   6       1722.42       1729.19        33.06 o                         
  -3   8   6        154.59        201.21        15.75 o                         
  -2   8   6       1379.07       1430.29        32.13 o                         
  -1   8   6        332.40        429.03        19.36 o                         
   0   8   6       1897.75       2039.36        41.55 o                         
   1   8   6        771.40        856.32        36.99 o                         
   2   8   6        522.21        576.08        22.92 o                         
   3   8   6        311.42        306.74        17.29 o                         
   4   8   6       1144.77       1097.42        31.51 o                         
   5   8   6        192.90        223.27        15.81 o                         
   6   8   6        614.95        597.18        22.10 o                         
   7   8   6         11.23        -13.23        13.23 o                         
   8   8   6         68.78         39.15        14.45 o                         
   9   8   6         68.09         33.94        14.72 o                         
  10   8   6        546.01        633.54        25.86 o                         
  11   8   6         10.20          6.44        11.73 o                         
  12   8   6        549.26        593.29        26.83 o                         
  13   8   6        545.39        598.08        30.70 o                         
  14   8   6         59.20        104.16        16.62 o                         
  15   8   6        477.43        582.05        38.46 o                         
  16   8   6          8.54         23.86        26.92 o                         
  17   8   6        665.26        713.47        57.01 o                         
  18   8   6        156.17         95.97        29.93 o                         
  19   8   6          7.53        -19.57        28.52 o                         
 -22   9   6        660.71        638.96        54.67 o                         
 -21   9   6        545.79        519.01        49.75 o                         
 -20   9   6        387.87        382.68        33.05 o                         
 -19   9   6        895.61        789.67        43.93 o                         
 -18   9   6        172.64        158.68        21.72 o                         
 -17   9   6        105.26        101.52        15.61 o                         
 -16   9   6        635.33        611.55        25.54 o                         
 -15   9   6        816.34        844.46        29.14 o                         
 -14   9   6         72.24        129.27        14.30 o                         
 -13   9   6       1535.85       1494.98        42.11 o                         
 -12   9   6        285.69        332.49        18.52 o                         
 -11   9   6        457.23        354.97        17.96 o                         
 -10   9   6       1212.00       1114.81        29.88 o                         
  -9   9   6        181.54        144.39        12.32 o                         
  -8   9   6       1024.86        913.04        25.91 o                         
  -7   9   6       1328.29       1452.16        35.73 o                         
  -6   9   6        318.70        445.58        23.97 o                         
  -5   9   6        408.14        431.38        22.16 o                         
  -4   9   6       3307.22       3304.93        55.32 o                         
  -3   9   6         95.17        168.48        23.26 o                         
  -2   9   6       1088.46       1164.98        27.28 o                         
  -1   9   6         58.59         82.16         9.97 o                         
   0   9   6         90.39        251.10        14.72 o                         
   1   9   6        173.34        149.73        16.45 o                         
   2   9   6       1502.18       1515.48        36.73 o                         
   3   9   6        316.14        345.13        20.49 o                         
   4   9   6        181.30        187.06        16.05 o                         
   5   9   6          7.96          8.40        20.50 o                         
   6   9   6         54.84         40.57        14.29 o                         
   7   9   6         13.18         -1.58        13.18 o                         
   8   9   6       2520.42       2518.90        57.86 o                         
   9   9   6        432.17        451.26        29.60 o                         
  10   9   6       1165.98       1135.00        46.39 o                         
  11   9   6       1475.46       1523.45        41.76 o                         
  12   9   6         92.89        102.46        15.02 o                         
  13   9   6         40.17         24.06        17.18 o                         
  14   9   6        710.77        747.39        43.31 o                         
  15   9   6         34.24         54.35        48.55 o                         
  16   9   6        532.41        707.70        61.57 o                         
  17   9   6         55.32         30.72        24.51 o                         
  18   9   6         99.52        167.33        35.22 o                         
 -21  10   6       1148.34        950.31        67.45 o                         
 -20  10   6       1052.56        996.27        66.07 o                         
 -19  10   6          8.96         16.67        17.12 o                         
 -18  10   6        448.82        302.47        30.05 o                         
 -17  10   6       1551.18       1416.13        47.30 o                         
 -16  10   6        825.30        862.92        30.99 o                         
 -15  10   6       1126.40        995.23        32.10 o                         
 -14  10   6       1743.56       1788.49        42.40 o                         
 -13  10   6         86.49        237.74        18.53 o                         
 -12  10   6       1126.63       1059.01        31.68 o                         
 -11  10   6        875.79        849.26        28.20 o                         
 -10  10   6        575.02        680.77        27.28 o                         
  -9  10   6       5157.70       5234.99        64.45 o                         
  -8  10   6       2188.61       2411.94        43.36 o                         
  -7  10   6        566.67        605.60        26.03 o                         
  -6  10   6       3533.94       3797.68        56.21 o                         
  -5  10   6       2027.30       2270.00        42.86 o                         
  -4  10   6         70.51        202.81        23.12 o                         
  -3  10   6       1102.16       1005.81        23.91 o                         
  -2  10   6       2591.11       2693.82        45.91 o                         
  -1  10   6        274.18        332.62        17.74 o                         
   0  10   6       2013.66       1782.24        35.24 o                         
   1  10   6       2023.55       2071.79        45.55 o                         
   2  10   6        134.38        336.11        22.08 o                         
   3  10   6        823.20        783.27        29.09 o                         
   4  10   6        653.50        715.80        28.85 o                         
   5  10   6       2419.35       2370.61        51.66 o                         
   6  10   6       1504.80       1389.74        40.83 o                         
   7  10   6        731.97        695.90        29.83 o                         
   8  10   6        974.73        929.01        35.59 o                         
   9  10   6       3294.84       3241.63        80.95 o                         
  10  10   6        725.94        758.01        27.33 o                         
  11  10   6        492.52        506.14        26.73 o                         
  12  10   6        430.41        407.81        27.88 o                         
  13  10   6        841.23        885.76        47.41 o                         
  14  10   6         85.63         90.66        22.02 o                         
  15  10   6        153.01        164.85        32.94 o                         
  16  10   6         32.93         69.24        28.64 o                         
  17  10   6         94.68        115.10        32.65 o                         
 -20  11   6        169.98        114.98        30.53 o                         
 -19  11   6       1241.13       1160.32        69.09 o                         
 -18  11   6       1027.94       1096.83        51.42 o                         
 -17  11   6          1.70         41.85        13.39 o                         
 -16  11   6       1023.53       1055.15        36.13 o                         
 -15  11   6        337.93        430.75        24.03 o                         
 -14  11   6         54.11        131.33        15.29 o                         
 -13  11   6        145.45        165.19        15.80 o                         
 -12  11   6         41.49        100.63        13.16 o                         
 -11  11   6        263.42        401.56        21.59 o                         
 -10  11   6       2321.92       2416.09        46.49 o                         
  -9  11   6        271.33        362.06        21.02 o                         
  -8  11   6       3083.93       3475.21        54.07 o                         
  -7  11   6       7527.32       7638.66       112.13 o                         
  -6  11   6        228.31        562.53        31.06 o                         
  -5  11   6        407.54        517.98        33.52 o                         
  -4  11   6       6444.45       6924.22        89.42 o                         
  -3  11   6       1098.94       1382.47        32.91 o                         
  -2  11   6       1498.23       1785.53        33.40 o                         
  -1  11   6       4427.07       4352.19        88.09 o                         
   0  11   6        512.99        905.34        38.13 o                         
   1  11   6        259.98        292.44        20.21 o                         
   2  11   6       4690.36       4182.48        67.47 o                         
   3  11   6        229.88        627.43        27.26 o                         
   4  11   6       1916.13       1878.09        41.53 o                         
   5  11   6        898.26        726.77        36.45 o                         
   6  11   6       1233.20       1163.84        53.99 o                         
   7  11   6       2587.86       2252.20        55.35 o                         
   8  11   6       1347.61       1257.38        42.44 o                         
   9  11   6         50.82         46.84        12.90 o                         
  10  11   6       2113.61       1950.24        69.78 o                         
  11  11   6        981.35        994.95        36.55 o                         
  12  11   6         57.76         68.12        28.04 o                         
  13  11   6         73.34         88.71        20.08 o                         
  14  11   6        150.79        198.13        27.69 o                         
  15  11   6         40.92         50.56        27.13 o                         
  16  11   6         46.17         51.31        29.53 o                         
 -19  12   6        721.34        859.50        48.61 o                         
 -18  12   6        241.15        255.01        29.55 o                         
 -17  12   6       1862.46       1856.59        49.12 o                         
 -16  12   6        483.23        540.61        27.35 o                         
 -15  12   6         94.30        112.31        14.57 o                         
 -14  12   6         16.90         32.39        11.43 o                         
 -13  12   6        128.02        249.01        19.00 o                         
 -12  12   6         86.47        138.61        15.80 o                         
 -11  12   6        463.96        554.13        24.79 o                         
 -10  12   6         43.26        128.23        15.71 o                         
  -9  12   6       3184.96       3588.57        61.55 o                         
  -8  12   6        255.18        280.58        18.97 o                         
  -7  12   6        306.68        368.79        31.66 o                         
  -6  12   6        351.46        410.04        22.15 o                         
  -5  12   6       2275.36       2377.99        49.25 o                         
  -4  12   6       1371.80       1529.36        40.30 o                         
  -3  12   6       1950.60       2152.65        46.49 o                         
  -2  12   6       1798.15       1986.41        36.28 o                         
  -1  12   6        127.22        296.68        19.02 o                         
   0  12   6       1087.85        970.66        33.71 o                         
   1  12   6        996.81       1027.47        36.02 o                         
   2  12   6        116.85        155.01        17.58 o                         
   3  12   6        777.03        766.08        31.98 o                         
   4  12   6         25.36         25.10        11.69 o                         
   5  12   6       2188.41       2297.93        50.08 o                         
   6  12   6       1396.95       1417.75        39.26 o                         
   7  12   6         13.63         56.25        15.83 o                         
   8  12   6       1811.15       1726.23        66.13 o                         
   9  12   6       2813.58       2691.32        81.38 o                         
  10  12   6         29.03         58.16        16.40 o                         
  11  12   6       1001.56        850.94        34.96 o                         
  12  12   6        195.23        168.83        20.58 o                         
  13  12   6        142.63        139.43        24.39 o                         
  14  12   6         25.25          1.47        27.81 o                         
  15  12   6        128.18        123.55        27.68 o                         
 -18  13   6       2121.74       2243.89        74.61 o                         
 -17  13   6        123.37        146.31        21.09 o                         
 -16  13   6        978.73       1015.91        37.43 o                         
 -15  13   6         75.17        123.89        14.67 o                         
 -14  13   6         94.34        211.66        18.12 o                         
 -13  13   6       1027.92        952.05        32.14 o                         
 -12  13   6        107.32        143.71        15.04 o                         
 -11  13   6        354.07        374.68        22.03 o                         
 -10  13   6        333.63        406.37        21.87 o                         
  -9  13   6        101.14        133.25        14.67 o                         
  -8  13   6        518.89        633.55        29.70 o                         
  -7  13   6        341.79        456.40        28.88 o                         
  -6  13   6         31.37          8.84        12.42 o                         
  -5  13   6        486.58        385.28        27.08 o                         
  -4  13   6       1536.90       1635.50        50.81 o                         
  -3  13   6       2595.55       2530.56        63.45 o                         
  -2  13   6         16.87        130.63        22.88 o                         
  -1  13   6       1564.24       1507.95        48.06 o                         
   0  13   6         48.13        144.68        16.46 o                         
   1  13   6        276.21        299.79        21.28 o                         
   2  13   6         25.88         31.58        12.27 o                         
   3  13   6        377.03        411.50        25.36 o                         
   4  13   6        393.41        329.28        23.84 o                         
   5  13   6        309.29        184.03        17.23 o                         
   6  13   6        652.61        605.66        27.70 o                         
   7  13   6       2955.45       2604.21        51.77 o                         
   8  13   6        498.97        443.78        24.95 o                         
   9  13   6       2137.91       1931.89        46.59 o                         
  10  13   6       1820.61       1602.39        43.37 o                         
  11  13   6          3.03          9.47        17.12 o                         
  12  13   6        406.53        358.83        27.61 o                         
  13  13   6          9.65        -22.09        22.09 o                         
  14  13   6        254.71        275.70        32.98 o                         
 -16  14   6        246.22        304.56        25.69 o                         
 -15  14   6        139.63        187.84        25.47 o                         
 -14  14   6         58.49         47.52        14.19 o                         
 -13  14   6         39.59        109.91        14.77 o                         
 -12  14   6        682.02        701.08        28.63 o                         
 -11  14   6         15.26         28.53        12.50 o                         
 -10  14   6        270.77        263.03        18.79 o                         
  -9  14   6        514.74        637.30        26.25 o                         
  -8  14   6        794.84        821.13        42.70 o                         
  -7  14   6        303.21        405.69        37.45 o                         
  -6  14   6       1233.35       1429.81        63.73 o                         
  -5  14   6        495.76        508.57        31.99 o                         
  -4  14   6        321.49        353.25        27.61 o                         
  -3  14   6        234.98        280.63        26.07 o                         
  -2  14   6       3255.83       3379.86       121.50 o                         
  -1  14   6        400.58        528.11        35.87 o                         
   0  14   6       1140.39       1120.30        44.14 o                         
   1  14   6        361.78        333.57        24.64 o                         
   2  14   6        394.83        500.63        28.40 o                         
   3  14   6        354.57        348.15        24.35 o                         
   4  14   6         26.18         54.02        15.61 o                         
   5  14   6        676.94        691.97        31.97 o                         
   6  14   6       1382.68       1244.77        37.09 o                         
   7  14   6         21.11         58.91        14.96 o                         
   8  14   6       2357.79       2364.07        57.72 o                         
   9  14   6       1645.72       1623.23        44.35 o                         
  10  14   6        531.54        536.44        27.74 o                         
  11  14   6        376.47        334.22        22.33 o                         
  12  14   6          8.19        -16.34        16.34 o                         
 -14  15   6        155.97        192.14        21.08 o                         
 -13  15   6         31.99         38.27        15.55 o                         
 -12  15   6        230.37        325.66        24.66 o                         
 -11  15   6        145.98        183.61        19.88 o                         
 -10  15   6        236.52        316.32        22.98 o                         
  -9  15   6        507.05        500.29        36.68 o                         
  -8  15   6       1173.39       1336.21        56.43 o                         
  -7  15   6       2345.02       2306.68        72.91 o                         
  -6  15   6         39.83        188.36        30.55 o                         
  -5  15   6        276.26        339.12        30.92 o                         
  -4  15   6        165.92        195.63        22.51 o                         
  -3  15   6       1670.63       1823.81        59.04 o                         
  -2  15   6        649.34        911.24        40.60 o                         
  -1  15   6       3660.22       3649.69        75.57 o                         
   0  15   6       1164.98       1323.58        49.51 o                         
   1  15   6       1069.74       1078.17        37.86 o                         
   2  15   6        253.57        250.43        21.19 o                         
   3  15   6        249.11        348.04        26.97 o                         
   4  15   6        157.64        171.48        19.52 o                         
   5  15   6        294.64        261.68        21.91 o                         
   6  15   6        113.87        144.30        18.96 o                         
   7  15   6       1432.97       1343.68        40.85 o                         
   8  15   6       1558.39       1538.70        44.08 o                         
   9  15   6        485.44        540.46        28.49 o                         
  10  15   6        508.58        450.09        26.09 o                         
 -12  16   6          5.35         21.39        15.15 o                         
 -11  16   6        221.31        286.62        27.13 o                         
 -10  16   6          2.76         22.69        38.29 o                         
  -9  16   6         35.68         42.27        26.33 o                         
  -8  16   6        546.93        550.03        53.06 o                         
  -7  16   6         44.02        122.12        34.90 o                         
  -6  16   6       1177.70       1266.22        55.80 o                         
  -5  16   6        226.22        228.62        28.63 o                         
  -4  16   6         32.36         50.59        20.53 o                         
  -3  16   6          7.57         11.64        14.42 o                         
  -2  16   6        911.17        906.65        40.46 o                         
  -1  16   6        212.31        287.67        26.83 o                         
   0  16   6        486.24        526.14        32.61 o                         
   1  16   6        240.21        231.43        24.69 o                         
   2  16   6        210.30        314.13        24.23 o                         
   3  16   6         17.33          7.63        14.03 o                         
   4  16   6        110.02        133.33        17.43 o                         
   5  16   6         11.19          5.15        16.56 o                         
   6  16   6        109.86         81.54        18.61 o                         
   7  16   6        667.67        723.27        35.75 o                         
   8  16   6        229.22        214.67        23.32 o                         
  -8  17   6          1.10         -7.93        23.76 o                         
  -7  17   6          1.92          7.02        26.47 o                         
  -6  17   6        118.40         36.15        24.45 o                         
  -5  17   6         11.08         29.36        52.98 o                         
  -4  17   6        189.20        128.73        31.13 o                         
  -3  17   6          8.58         29.65        50.17 o                         
  -2  17   6         25.34         30.13        22.58 o                         
  -1  17   6         60.46         75.34        21.61 o                         
   0  17   6         43.12         66.74        17.64 o                         
   1  17   6        318.13        364.42        29.59 o                         
   2  17   6         32.63         30.44        16.59 o                         
   3  17   6         17.50         -7.95        14.89 o                         
   4  17   6         12.04        -16.48        16.48 o                         
 -25   1   7        537.74        524.60        48.22 o                         
 -24   1   7        616.19        628.49        39.76 o                         
 -23   1   7         45.70         49.63        17.87 o                         
 -22   1   7        204.40        180.59        38.83 o                         
 -21   1   7         18.95         10.87        18.21 o                         
 -20   1   7        418.56        336.64        33.78 o                         
 -19   1   7         66.06         68.20        20.35 o                         
 -18   1   7        825.39        770.90        44.03 o                         
 -17   1   7        652.87        627.89        38.99 o                         
 -16   1   7         80.03         81.72        17.48 o                         
 -15   1   7        792.60        765.04        42.00 o                         
 -14   1   7         36.13         56.00        16.34 o                         
 -13   1   7         36.74         63.78        17.87 o                         
 -12   1   7         24.16         47.56        55.52 o                         
 -11   1   7        140.19         94.13        15.83 o                         
 -10   1   7         38.54          0.69        13.36 o                         
  -9   1   7       2285.57       2245.40        62.00 o                         
  -8   1   7         25.91         47.80        17.12 o                         
  -7   1   7        790.93        707.25        34.51 o                         
  -6   1   7       1897.04       1829.96        48.60 o                         
  -5   1   7        587.77        459.37        34.08 o                         
  -4   1   7       3690.58       4072.48        57.12 o                         
  -3   1   7       1899.88       1867.57        47.26 o                         
  -2   1   7       1209.00       1265.20        52.93 o                         
  -1   1   7       6120.42       5897.30        76.36 o                         
   0   1   7       2889.00       2913.26        34.13 o                         
   1   1   7       1385.48       1182.98        16.88 o                         
   2   1   7       1330.04       1147.53        16.49 o                         
   3   1   7         79.60         45.04         6.87 o                         
   4   1   7         57.50         19.04         5.35 o                         
   5   1   7         59.08         45.17         5.29 o                         
   6   1   7        713.77        643.51        14.03 o                         
   7   1   7        625.32        603.35        21.87 o                         
   8   1   7       1592.19       1565.03        26.15 o                         
   9   1   7        153.43        118.56         8.91 o                         
  10   1   7       1219.42       1245.59        27.59 o                         
  11   1   7          4.85         -7.29        12.89 o                         
  12   1   7         51.21         47.54        13.36 o                         
  13   1   7        352.82        350.79        21.18 o                         
  14   1   7        170.73        185.20        22.77 o                         
  15   1   7        313.08        361.18        32.05 o                         
  16   1   7         91.64         70.69        19.02 o                         
  17   1   7        249.93        230.70        34.05 o                         
  18   1   7         94.33         73.24        20.30 o                         
  19   1   7        169.52        210.18        24.04 o                         
  20   1   7        104.11         48.62        34.51 o                         
 -25   2   7        519.91        526.90        47.71 o                         
 -24   2   7        461.19        463.52        44.75 o                         
 -23   2   7       1542.70       1522.93        73.57 o                         
 -22   2   7         20.44         17.47        12.40 o                         
 -21   2   7        826.87        804.60        34.56 o                         
 -20   2   7        636.34        654.60        30.57 o                         
 -19   2   7        256.70        237.68        21.65 o                         
 -18   2   7       1108.09       1113.21        49.58 o                         
 -17   2   7        145.22        119.80        15.71 o                         
 -16   2   7       2357.62       2348.03        54.76 o                         
 -15   2   7       5961.26       6251.63       304.59 o                         
 -14   2   7         51.10        103.01        20.45 o                         
 -13   2   7       2598.28       2636.34        68.22 o                         
 -12   2   7       1161.03       1162.44        36.28 o                         
 -11   2   7       1025.46        873.99        27.36 o                         
 -10   2   7       9959.88       9609.49        97.03 o                         
  -9   2   7       1435.56       1365.55        29.37 o                         
  -8   2   7       5022.74       4801.61        75.90 o                         
  -7   2   7       1179.75       1332.25        59.87 o                         
  -6   2   7       1137.64       1091.27        31.93 o                         
  -5   2   7        494.08        469.04        15.08 o                         
  -4   2   7        937.59       1116.64        43.96 o                         
  -3   2   7       5663.90       5707.80        83.33 o                         
  -2   2   7        140.43        179.32        16.88 o                         
  -1   2   7         93.58        109.04         9.55 o                         
   0   2   7       2147.18       2121.43        31.54 o                         
   1   2   7        716.13        667.98        14.76 o                         
   2   2   7        413.09        353.46         9.93 o                         
   3   2   7        165.27         95.94         6.89 o                         
   4   2   7        183.73        134.27         7.10 o                         
   5   2   7        228.73         46.84         8.77 o                         
   6   2   7        402.07        417.51        13.55 o                         
   7   2   7        105.47         49.44         6.74 o                         
   8   2   7        114.44         84.90        10.99 o                         
   9   2   7        246.74        196.49        12.81 o                         
  10   2   7        240.60        169.28        14.22 o                         
  11   2   7        281.27        232.02        16.22 o                         
  12   2   7        108.09        102.11        12.18 o                         
  13   2   7         59.74         15.57        11.86 o                         
  14   2   7        223.50        187.12        17.77 o                         
  15   2   7        673.14        720.67        41.28 o                         
  16   2   7         31.41          3.60        16.29 o                         
  17   2   7          6.46         -0.28        16.79 o                         
  18   2   7        193.87        161.22        29.56 o                         
  19   2   7         63.69         64.96        24.99 o                         
  20   2   7        742.48        956.63        50.66 o                         
 -25   3   7       1416.50       1502.16        81.48 o                         
 -24   3   7       1165.44       1083.68        53.13 o                         
 -23   3   7        358.45        332.40        32.52 o                         
 -22   3   7       2657.25       2580.66        75.31 o                         
 -21   3   7        234.32        244.84        26.60 o                         
 -20   3   7       1647.54       1768.28        49.06 o                         
 -19   3   7       1692.52       1729.54        55.63 o                         
 -18   3   7         35.70         14.35        13.42 o                         
 -17   3   7       3908.64       3796.55        84.68 o                         
 -16   3   7       1185.10       1270.22        36.45 o                         
 -15   3   7       3750.94       3751.65        76.61 o                         
 -14   3   7       7833.54       7880.39       106.27 o                         
 -13   3   7        800.95        839.67        33.58 o                         
 -12   3   7       5881.75       6205.79        66.66 o                         
 -11   3   7       5723.19       5853.14        74.63 o                         
 -10   3   7         58.85         59.33         9.14 o                         
  -9   3   7       4934.09       4936.00        82.96 o                         
  -8   3   7       3372.45       3513.16        57.92 o                         
  -7   3   7         28.28         14.55         7.29 o                         
  -6   3   7       4087.62       3975.23        54.80 o                         
  -5   3   7        768.65        934.31        22.58 o                         
  -4   3   7        693.58        652.44        39.86 o                         
  -3   3   7       1518.87       1415.50        34.28 o                         
  -2   3   7         48.24         92.52        12.49 o                         
  -1   3   7       9065.25       8063.54        93.25 o                         
   0   3   7       3641.59       3889.81        45.19 o                         
   1   3   7        477.61        481.34        20.61 o                         
   2   3   7       1032.17       1052.52        18.81 o                         
   3   3   7        750.52        613.93        18.83 o                         
   4   3   7        113.92         35.64        13.75 o                         
   5   3   7       1293.57       1262.01        24.28 o                         
   6   3   7        161.83         80.64        12.09 o                         
   7   3   7        322.56        182.68        16.25 o                         
   8   3   7        467.72        402.19        16.92 o                         
   9   3   7       1103.05        946.96        29.43 o                         
  10   3   7        504.09        402.25        20.53 o                         
  11   3   7       1845.64       1741.66        35.67 o                         
  12   3   7        948.17        936.91        36.44 o                         
  13   3   7        245.01        252.47        20.96 o                         
  14   3   7         80.58         37.36        17.16 o                         
  15   3   7         48.17        -13.43        17.51 o                         
  16   3   7        116.86         85.26        19.03 o                         
  17   3   7        122.90         72.68        32.84 o                         
  18   3   7        140.88        166.52        23.33 o                         
  19   3   7       1037.13       1171.46        63.89 o                         
  20   3   7         81.19        107.76        31.68 o                         
 -25   4   7          5.18        -12.28        18.71 o                         
 -24   4   7        958.94        878.92        50.37 o                         
 -23   4   7       1866.03       1692.15        66.20 o                         
 -22   4   7         18.23         47.72        21.06 o                         
 -21   4   7       3332.49       3322.76        71.32 o                         
 -20   4   7       1609.87       1456.73        46.95 o                         
 -19   4   7        932.74        937.05        37.49 o                         
 -18   4   7       2764.11       2635.34        58.63 o                         
 -17   4   7         85.33         73.16        12.12 o                         
 -16   4   7       3294.34       3478.49        53.77 o                         
 -15   4   7      11748.40      12186.23       167.80 o                         
 -14   4   7        111.00        122.16        36.00 o                         
 -13   4   7      19677.18      19842.17       145.39 o                         
 -12   4   7       8679.94       8811.40        87.51 o                         
 -11   4   7       3678.81       3633.95        65.98 o                         
 -10   4   7      11543.85      11969.90       132.40 o                         
  -9   4   7       2559.82       2376.97        73.99 o
[truncated: 273,052 more chars]
